# Supplementary material for: 2-Methylimidazole Copper Iminodiacetates for the Adsorption of Oxygen and Catalytic Oxidation of Cyclohexane
Source: Molecules. 2020 Mar 12;25(6):1286. doi: 10.3390/molecules25061286 (PMC7143979; doi:10.3390/molecules25061286)
Supplement: Supplementary file 1 [file molecules-25-01286-s001.zip]

Archive with 10 entries (9 files):
- Supplementary Files/
- Supplementary Files/Checkcif1.pdf
- Supplementary Files/Checkcif2.pdf
- Supplementary Files/Checkcif3.pdf
- Supplementary Files/Checkcif4.pdf
- Supplementary Files/Cif1.cif
- Supplementary Files/Cif2.cif
- Supplementary Files/Cif3.cif
- Supplementary Files/Cif4.cif
- Supplementary Files/Supporting Information.docx
