# Supplementary material for: 2-Methylimidazole Copper Iminodiacetates for the Adsorption of Oxygen and Catalytic Oxidation of Cyclohexane
Source: Molecules. 2020 Mar 12;25(6):1286. doi: 10.3390/molecules25061286 (PMC7143979; doi:10.3390/molecules25061286)
Supplement: Supplementary file 1 [file molecules-25-01286-s001.zip › Supplementary Files/Cif1.cif]

data_exp_21204
_audit_creation_date               2019-09-07
_audit_creation_method
;
Olex2 1.2
(compiled 2018.05.29 svn.r3508 for OlexSys, GUI svn.r5506)
;
_shelx_SHELXL_version_number       '2014/7'
_audit_contact_author_address      ?
_audit_contact_author_email        ?
_audit_contact_author_name         ''
_audit_contact_author_phone        ?
_publ_contact_author_id_orcid      ?
_publ_section_references
;
Bourhis, L.J., Dolomanov, O.V., Gildea, R.J., Howard, J.A.K., Puschmann, H.
 (2015). Acta Cryst. A71, 59-75.

Dolomanov, O.V., Bourhis, L.J., Gildea, R.J, Howard, J.A.K. & Puschmann, H.
 (2009), J. Appl. Cryst. 42, 339-341.

Sheldrick, G.M. (2015). Acta Cryst. C71, 3-8.
;
_chemical_name_common              ?
_chemical_name_systematic          ?
_chemical_formula_moiety           'C8 H13 Cu N3 O5, 2(H2 O)'
_chemical_formula_sum              'C8 H17 Cu N3 O7'
_chemical_formula_weight           330.78
_chemical_melting_point            ?
loop_
  _atom_type_symbol
  _atom_type_description
  _atom_type_scat_dispersion_real
  _atom_type_scat_dispersion_imag
  _atom_type_scat_source
 'C' 'C' 0.0033 0.0016 'International Tables Vol C Tables 4.2.6.8 and 6.1.1.4'
 'H' 'H' 0.0000 0.0000 'International Tables Vol C Tables 4.2.6.8 and 6.1.1.4'
 'Cu' 'Cu' 0.3201 1.2651 'International Tables Vol C Tables 4.2.6.8 and 6.1.1.4'
 'N' 'N' 0.0061 0.0033 'International Tables Vol C Tables 4.2.6.8 and 6.1.1.4'
 'O' 'O' 0.0106 0.0060 'International Tables Vol C Tables 4.2.6.8 and 6.1.1.4'

_shelx_space_group_comment
;
The symmetry employed for this shelxl refinement is uniquely defined
by the following loop, which should always be used as a source of
symmetry information in preference to the above space-group names.
They are only intended as comments.
;
_space_group_crystal_system        'triclinic'
_space_group_IT_number             2
_space_group_name_H-M_alt          'P -1'
_space_group_name_Hall             '-P 1'
loop_
  _space_group_symop_operation_xyz
 'x, y, z'
 '-x, -y, -z'

_cell_length_a                     6.9077(8)
_cell_length_b                     7.4085(9)
_cell_length_c                     13.5964(16)
_cell_angle_alpha                  82.241(10)
_cell_angle_beta                   80.866(10)
_cell_angle_gamma                  69.498(11)
_cell_volume                       641.09(14)
_cell_formula_units_Z              2
_cell_measurement_reflns_used      1454
_cell_measurement_temperature      193
_cell_measurement_theta_max        28.6300
_cell_measurement_theta_min        3.0480
_shelx_estimated_absorpt_T_max     0.845
_shelx_estimated_absorpt_T_min     0.723
_exptl_absorpt_coefficient_mu      1.737
_exptl_absorpt_correction_T_max    1.00000
_exptl_absorpt_correction_T_min    0.87101
_exptl_absorpt_correction_type     multi-scan
_exptl_absorpt_process_details
;
CrysAlisPro 1.171.38.43 (Rigaku Oxford Diffraction, 2015)
Empirical absorption correction using spherical harmonics,
 implemented in SCALE3 ABSPACK scaling algorithm.
;
_exptl_absorpt_special_details     ?
_exptl_crystal_colour              blue
_exptl_crystal_colour_primary      blue
_exptl_crystal_density_diffrn      1.714
_exptl_crystal_density_meas        ?
_exptl_crystal_density_method      ?
_exptl_crystal_description         block
_exptl_crystal_F_000               342
_exptl_crystal_size_max            0.2
_exptl_crystal_size_mid            0.1
_exptl_crystal_size_min            0.1
_exptl_transmission_factor_max     ?
_exptl_transmission_factor_min     ?
_diffrn_reflns_av_R_equivalents    0.0269
_diffrn_reflns_av_unetI/netI       0.0479
_diffrn_reflns_Laue_measured_fraction_full  0.999
_diffrn_reflns_Laue_measured_fraction_max  0.840
_diffrn_reflns_limit_h_max         9
_diffrn_reflns_limit_h_min         -9
_diffrn_reflns_limit_k_max         8
_diffrn_reflns_limit_k_min         -9
_diffrn_reflns_limit_l_max         17
_diffrn_reflns_limit_l_min         -17
_diffrn_reflns_number              4423
_diffrn_reflns_point_group_measured_fraction_full  0.999
_diffrn_reflns_point_group_measured_fraction_max  0.840
_diffrn_reflns_theta_full          25.242
_diffrn_reflns_theta_max           29.087
_diffrn_reflns_theta_min           2.946
_diffrn_ambient_temperature        193.0
_diffrn_detector                   'CCD plate'
_diffrn_detector_area_resol_mean   16.1903
_diffrn_detector_type              Sapphire3
_diffrn_measured_fraction_theta_full  0.999
_diffrn_measured_fraction_theta_max  0.840
_diffrn_measurement_details
;
List of Runs (angles in degrees, time in seconds):

  # Type    Start    End  Width  t~exp~   \w     \q     \k     \f   Frames
--------------------------------------------------------------------------
  1  \w      3.00  30.00   1.00    3.50    --   22.19  57.00 -30.00   27
  2  \w    -45.00  47.00   1.00    3.50    --  -20.63  38.00   0.00   92
  3  \w    -44.00  50.00   1.00    3.50    --  -20.63  57.00-150.00   94
  4  \w     27.00  67.00   1.00    3.50    --   22.19 -99.00   0.00   40
  5  \w     40.00  66.00   1.00    3.50    --   22.19 -99.00-150.00   26
  6  \w    -87.00   3.00   1.00    3.50    --  -20.63 -57.00  60.00   90
;
_diffrn_measurement_device         'four-circle diffractometer'
_diffrn_measurement_device_type    'Xcalibur, Sapphire3, Gemini ultra'
_diffrn_measurement_method         '\w scans'
_diffrn_orient_matrix_type        
 'CrysAlisPro convention (1999,Acta A55,543-557)'
_diffrn_orient_matrix_UB_11        0.0031895000
_diffrn_orient_matrix_UB_12        -0.0831459000
_diffrn_orient_matrix_UB_13        0.0332840000
_diffrn_orient_matrix_UB_21        -0.0264393000
_diffrn_orient_matrix_UB_22        0.0570255000
_diffrn_orient_matrix_UB_23        0.0412065000
_diffrn_orient_matrix_UB_31        -0.1071660000
_diffrn_orient_matrix_UB_32        0.0189887000
_diffrn_orient_matrix_UB_33        -0.0026122000
_diffrn_radiation_monochromator    graphite
_diffrn_radiation_probe            x-ray
_diffrn_radiation_type             MoK\a
_diffrn_radiation_wavelength       0.71073
_diffrn_source                     'fine-focus sealed X-ray tube'
_diffrn_source_type                'Enhance (Mo) X-ray Source'
_reflns_Friedel_coverage           0.000
_reflns_Friedel_fraction_full      .
_reflns_Friedel_fraction_max       .
_reflns_number_gt                  2624
_reflns_number_total               2890
_reflns_odcompleteness_completeness  99.92
_reflns_odcompleteness_iscentric   1
_reflns_odcompleteness_theta       26.32
_reflns_special_details
;
 Reflections were merged by SHELXL according to the crystal
 class for the calculation of statistics and refinement.
 
 _reflns_Friedel_fraction is defined as the number of unique
 Friedel pairs measured divided by the number that would be
 possible theoretically, ignoring centric projections and
 systematic absences.
;
_reflns_threshold_expression       'I > 2\s(I)'
_computing_cell_refinement         'CrysAlisPro 1.171.38.43 (Rigaku OD, 2015)'
_computing_data_collection         'CrysAlisPro 1.171.38.43 (Rigaku OD, 2015)'
_computing_data_reduction          'CrysAlisPro 1.171.38.43 (Rigaku OD, 2015)'
_computing_molecular_graphics      'Olex2 (Dolomanov et al., 2009)'
_computing_publication_material    'Olex2 (Dolomanov et al., 2009)'
_computing_structure_refinement    'ShelXL (Sheldrick, 2015)'
_computing_structure_solution      'olex2.solve (Bourhis et al., 2015)'
_refine_diff_density_max           0.383
_refine_diff_density_min           -0.559
_refine_diff_density_rms           0.084
_refine_ls_extinction_coef         .
_refine_ls_extinction_method       none
_refine_ls_goodness_of_fit_ref     1.043
_refine_ls_hydrogen_treatment      mixed
_refine_ls_matrix_type             full
_refine_ls_number_parameters       191
_refine_ls_number_reflns           2890
_refine_ls_number_restraints       3
_refine_ls_R_factor_all            0.0379
_refine_ls_R_factor_gt             0.0331
_refine_ls_restrained_S_all        1.043
_refine_ls_shift/su_max            0.001
_refine_ls_shift/su_mean           0.000
_refine_ls_structure_factor_coef   Fsqd
_refine_ls_weighting_details      
 'w=1/[\s^2^(Fo^2^)+(0.0225P)^2^+0.5088P] where P=(Fo^2^+2Fc^2^)/3'
_refine_ls_weighting_scheme        calc
_refine_ls_wR_factor_gt            0.0740
_refine_ls_wR_factor_ref           0.0776
_refine_special_details            ?
_olex2_refinement_description
;
1. Fixed Uiso
 At 1.2 times of:
  All C(H) groups, All C(H,H) groups, All N(H) groups
 At 1.5 times of:
  All C(H,H,H) groups, All O(H) groups, All O(H,H) groups
2. Restrained distances
 O1W-H1WA
 0.855 with sigma of 0.01
 O1W-H1WB
 0.86 with sigma of 0.01
 O3W-H3WB
 0.86 with sigma of 0.01
3.a Free rotating group:
 O2W(H2WA,H2WB), O3W(H3WA)
3.b Ternary CH refined with riding coordinates:
 N1(H1)
3.c Secondary CH2 refined with riding coordinates:
 C2(H2A,H2B), C4(H4A,H4B)
3.d Aromatic/amide H refined with riding coordinates:
 N3(H3), C7(H7), C8(H8)
3.e Idealised Me refined as rotating group:
 C6(H6A,H6B,H6C)
;
_atom_sites_solution_hydrogens     mixed
_atom_sites_solution_primary       iterative
_atom_sites_solution_secondary     ?
loop_
  _atom_site_label
  _atom_site_type_symbol
  _atom_site_fract_x
  _atom_site_fract_y
  _atom_site_fract_z
  _atom_site_U_iso_or_equiv
  _atom_site_adp_type
  _atom_site_occupancy
  _atom_site_site_symmetry_order
  _atom_site_calc_flag
  _atom_site_refinement_flags_posn
  _atom_site_refinement_flags_adp
  _atom_site_refinement_flags_occupancy
  _atom_site_disorder_assembly
  _atom_site_disorder_group
 Cu1 Cu 0.39005(4) 0.47428(4) 0.76907(2) 0.01731(10) Uani 1 1 d . . . . .
 O1 O 0.6169(3) 0.4911(2) 0.83639(12) 0.0207(4) Uani 1 1 d . . . . .
 O3 O 0.1833(3) 0.3847(2) 0.72253(13) 0.0214(4) Uani 1 1 d . . . . .
 O2 O 0.7943(3) 0.3668(3) 0.96664(13) 0.0229(4) Uani 1 1 d . . . . .
 O2W O 0.6796(3) 0.1428(3) 0.69655(14) 0.0258(4) Uani 1 1 d . . . . .
 H2WA H 0.6945 0.0319 0.7273 0.039 Uiso 1 1 d G . . . .
 H2WB H 0.7902 0.1642 0.7021 0.039 Uiso 1 1 d G . . . .
 O1W O 0.1451(3) 0.7607(3) 0.83871(14) 0.0231(4) Uani 1 1 d D . . . .
 O4 O 0.0672(3) 0.1346(3) 0.74719(15) 0.0281(4) Uani 1 1 d . . . . .
 O3W O 0.7362(3) 0.8110(3) 0.82202(15) 0.0285(4) Uani 1 1 d D . . . .
 H3WA H 0.6993 0.7131 0.8214 0.043 Uiso 1 1 d G . . . .
 N2 N 0.4684(3) 0.6126(3) 0.64492(15) 0.0185(4) Uani 1 1 d . . . . .
 N1 N 0.3419(3) 0.3122(3) 0.89410(14) 0.0163(4) Uani 1 1 d . . . . .
 H1 H 0.2306 0.3974 0.9404 0.020 Uiso 1 1 calc R . . . .
 N3 N 0.4741(3) 0.7544(3) 0.49338(15) 0.0237(5) Uani 1 1 d . . . . .
 H3 H 0.4310 0.8176 0.4369 0.028 Uiso 1 1 calc R . . . .
 C1 C 0.6595(3) 0.3751(3) 0.91439(17) 0.0170(5) Uani 1 1 d . . . . .
 C3 C 0.1617(3) 0.2332(3) 0.77205(18) 0.0188(5) Uani 1 1 d . . . . .
 C2 C 0.5354(4) 0.2382(3) 0.94194(18) 0.0184(5) Uani 1 1 d . . . . .
 H2A H 0.6203 0.1089 0.9199 0.022 Uiso 1 1 calc R . . . .
 H2B H 0.5007 0.2247 1.0155 0.022 Uiso 1 1 calc R . . . .
 C5 C 0.3535(4) 0.7092(3) 0.57371(18) 0.0196(5) Uani 1 1 d . . . . .
 C4 C 0.2642(4) 0.1656(3) 0.86772(17) 0.0182(5) Uani 1 1 d . . . . .
 H4A H 0.1619 0.1410 0.9229 0.022 Uiso 1 1 calc R . . . .
 H4B H 0.3813 0.0429 0.8586 0.022 Uiso 1 1 calc R . . . .
 C7 C 0.6722(4) 0.5977(4) 0.60842(19) 0.0235(5) Uani 1 1 d . . . . .
 H7 H 0.7896 0.5362 0.6438 0.028 Uiso 1 1 calc R . . . .
 C6 C 0.1229(4) 0.7702(4) 0.5787(2) 0.0294(6) Uani 1 1 d . . . . .
 H6A H 0.0735 0.6721 0.6199 0.044 Uiso 1 1 calc GR . . . .
 H6B H 0.0839 0.7845 0.5111 0.044 Uiso 1 1 calc GR . . . .
 H6C H 0.0593 0.8941 0.6085 0.044 Uiso 1 1 calc GR . . . .
 C8 C 0.6768(4) 0.6847(4) 0.51478(19) 0.0271(6) Uani 1 1 d . . . . .
 H8 H 0.7959 0.6956 0.4722 0.033 Uiso 1 1 calc R . . . .
 H1WA H 0.159(5) 0.752(5) 0.9004(10) 0.049(10) Uiso 1 1 d D . . . .
 H1WB H 0.133(5) 0.875(2) 0.814(2) 0.036(9) Uiso 1 1 d D . . . .
 H3WB H 0.862(2) 0.770(4) 0.835(2) 0.042(9) Uiso 1 1 d D . . . .

loop_
  _atom_site_aniso_label
  _atom_site_aniso_U_11
  _atom_site_aniso_U_22
  _atom_site_aniso_U_33
  _atom_site_aniso_U_23
  _atom_site_aniso_U_13
  _atom_site_aniso_U_12
 Cu1 0.02055(16) 0.01989(16) 0.01461(16) 0.00428(11) -0.00632(11) -0.01094(12)
 O1 0.0241(8) 0.0234(9) 0.0192(9) 0.0036(7) -0.0079(7) -0.0135(7)
 O3 0.0238(8) 0.0237(9) 0.0213(9) 0.0050(7) -0.0099(7) -0.0131(7)
 O2 0.0237(9) 0.0277(9) 0.0198(9) -0.0005(7) -0.0090(7) -0.0097(8)
 O2W 0.0241(9) 0.0284(10) 0.0254(10) 0.0063(8) -0.0100(8) -0.0095(8)
 O1W 0.0298(9) 0.0192(9) 0.0221(10) 0.0010(7) -0.0080(8) -0.0096(8)
 O4 0.0299(10) 0.0235(9) 0.0376(11) 0.0026(8) -0.0152(8) -0.0145(8)
 O3W 0.0244(10) 0.0204(9) 0.0419(12) 0.0014(8) -0.0055(8) -0.0099(8)
 N2 0.0218(10) 0.0213(10) 0.0156(10) 0.0027(8) -0.0045(8) -0.0115(8)
 N1 0.0181(9) 0.0169(9) 0.0140(10) 0.0001(7) -0.0022(7) -0.0064(8)
 N3 0.0308(11) 0.0281(11) 0.0148(10) 0.0061(8) -0.0072(9) -0.0143(10)
 C1 0.0182(11) 0.0179(11) 0.0143(11) -0.0037(9) -0.0032(9) -0.0040(9)
 C3 0.0147(10) 0.0188(11) 0.0225(13) 0.0003(9) -0.0033(9) -0.0053(9)
 C2 0.0228(11) 0.0172(11) 0.0157(11) 0.0012(9) -0.0061(9) -0.0067(9)
 C5 0.0257(12) 0.0182(11) 0.0164(12) 0.0028(9) -0.0053(9) -0.0095(10)
 C4 0.0186(11) 0.0183(11) 0.0191(12) 0.0022(9) -0.0038(9) -0.0086(9)
 C7 0.0223(12) 0.0312(13) 0.0209(13) 0.0006(10) -0.0046(10) -0.0137(11)
 C6 0.0243(13) 0.0296(14) 0.0296(15) 0.0069(11) -0.0092(11) -0.0042(11)
 C8 0.0280(13) 0.0398(15) 0.0201(13) 0.0013(11) -0.0022(10) -0.0213(12)

_geom_special_details
;
 All esds (except the esd in the dihedral angle between two l.s. planes)
 are estimated using the full covariance matrix.  The cell esds are taken
 into account individually in the estimation of esds in distances, angles
 and torsion angles; correlations between esds in cell parameters are only
 used when they are defined by crystal symmetry.  An approximate (isotropic)
 treatment of cell esds is used for estimating esds involving l.s. planes.
;
loop_
  _geom_bond_atom_site_label_1
  _geom_bond_atom_site_label_2
  _geom_bond_distance
  _geom_bond_site_symmetry_2
  _geom_bond_publ_flag
 Cu1 O1 1.9828(16) . ?
 Cu1 O3 1.9861(16) . ?
 Cu1 O1W 2.4044(18) . ?
 Cu1 N2 1.955(2) . ?
 Cu1 N1 1.9979(19) . ?
 O1 C1 1.275(3) . ?
 O3 C3 1.272(3) . ?
 O2 C1 1.239(3) . ?
 O4 C3 1.243(3) . ?
 N2 C5 1.318(3) . ?
 N2 C7 1.388(3) . ?
 N1 C2 1.475(3) . ?
 N1 C4 1.473(3) . ?
 N3 C5 1.344(3) . ?
 N3 C8 1.376(3) . ?
 C1 C2 1.519(3) . ?
 C3 C4 1.520(3) . ?
 C5 C6 1.489(3) . ?
 C7 C8 1.348(4) . ?

loop_
  _geom_angle_atom_site_label_1
  _geom_angle_atom_site_label_2
  _geom_angle_atom_site_label_3
  _geom_angle
  _geom_angle_site_symmetry_1
  _geom_angle_site_symmetry_3
  _geom_angle_publ_flag
 O1 Cu1 O3 163.90(7) . . ?
 O1 Cu1 O1W 91.95(7) . . ?
 O1 Cu1 N1 83.23(7) . . ?
 O3 Cu1 O1W 96.86(7) . . ?
 O3 Cu1 N1 83.16(7) . . ?
 N2 Cu1 O1 93.35(7) . . ?
 N2 Cu1 O3 99.35(7) . . ?
 N2 Cu1 O1W 94.42(8) . . ?
 N2 Cu1 N1 173.69(8) . . ?
 N1 Cu1 O1W 91.01(7) . . ?
 C1 O1 Cu1 115.40(14) . . ?
 C3 O3 Cu1 113.98(15) . . ?
 C5 N2 Cu1 128.97(16) . . ?
 C5 N2 C7 106.5(2) . . ?
 C7 N2 Cu1 123.75(17) . . ?
 C2 N1 Cu1 108.12(14) . . ?
 C4 N1 Cu1 107.96(14) . . ?
 C4 N1 C2 116.26(18) . . ?
 C5 N3 C8 108.1(2) . . ?
 O1 C1 C2 116.17(19) . . ?
 O2 C1 O1 124.4(2) . . ?
 O2 C1 C2 119.4(2) . . ?
 O3 C3 C4 117.1(2) . . ?
 O4 C3 O3 125.1(2) . . ?
 O4 C3 C4 117.8(2) . . ?
 N1 C2 C1 110.44(19) . . ?
 N2 C5 N3 110.2(2) . . ?
 N2 C5 C6 127.0(2) . . ?
 N3 C5 C6 122.8(2) . . ?
 N1 C4 C3 110.82(19) . . ?
 C8 C7 N2 109.1(2) . . ?
 C7 C8 N3 106.1(2) . . ?

_shelx_res_file
;
    exp_21204.res created by SHELXL-2014/7

TITL exp_21204_a.res in P-1
CELL 0.71073 6.9077 7.4085 13.5964 82.241 80.866 69.498
ZERR 2 0.0008 0.0009 0.0016 0.01 0.01 0.011
LATT 1
SFAC C H Cu N O
UNIT 16 34 2 6 14
DFIX 0.855 0.01 O1W H1Wa
DFIX 0.86 0.01 O1W H1Wb
DFIX 0.86 0.01 O3W H3Wb

L.S. 4 0 0
PLAN  20
SIZE 0.2 0.1 0.1
TEMP -80.15
fmap 2 53
acta
REM <olex2.extras>
REM <HklSrc "%.\\exp_21204.hkl">
REM </olex2.extras>

WGHT    0.022500    0.508800
FVAR       0.85328
CU1   3    0.390049    0.474276    0.769068    11.00000    0.02055    0.01989 =
         0.01461    0.00428   -0.00632   -0.01094
O1    5    0.616895    0.491074    0.836386    11.00000    0.02407    0.02339 =
         0.01918    0.00364   -0.00793   -0.01349
O3    5    0.183319    0.384671    0.722533    11.00000    0.02384    0.02367 =
         0.02126    0.00502   -0.00990   -0.01314
O2    5    0.794318    0.366844    0.966641    11.00000    0.02366    0.02774 =
         0.01981   -0.00054   -0.00896   -0.00973
AFIX   6
O2W   5    0.679592    0.142811    0.696555    11.00000    0.02415    0.02841 =
         0.02540    0.00627   -0.00996   -0.00952
H2WA  2    0.694527    0.031864    0.727308    11.00000   -1.50000
H2WB  2    0.790250    0.164182    0.702087    11.00000   -1.50000
AFIX   0
O1W   5    0.145101    0.760691    0.838713    11.00000    0.02983    0.01925 =
         0.02206    0.00105   -0.00799   -0.00959
O4    5    0.067234    0.134593    0.747186    11.00000    0.02990    0.02346 =
         0.03763    0.00259   -0.01523   -0.01454

AFIX   6
O3W   5    0.736152    0.810972    0.822016    11.00000    0.02436    0.02044 =
         0.04186    0.00135   -0.00546   -0.00991
H3WA  2    0.699250    0.713080    0.821422    11.00000   -1.50000
AFIX   0

N2    4    0.468350    0.612625    0.644916    11.00000    0.02179    0.02127 =
         0.01559    0.00274   -0.00454   -0.01154
N1    4    0.341928    0.312178    0.894102    11.00000    0.01814    0.01689 =
         0.01400    0.00012   -0.00222   -0.00637
AFIX  13
H1    2    0.230604    0.397386    0.940420    11.00000   -1.20000
AFIX   0
N3    4    0.474118    0.754388    0.493380    11.00000    0.03081    0.02810 =
         0.01483    0.00615   -0.00719   -0.01431
AFIX  43
H3    2    0.431001    0.817557    0.436947    11.00000   -1.20000
AFIX   0
C1    1    0.659507    0.375056    0.914389    11.00000    0.01822    0.01794 =
         0.01435   -0.00365   -0.00316   -0.00405
C3    1    0.161689    0.233177    0.772052    11.00000    0.01467    0.01882 =
         0.02247    0.00033   -0.00325   -0.00530
C2    1    0.535361    0.238212    0.941940    11.00000    0.02276    0.01716 =
         0.01573    0.00115   -0.00615   -0.00666
AFIX  23
H2A   2    0.620342    0.108852    0.919941    11.00000   -1.20000
H2B   2    0.500732    0.224723    1.015453    11.00000   -1.20000
AFIX   0
C5    1    0.353459    0.709168    0.573708    11.00000    0.02570    0.01825 =
         0.01635    0.00280   -0.00527   -0.00955
C4    1    0.264158    0.165625    0.867721    11.00000    0.01860    0.01831 =
         0.01909    0.00220   -0.00375   -0.00855
AFIX  23
H4A   2    0.161946    0.140965    0.922912    11.00000   -1.20000
H4B   2    0.381335    0.042905    0.858638    11.00000   -1.20000
AFIX   0
C7    1    0.672185    0.597747    0.608420    11.00000    0.02227    0.03116 =
         0.02087    0.00056   -0.00462   -0.01369
AFIX  43
H7    2    0.789640    0.536175    0.643755    11.00000   -1.20000
AFIX   0
C6    1    0.122851    0.770167    0.578715    11.00000    0.02426    0.02961 =
         0.02964    0.00694   -0.00916   -0.00415
AFIX 137
H6A   2    0.073524    0.672068    0.619859    11.00000   -1.50000
H6B   2    0.083930    0.784536    0.511114    11.00000   -1.50000
H6C   2    0.059285    0.894054    0.608468    11.00000   -1.50000
AFIX   0
C8    1    0.676795    0.684681    0.514782    11.00000    0.02803    0.03983 =
         0.02011    0.00128   -0.00215   -0.02130
AFIX  43
H8    2    0.795943    0.695626    0.472153    11.00000   -1.20000
AFIX   0
H1WA  2    0.159315    0.752385    0.900396    11.00000    0.04914
H1WB  2    0.132906    0.875407    0.813631    11.00000    0.03633

H3WB  2    0.861870    0.769817    0.835114    11.00000    0.04233
HKLF 4

REM  exp_21204_a.res in P-1
REM R1 =  0.0331 for    2624 Fo > 4sig(Fo)  and  0.0379 for all    2890 data
REM    191 parameters refined using      3 restraints

END

WGHT      0.0225      0.5088

REM Highest difference peak  0.383,  deepest hole -0.559,  1-sigma level  0.084
Q1    1   0.5032  0.5236  0.6928  11.00000  0.05    0.38
Q2    1   0.4129  0.6024  0.6993  11.00000  0.05    0.38
Q3    1   0.2635  0.4034  0.7839  11.00000  0.05    0.37
Q4    1   0.2021  0.2024  0.8216  11.00000  0.05    0.36
Q5    1   0.4051  0.3998  0.6954  11.00000  0.05    0.36
Q6    1   0.5143  0.5372  0.7559  11.00000  0.05    0.35
Q7    1   0.2560  0.4315  0.7188  11.00000  0.05    0.34
Q8    1   0.2345  0.7586  0.5834  11.00000  0.05    0.34
Q9    1   0.5427  0.4534  0.8206  11.00000  0.05    0.33
Q10   1   0.8210  0.3993  0.6963  11.00000  0.05    0.31
Q11   1   0.3426  0.3560  0.8414  11.00000  0.05    0.30
Q12   1   0.5522  0.1920  0.7436  11.00000  0.05    0.30
Q13   1   0.1014  0.3699  0.7033  11.00000  0.05    0.28
Q14   1   0.4052  0.7426  0.5384  11.00000  0.05    0.28
Q15   1   0.3817  0.5402  0.8429  11.00000  0.05    0.28
Q16   1   0.5606  0.1781  1.0057  11.00000  0.05    0.28
Q17   1   0.7591  0.4689  0.6402  11.00000  0.05    0.27
Q18   1   0.3386  0.5997  0.8244  11.00000  0.05    0.27
Q19   1   0.1974  0.3009  0.7375  11.00000  0.05    0.27
Q20   1   0.5915  0.3024  0.9199  11.00000  0.05    0.27
;
_shelx_res_checksum                90138
_shelx_hkl_file
;
   0   0  -2 2740.09   64.25
   0   0   3    0.22    0.40
   0   0  -3 1978.49   21.29
   0   0   4 1044.66   25.23
   0   0  -4 1084.24   29.72
   0   0  -5  118.36    7.33
   0   0   5  126.99    4.53
   0   0  -6  435.64   16.81
   0   0   6  392.78   11.17
   0   0  -7  288.17   14.17
   0   0  -8  371.13   17.45
   0   0  -9    7.90    2.75
   0   0 -10  125.21   10.59
   0   0 -11  600.58   27.35
   0   0 -12  167.77   13.73
   0   0 -13  210.98   16.36
   0   0 -13  222.33   17.35
   0   0 -14   17.01    5.27
   0   0 -15  737.13   36.79
   0   0 -16   54.95    9.90
   0   1 -16  143.93   15.93
   0   1 -15  446.11   27.94
   0   1 -14   18.42    5.00
   0   1 -13  126.90   13.09
   0   1 -12   11.39    4.30
   0   1 -11   49.48    7.26
   0   1 -10    1.15    1.39
   0   1  -9  587.09   25.08
   0  -1   9  561.81   16.23
   0  -1   8   64.98    3.79
   0   1  -8   73.57    7.39
   0   1  -7 2067.23   58.35
   0   1  -6  930.90   30.42
   0   1  -5 4394.43  107.28
   0   1  -4 6103.78  143.85
   0   1  -3 1042.60   28.93
   0   1  -2   48.18    3.45
   0   1  -1  988.82   25.52
   0   1   0 5551.24  126.14
   0  -1   0 5518.51  126.20
   0  -1  -1  327.80    9.69
   0   1   1  319.85    9.54
   0  -1  -1  297.95    9.36
   0  -1  -1  316.91    9.54
   0   1   2 3082.95   73.93
   0   1   2 3371.54   74.08
   0  -1  -2 3132.59   73.96
   0   1   2 3068.94   73.28
   0  -1  -2 3121.17   73.83
   0   1   3  296.09   10.68
   0  -1  -3  299.01   10.75
   0   1   3  303.07   10.77
   0  -1  -3  296.63   10.51
   0  -1  -4 1324.07   35.63
   0  -1  -5  249.72    8.83
   0  -1  -5  253.10   11.28
   0  -1  -6  182.25    9.96
   0  -1  -6  186.09    7.36
   0  -1  -7  123.09    5.81
   0  -1  -7  139.92    9.06
   0  -1  -8  767.86   22.28
   0  -1  -8 1013.22   30.98
   0  -1  -9   71.62    7.39
   0  -1 -10  412.73   20.59
   0  -1 -11  564.43   25.90
   0  -1 -12  123.53   11.54
   0  -1 -13  400.70   23.12
   0  -1 -14    1.60    2.45
   0  -1 -15  201.69   17.33
   0  -1 -16  141.04   15.02
   0   2 -16  118.23   14.76
   0   2 -15   31.76    7.04
   0   2 -14   18.80    5.49
   0   2 -13  733.18   35.10
   0   2 -12   -2.36    2.34
   0   2 -11  116.13   11.45
   0   2 -10  105.85   10.40
   0   2  -9  402.08   20.77
   0   2  -8  285.92   16.16
   0   2  -7  328.55   16.65
   0   2  -6  133.11    9.43
   0   2  -5 1777.03   49.94
   0   2  -4  431.03   16.77
   0   2  -3   66.04    5.39
   0   2  -2  278.10   11.54
   0   2  -1   89.41    5.56
   0  -2   1   93.38    6.05
   0   2   0  611.54   18.54
   0   2   0  598.06   18.62
   0  -2   0  572.51   18.19
   0  -2   0  591.85   18.38
   0  -2  -1   61.44    4.16
   0  -2  -1   55.32    4.15
   0   2   1   55.91    4.07
   0   2   1   54.21    4.05
   0   2   2 8874.66  203.92
   0  -2  -2 8841.53  203.98
   0  -2  -2 8652.88  203.59
   0  -2  -2 8941.50  203.94
   0  -2  -3  344.61   12.71
   0  -2  -3  342.10   12.71
   0   2   3  357.56   12.48
   0  -2  -3  326.40   12.03
   0   2   4  653.86   20.09
   0  -2  -4  657.71   21.05
   0   2   4  643.36   17.01
   0  -2  -4  678.31   21.44
   0   2   5   35.64    3.54
   0  -2  -5   28.47    3.62
   0  -2  -5   28.32    3.42
   0  -2  -6 1075.31   33.23
   0  -2  -7  435.29   18.36
   0  -2  -8  307.48   15.64
   0  -2  -9  613.61   17.19
   0  -2  -9  665.61   26.06
   0  -2 -10  219.18   14.30
   0  -2 -11  118.51   10.89
   0  -2 -12   70.04    8.74
   0  -2 -13  285.60   19.18
   0  -2 -14   91.50   10.96
   0  -2 -15  125.43   13.54
   0  -2 -16   31.90    7.46
   0  -2 -17  235.84   20.45
   0   3 -15   35.19    7.52
   0   3 -14   93.60   12.20
   0   3 -13  704.73   35.01
   0   3 -12    4.11    2.95
   0   3 -11  784.35   34.90
   0   3 -10   13.01    3.99
   0   3  -9  169.07   13.16
   0   3  -8  213.86   14.33
   0   3  -7   85.49    8.29
   0   3  -6  156.36   11.14
   0   3  -5 1710.06   50.52
   0   3  -4  132.13    9.32
   0   3  -3 2336.54   62.50
   0   3  -2 2105.03   56.37
   0   3  -1 2103.37   56.09
   0  -3   1 2155.24   56.71
   0   3   0 1794.14   51.11
   0  -3   0 2108.36   52.28
   0  -3  -1  656.81   21.72
   0   3   1  656.38   21.57
   0  -3  -2 5970.71  141.08
   0  -3  -2 5916.43  140.85
   0  -3  -3   70.00    5.68
   0  -3  -3   60.01    5.07
   0  -3  -4 1348.20   37.88
   0  -3  -4 1283.85   37.76
   0  -3  -5   29.00    3.92
   0  -3  -5   31.59    4.21
   0   3   6    2.04    0.60
   0   3   6    1.28    1.07
   0   3   7   45.84    4.87
   0  -3  -7   51.50    5.96
   0  -3  -7   42.49    5.15
   0  -3  -8    9.62    2.86
   0  -3  -9  159.00   11.68
   0  -3 -10  371.50   19.96
   0   3  10  407.11   18.42
   0   3  11  136.44   10.32
   0  -3 -11  134.41   11.80
   0  -3 -12   50.26    7.39
   0   3  12   43.98    6.04
   0  -3 -13  330.15   20.74
   0   3  13  283.12   16.70
   0  -3 -14   92.69   11.16
   0  -3 -15  219.64   18.38
   0  -3 -16   40.78    8.07
   0   4 -14  130.81   14.91
   0   4 -13   79.10   11.15
   0   4 -12   19.74    5.57
   0   4 -11  609.80   31.15
   0   4 -10   28.59    5.92
   0   4  -9  464.39   24.75
   0   4  -8   46.22    7.02
   0   4  -7  605.08   27.38
   0   4  -6    3.08    2.17
   0   4  -5 2147.62   62.67
   0   4  -4  105.42    8.95
   0  -4   3 3898.14  101.99
   0   4  -3 3946.04  100.67
   0  -4   2  253.14   14.04
   0   4  -2  239.43   13.29
   0  -4   1  355.80   16.70
   0   4  -1  372.40   16.79
   0  -4   0  310.41   14.81
   0   4   0  293.08   14.37
   0   4   1  250.00   12.60
   0  -4  -1  233.17   12.31
   0  -4  -2   94.71    7.30
   0  -4  -3  323.37   15.19
   0  -4  -3  319.30   14.80
   0  -4  -4  409.41   17.54
   0  -4  -4  425.00   17.94
   0  -4  -5    7.20    2.37
   0  -4  -5    3.48    1.59
   0  -4  -6   58.38    6.46
   0  -4  -6   43.98    5.45
   0  -4  -7   25.61    4.66
   0  -4  -7   29.61    4.65
   0  -4  -8  183.68   12.33
   0  -4  -8  204.25   13.44
   0   4   9   10.80    2.87
   0  -4  -9   12.97    3.69
   0  -4 -10  494.75   24.12
   0   4  10  499.79   21.88
   0  -4 -11  256.50   17.30
   0   4  11  261.77   15.29
   0  -4 -12  649.09   30.57
   0  -4 -13  331.14   21.40
   0  -4 -14    4.45    2.72
   0  -4 -15  275.17   20.95
   0  -4 -16   21.96    6.22
   0   5 -13   66.20   10.82
   0   5 -12   75.65   11.28
   0   5 -11  260.53   20.41
   0   5 -10   24.24    6.18
   0   5  -9  628.06   31.34
   0   5  -8  179.58   14.88
   0   5  -7  230.00   16.41
   0   5  -6   86.63    9.39
   0  -5   5  277.58   17.63
   0   5  -5  237.59   15.79
   0   5  -4    8.19    3.07
   0  -5   4    5.64    2.50
   0  -5   3  966.01   36.53
   0   5  -3 1033.04   36.29
   0   5  -2  123.20   10.09
   0  -5   2  117.00   10.14
   0  -5   1   21.81    4.22
   0   5  -1   21.92    4.22
   0   5   0   42.33    5.47
   0  -5   0   46.62    5.94
   0  -5  -1   30.39    4.67
   0   5   1   26.70    4.36
   0  -5  -2  203.90   12.48
   0  -5  -3   30.96    4.70
   0  -5  -3   36.77    5.10
   0  -5  -4  820.08   30.13
   0  -5  -4  831.86   29.88
   0  -5  -5   59.79    6.73
   0  -5  -5   72.27    7.38
   0  -5  -6  953.96   33.87
   0  -5  -6  950.30   34.35
   0  -5  -7   -1.47    2.12
   0  -5  -7    0.63    1.91
   0  -5  -8  806.27   32.09
   0  -5  -8  780.71   30.94
   0  -5  -9   61.47    7.51
   0  -5  -9   76.61    8.69
   0  -5 -10   97.92   10.31
   0  -5 -11   79.91    9.75
   0  -5 -12  303.58   20.30
   0  -5 -13  103.65   11.94
   0  -5 -14   31.45    6.79
   0  -5 -15   83.67   11.55
   0   6 -12   91.81   12.74
   0   6 -11   84.56   11.78
   0   6 -10   56.38    9.27
   0   6  -9  315.88   22.20
   0   6  -8   50.92    8.21
   0   6  -7  147.91   13.76
   0  -6   7  131.48   13.74
   0   6  -6   26.44    5.44
   0  -6   6   22.24    5.60
   0  -6   5   17.23    4.48
   0   6  -5    8.06    3.60
   0   6  -4   16.42    4.32
   0  -6   4   10.72    3.48
   0  -6   3  636.36   29.34
   0   6  -3  659.88   29.21
   0   6  -2  142.01   12.06
   0  -6   2  132.66   11.69
   0   6  -1  914.78   34.58
   0  -6   1  900.80   34.97
   0  -6   0  114.49   10.33
   0   6   0  118.10   10.22
   0   6   1  218.30   14.28
   0  -6  -1  209.49   14.11
   0  -6  -2  285.95   16.70
   0  -6  -3   90.78    8.90
   0  -6  -3   93.99    9.19
   0  -6  -4  312.83   17.46
   0  -6  -4  317.94   17.78
   0  -6  -5    0.47    1.80
   0  -6  -5   -0.11    1.34
   0  -6  -6  128.68   10.92
   0  -6  -6  106.76   10.24
   0  -6  -7   81.95    8.81
   0  -6  -7   71.41    8.56
   0  -6  -8  224.72   15.61
   0  -6  -8  240.22   16.55
   0  -6  -9   13.60    4.41
   0  -6  -9   15.17    3.92
   0  -6 -10   83.24    9.45
   0  -6 -10   82.19   10.16
   0  -6 -11    1.03    2.58
   0  -6 -12   59.69    9.21
   0  -6 -13    5.14    2.50
   0  -6 -14   98.73   12.37
   0   7 -10   69.80   10.88
   0  -7   9   52.24    9.85
   0   7  -9   43.27    8.57
   0   7  -8   68.01    9.98
   0  -7   8   64.72   10.56
   0  -7   7  413.12   26.65
   0   7  -7  368.26   24.26
   0   7  -6   47.29    7.97
   0  -7   6   41.01    8.08
   0  -7   5   56.21    8.96
   0   7  -5   68.97    9.51
   0   7  -4   28.87    6.19
   0  -7   4   11.60    3.97
   0   7  -3  184.63   15.25
   0  -7   3  177.03   15.23
   0  -7   2    3.75    2.41
   0   7  -2    3.22    2.24
   0  -7   1  469.64   24.97
   0   7  -1  478.26   24.59
   0  -7   0  111.88   11.01
   0   7   0  118.75   11.36
   0  -7  -1   46.80    7.04
   0   7   1   46.27    6.92
   0  -7  -2   41.69    6.81
   0  -7  -2   42.14    6.57
   0  -7  -3    4.44    2.85
   0  -7  -3    3.96    2.93
   0  -7  -4  237.15   16.01
   0  -7  -4  187.57   14.58
   0  -7  -5   85.15    9.38
   0  -7  -5   70.53    8.85
   0  -7  -6   33.81    6.31
   0  -7  -6   34.02    5.97
   0  -7  -7    7.43    2.96
   0  -7  -7    8.84    3.71
   0  -7  -8   63.12    8.99
   0  -7  -8   69.49    8.96
   0  -7  -9   44.53    7.56
   0  -7  -9   45.17    7.21
   0  -7 -10  240.03   18.49
   0  -7 -11    2.00    2.41
   0  -7 -12   56.70    9.46
   0   8  -7   80.96   11.55
   0  -8   7   93.30   12.77
   0  -8   6  114.32   13.70
   0   8  -6  106.46   13.24
   0  -8   5  158.60   15.86
   0   8  -5  134.11   14.58
   0  -8   4   -0.11    1.74
   0   8  -4    1.77    2.21
   0   8  -3   28.86    6.31
   0  -8   3   32.91    7.06
   0   8  -2   20.76    4.94
   0  -8   2   17.95    4.50
   0  -8   1  166.38   15.05
   0   8  -1  154.92   14.19
   0   8   0  211.88   16.75
   0  -8   0  196.72   16.12
   0  -8  -1   76.70    9.93
   0  -8  -2   45.47    7.69
   0  -8  -2   44.80    7.45
   0  -8  -3   89.27   10.51
   0  -8  -3  104.76   11.30
   0  -8  -4  144.42   13.69
   0  -8  -4  180.64   14.82
   0  -8  -5   89.14   10.41
   0  -8  -5   78.87   10.01
   0  -8  -6  210.46   16.76
   0  -8  -7    2.62    1.88
   0  -8  -8   78.61   10.44
   0  -9   3   52.40    9.19
   0  -9   2   -4.27    2.79
   0  -9   1  145.12   14.86
   0  -9   0   25.34    6.19
   0  -9  -1  132.36   14.07
   1  -8  -8   13.89    4.78
   1  -8  -7   33.30    7.01
   1  -8  -6   35.52    7.02
   1  -8  -5    7.73    3.71
   1  -8  -4   49.46    8.39
   1  -8  -3   12.60    4.60
   1  -8  -2   79.18   10.76
   1  -8  -1   68.30    9.97
  -1   8   0   47.10    8.43
  -1   8  -1   28.13    6.44
  -1   8  -2   18.76    5.52
   1  -8   3   -1.54    1.92
  -1   8  -3    6.85    3.60
   1  -8   4   67.03    9.81
  -1   8  -4   85.12   11.62
  -1   8  -5   63.29   10.32
   1  -8   5   49.25    8.76
   1  -8   6    5.36    3.44
   1  -7 -11   11.84    4.40
   1  -7 -10  105.90   12.82
   1  -7  -9    4.50    3.24
   1  -7  -8  101.40   12.18
   1  -7  -7   27.31    6.21
   1  -7  -6   56.47    8.58
   1  -7  -5    0.15    2.31
   1  -7  -4   77.74    9.83
   1  -7  -3   54.35    8.14
   1  -7  -2  193.00   14.08
   1  -7  -2  172.13   14.90
   1  -7  -1   -1.20    1.99
  -1   7   0  349.03   21.81
   1  -7   0  343.57   19.90
  -1   7  -1  328.44   21.19
   1  -7   1  349.43   20.54
   1  -7   2   34.63    6.16
  -1   7  -2   20.27    5.15
  -1   7  -3  233.63   18.16
   1  -7   3  219.26   16.77
   1  -7   4   18.43    4.93
  -1   7  -4   22.59    5.73
   1  -7   5   45.35    8.12
  -1   7  -5   43.16    7.96
   1  -7   6    1.88    2.48
  -1   7  -6    3.27    2.79
  -1   7  -7  385.04   25.71
   1  -7   7  354.26   24.52
   1  -7   8   -0.85    1.73
  -1   7  -8   13.34    4.82
   1  -7   9  172.94   17.63
   1  -6 -13   54.51    9.38
   1  -6 -12   13.15    4.94
   1  -6 -11   47.78    8.47
   1  -6 -10   15.60    4.68
   1  -6  -9  143.39   13.89
   1  -6  -8   90.83   10.82
   1  -6  -7  204.55   15.89
   1  -6  -7  221.84   14.60
   1  -6  -6  239.38   16.74
   1  -6  -6  240.61   14.94
   1  -6  -5   62.13    8.08
   1  -6  -5   77.48    7.99
   1  -6  -4  163.40   13.34
   1  -6  -4  163.34   11.74
   1  -6  -3    0.22    1.64
   1  -6  -3   -2.42    2.72
   1  -6  -2  166.97   12.09
   1  -6  -2  174.82   13.86
  -1   6   1   -0.39    2.26
   1  -6  -1    2.99    1.82
  -1   6   0  330.04   19.57
   1  -6   0  350.58   18.68
  -1   6  -1  484.52   24.63
   1  -6   1  471.24   22.96
   1  -6   2  163.71   12.98
  -1   6  -2  188.76   14.63
  -1   6  -3  480.85   25.55
   1  -6   3  447.16   23.40
  -1   6  -4   52.79    8.15
   1  -6   4   50.91    7.55
  -1   6  -5   52.43    8.17
   1  -6   5   49.15    7.60
   1  -6   6   36.73    6.84
  -1   6  -6   47.77    7.90
  -1   6  -7   13.23    4.20
   1  -6   7   19.96    5.67
  -1   6  -8   79.17   10.75
  -1   6  -9  315.58   22.81
  -1   6 -10   32.31    7.36
  -1   6 -11  133.01   15.26
   1  -5 -14    2.24    1.65
   1  -5 -13  249.74   19.90
   1  -5 -12   26.83    6.02
   1  -5 -11   83.00   10.43
   1  -5 -10    7.06    3.23
   1  -5  -9   50.00    7.79
   1  -5  -8    2.42    1.16
   1  -5  -8    0.85    2.19
   1  -5  -7  230.66   15.90
   1  -5  -7  216.13   13.46
   1  -5  -6  158.65   12.58
   1  -5  -6  161.43   11.16
   1  -5  -5   83.30    7.64
   1  -5  -5   68.26    7.97
   1  -5  -4  645.72   24.74
   1  -5  -4  655.24   27.57
   1  -5  -3   38.52    5.81
   1  -5  -3   40.68    5.06
   1  -5  -2  395.03   18.11
   1  -5  -2  418.02   20.67
  -1   5   1    8.17    2.94
   1  -5  -1    8.52    2.17
  -1   5   0  400.95   20.40
   1  -5   0  451.96   19.91
  -1   5  -1  209.84   14.26
   1  -5   1  219.61   13.38
   1  -5   2  423.93   20.40
  -1   5  -2  425.76   21.85
  -1   5  -3  175.53   13.46
   1  -5   3  164.37   12.28
  -1   5  -4  531.85   25.53
   1  -5   4  503.94   24.37
  -1   5  -5  173.03   13.88
   1  -5   5  175.19   13.98
  -1   5  -6  292.09   18.96
  -1   5  -7   87.05   10.31
  -1   5  -8   71.79    9.56
  -1   5  -9  795.22   37.02
  -1   5 -10   13.79    4.46
  -1   5 -11  577.90   32.58
  -1   5 -12   18.27    5.52
   1  -4 -15   39.16    8.08
   1  -4 -14   56.52    9.36
   1  -4 -13  159.05   15.22
   1  -4 -12    3.63    2.73
   1  -4 -11  189.82   15.35
   1  -4 -10   18.89    4.69
   1  -4  -9   18.47    4.31
   1  -4  -8   47.14    7.03
   1  -4  -7  225.90   14.90
   1  -4  -7  220.75   12.64
   1  -4  -6  124.39   10.31
   1  -4  -6  125.94    8.98
   1  -4  -5  561.16   21.20
   1  -4  -5  527.34   23.10
   1  -4  -4 1447.71   45.39
   1  -4  -4 1457.38   42.13
   1  -4  -3   61.98    6.69
   1  -4  -3   67.52    5.86
   1  -4  -2  827.86   29.29
   1  -4  -2  740.66   25.54
   1  -4  -1  217.54   11.40
  -1   4   1  218.15   13.08
  -1   4   0 1279.68   41.55
   1  -4   0 1348.01   39.53
   1  -4   1   13.24    2.85
  -1   4  -1   13.99    3.44
   1  -4   2  827.66   29.45
  -1   4  -2  846.42   31.23
   1  -4   3  504.74   21.76
  -1   4  -3  485.42   22.27
  -1   4  -4  995.26   36.02
  -1   4  -5  304.01   17.52
  -1   4  -6  764.36   31.83
  -1   4  -7  109.97   10.98
  -1   4  -8  298.36   19.44
  -1   4  -9  137.82   13.30
  -1   4 -10  376.37   23.74
  -1   4 -11  611.39   32.34
  -1   4 -12   22.53    5.75
  -1   4 -13   47.48    8.92
  -1   4 -14   47.20    9.21
   1  -3 -15   24.78    6.02
   1  -3 -14    1.77    2.37
   1  -3 -13  228.64   17.79
   1  -3 -12   44.86    7.35
   1  -3 -11  361.20   21.27
   1  -3 -10   29.64    5.72
  -1   3   9  533.70   19.98
   1  -3  -9  527.69   24.77
  -1   3   8   19.51    3.01
   1  -3  -8   18.16    4.03
   1  -3  -7   84.49    8.25
   1  -3  -6    2.26    1.52
   1  -3  -6    4.30    1.73
   1  -3  -5 1201.97   35.31
   1  -3  -5 1228.71   38.57
   1  -3  -4  645.35   24.51
   1  -3  -4  705.80   22.40
   1  -3  -3   12.09    2.65
   1  -3  -3   17.27    2.59
   1  -3  -2  947.90   28.00
   1  -3  -2  967.77   31.17
   1  -3  -1   13.40    2.21
  -1   3   1   11.01    2.60
  -1   3   0  767.39   26.99
   1  -3   0  818.36   24.92
  -1   3  -1   91.49    7.63
   1  -3   1   86.89    6.61
  -1   3  -2 1210.05   37.80
  -1   3  -3  340.42   16.37
  -1   3  -4  417.24   19.10
  -1   3  -5   33.48    5.12
  -1   3  -6  973.47   35.51
  -1   3  -7   35.71    5.84
  -1   3  -8  159.09   12.95
  -1   3  -9  150.45   12.98
  -1   3 -10  218.46   16.36
  -1   3 -11  319.04   20.91
  -1   3 -12   81.61   10.49
  -1   3 -13  290.80   21.37
  -1   3 -14   74.77   10.99
  -1   3 -15  153.52   16.37
   1  -2 -16  188.04   17.92
   1  -2 -15  105.27   12.71
   1  -2 -14    7.26    3.83
   1  -2 -13  335.43   21.67
   1  -2 -12   19.85    4.96
   1  -2 -11   52.52    7.43
   1  -2 -10    5.82    2.69
   1  -2  -9  333.23   18.20
   1  -2  -8   54.04    6.58
  -1   2   8   43.09    4.29
  -1   2   7   36.63    3.65
   1  -2  -7   40.84    5.49
  -1   2   6   30.21    3.05
   1  -2  -6   25.46    4.02
  -1   2   5  548.05   16.88
   1  -2  -5  546.20   21.23
   1  -2  -4  824.77   24.25
   1  -2  -4  838.16   27.15
   1  -2  -3  567.28   16.85
   1  -2  -3  521.99   15.92
  -1   2   3  508.88   16.64
   1  -2  -3  555.99   19.44
   1  -2  -2 7497.05  172.23
   1  -2  -2 7561.53  176.51
  -1   2   2 7608.90  172.60
   1  -2  -1  189.54    7.61
  -1   2   1  197.68    9.74
  -1   2   1  188.41    7.95
   1  -2   0 1385.63   36.18
  -1   2   0 1424.02   39.27
  -1   2  -1  341.06   14.06
  -1   2  -2 2042.67   54.41
  -1   2  -3   42.00    4.66
  -1   2  -4  123.89    8.71
  -1   2  -5  111.63    8.68
  -1   2  -6 1190.87   38.67
  -1   2  -7  224.98   13.72
  -1   2  -8  420.33   20.76
  -1   2  -9  143.03   11.90
  -1   2 -10   17.52    4.51
  -1   2 -11  480.72   25.40
  -1   2 -12   55.96    8.35
  -1   2 -13  956.65   41.61
  -1   2 -14   -0.86    2.36
  -1   2 -15  283.02   22.14
   1  -1 -16   93.87   12.53
   1  -1 -15   48.57    8.59
   1  -1 -14   15.89    4.78
   1  -1 -13   89.07   10.78
   1  -1 -12    7.33    3.26
   1  -1 -11  136.25   12.00
   1  -1 -10   20.19    4.83
   1  -1  -9  655.62   27.09
   1  -1  -8  357.79   17.70
   1  -1  -7 2378.16   65.42
   1  -1  -6  273.26   13.70
   1  -1  -5 1681.84   46.79
  -1   1   4  398.34   13.58
   1  -1  -4  417.68   15.92
  -1   1   3 9999.00  225.13
  -1   1   3 9955.19  223.16
   1  -1  -3 9903.37  228.47
   1  -1  -2 8088.64  177.87
  -1   1   2 8000.69  177.87
   1  -1  -2 7805.66  181.30
   1  -1  -2 7889.68  176.90
   1  -1  -1  743.61   18.46
  -1   1   1  746.49   18.54
   1  -1  -1  760.12   21.97
  -1   1   0 4525.73  106.10
   1  -1   0 4394.72  102.74
  -1   1  -1  331.01   12.06
  -1   1  -2 1088.58   30.51
  -1   1  -3  304.62   12.61
  -1   1  -4  551.08   19.34
  -1   1  -5   27.92    3.95
  -1   1  -6  977.70   31.91
  -1   1  -7  224.59   13.11
  -1   1  -8 2954.64   80.47
  -1   1  -9  206.57   13.81
  -1   1 -10  545.74   25.41
  -1   1 -11  116.36   11.21
  -1   1 -12   45.66    7.47
  -1   1 -13  472.38   26.61
  -1   1 -14   91.22   11.63
  -1   1 -15  139.41   15.00
  -1   1 -16    5.81    2.40
   1   0 -16   81.38   11.60
   1   0 -15   63.02    9.90
   1   0 -14  122.17   13.11
   1   0 -13   20.24    5.00
   1   0 -12   14.04    4.55
   1   0 -11  729.03   31.35
   1   0 -10  546.89   25.29
   1   0  -9  720.06   28.69
  -1   0   8   71.19    5.07
   1   0  -8   72.56    7.35
   1   0  -7 5158.91  128.57
  -1   0   7 5236.17  122.58
   1   0  -6   85.07    7.05
  -1   0   6   69.39    4.84
  -1   0   5  551.63   17.81
   1   0  -5  613.08   20.73
   1   0  -4  222.08    9.17
  -1   0   4  244.61    9.37
   1   0  -4  237.75   10.59
   1   0  -3 2023.12   50.51
   1   0  -3 2059.27   51.73
  -1   0   3 2072.38   50.54
   1   0  -2   43.49    3.30
  -1   0   2   38.07    3.00
   1   0  -2   42.43    3.20
   1   0  -1 1250.44   13.54
   1   0  -1 1306.89   17.04
  -1   0   1 1278.94   13.79
   1   0  -1 1276.29   15.98
   1   0   0 4355.14   99.74
  -1   0   0 4220.26   99.54
   1   0   0 4358.34  100.35
  -1   0  -1 1589.08   38.05
   1   0   1 1608.94   37.25
  -1   0  -1 1550.46   38.12
   1   0   1 1478.12   38.05
   1   0   1 1634.48   38.34
   1   0   2   68.46    3.29
  -1   0  -2   66.41    3.20
  -1   0  -2   79.55    4.19
   1   0   2   67.20    3.90
  -1   0  -3  246.06    9.78
   1   0   3  249.34    9.86
   1   0   3  270.95    7.75
  -1   0  -4 1076.55   30.48
  -1   0  -5  737.11   23.78
  -1   0  -6   12.06    2.86
  -1   0  -7   98.97    7.92
  -1   0  -8  982.84   33.58
  -1   0  -9    4.51    2.36
  -1   0 -10  723.95   29.74
  -1   0 -11   33.35    5.78
  -1   0 -12  136.51   12.67
  -1   0 -13  466.89   25.82
  -1   0 -14    5.40    3.68
  -1   0 -15  431.00   26.88
  -1   0 -16   89.30   12.34
   1   1 -16  325.59   24.56
   1   1 -15  258.92   20.78
   1   1 -14  181.36   16.48
   1   1 -13  103.90   11.89
   1   1 -12   11.46    4.06
   1   1 -11  284.99   18.23
   1   1 -10    5.28    3.12
  -1  -1  10    3.27    1.31
   1   1  -9   27.73    4.92
  -1  -1   9   35.02    3.58
  -1  -1   8  346.67   13.19
   1   1  -8  360.74   17.79
  -1  -1   7  469.90   16.34
   1   1  -7  510.09   20.76
   1   1  -6  346.35   15.25
  -1  -1   6  305.43   11.80
   1   1  -5 1935.68   52.27
   1   1  -4   34.68    3.70
   1   1  -3  370.28   13.22
   1   1  -2   19.95    2.17
  -1  -1   2   19.81    2.13
   1   1  -1  848.98   21.52
  -1  -1   1  832.71   21.40
  -1  -1   0 2543.00   60.01
   1   1   0 2575.93   60.10
  -1  -1   0 2478.20   59.82
   1   1   1 1253.85   26.44
  -1  -1  -1 1228.01   26.40
  -1  -1  -1 1304.79   26.80
   1   1   2  692.96    7.95
  -1  -1  -2  654.44   10.88
  -1  -1  -2  698.78   12.29
   1   1   2  687.57   11.20
  -1  -1  -2  691.95    8.06
  -1  -1  -3 1148.14   29.20
   1   1   3 1181.38   29.14
  -1  -1  -3 1123.26   29.77
  -1  -1  -3 1154.62   31.05
  -1  -1  -4   73.43    5.17
  -1  -1  -4   70.07    4.49
   1   1   4   69.40    4.36
  -1  -1  -5   62.17    4.76
  -1  -1  -6  116.03    7.40
  -1  -1  -7   19.50    3.48
  -1  -1  -8  369.13   16.80
  -1  -1  -9  573.39   23.52
  -1  -1 -10  795.98   30.36
  -1  -1 -11  169.39   12.82
  -1  -1 -12  861.50   34.72
  -1  -1 -13  376.61   22.74
  -1  -1 -14   60.23    9.17
  -1  -1 -15  404.14   25.63
  -1  -1 -16   74.82   11.14
  -1  -1 -17  126.45   15.08
   1   2 -15  144.76   15.53
   1   2 -14   84.57   11.46
   1   2 -13  300.95   21.05
   1   2 -12   84.98   10.25
   1   2 -11  106.77   11.12
  -1  -2  10   96.71    6.67
   1   2 -10   93.74    9.89
   1   2  -9  654.17   27.91
   1   2  -8  508.94   22.67
   1   2  -7  631.85   24.90
   1   2  -6  184.26   11.11
   1   2  -5 6727.30  160.27
   1   2  -4   13.45    2.66
   1   2  -3 5783.38  135.83
   1   2  -2  157.13    7.29
  -1  -2   1 2518.52   59.92
   1   2  -1 2499.73   59.57
  -1  -2   1 2421.58   62.65
   1   2   0  532.09   14.69
  -1  -2   0  517.35   17.33
  -1  -2   0  543.72   14.79
   1   2   1 1190.86   29.31
  -1  -2  -1 1239.67   29.56
  -1  -2  -1 1132.24   32.32
  -1  -2  -2 3518.36   82.35
  -1  -2  -2 3694.13   86.27
   1   2   3 1054.13   28.62
  -1  -2  -3 1105.00   27.93
   1   2   3 1069.36   30.39
  -1  -2  -3 1084.41   30.69
   1   2   3 1057.65   27.66
   1   2   4    4.30    1.27
   1   2   4    4.08    1.06
  -1  -2  -4    3.95    1.30
   1   2   4    5.28    1.16
  -1  -2  -4    4.42    1.73
  -1  -2  -5   99.82    6.95
  -1  -2  -5   95.62    5.98
  -1  -2  -5   91.06    5.22
  -1  -2  -6  753.36   21.88
  -1  -2  -6  736.09   23.98
  -1  -2  -6  769.05   25.64
  -1  -2  -7  168.14    9.77
  -1  -2  -7  161.47    7.72
  -1  -2  -8 1310.52   39.39
  -1  -2  -8 1260.14   34.79
  -1  -2  -9   97.10    8.19
  -1  -2  -9   79.70    5.44
  -1  -2 -10 1439.44   45.50
  -1  -2 -10 1391.36   38.94
  -1  -2 -11   60.67    5.28
  -1  -2 -11   62.76    7.58
  -1  -2 -12  606.43   27.69
  -1  -2 -13  101.77   10.77
  -1  -2 -14  205.18   16.23
  -1  -2 -15   67.72    9.61
  -1  -2 -16    6.49    3.52
  -1  -2 -17   34.89    8.08
   1   3 -15    6.60    3.54
   1   3 -14  147.81   15.24
   1   3 -13  163.78   15.52
   1   3 -12  697.73   33.47
   1   3 -11   89.57   10.42
   1   3 -10  777.96   33.19
   1   3  -9  638.74   28.27
   1   3  -8  899.70   33.78
   1   3  -7 1284.58   41.94
   1   3  -6  996.90   33.81
   1   3  -5 1520.74   44.77
   1   3  -4    3.92    1.71
   1   3  -3 1112.18   32.84
   1   3  -2    3.33    1.47
  -1  -3   2    1.72    1.14
  -1  -3   1  772.15   25.97
   1   3  -1  782.56   23.32
   1   3   0    4.53    1.26
  -1  -3   0    1.77    1.00
  -1  -3   0    4.39    1.39
  -1  -3  -1  477.28   15.56
  -1  -3  -1  470.89   17.81
   1   3   1  487.44   15.35
  -1  -3  -2  780.25   25.40
  -1  -3  -2  769.04   22.87
  -1  -3  -2  802.23   22.67
  -1  -3  -3  651.02   19.90
  -1  -3  -3  696.22   23.09
  -1  -3  -4 1147.65   32.40
   1   3   4 1233.22   35.23
  -1  -3  -4 1130.21   34.86
  -1  -3  -5 1010.83   32.63
  -1  -3  -5 1022.47   30.50
   1   3   5 1103.45   32.86
  -1  -3  -6  223.36   11.21
  -1  -3  -6  223.73   12.47
  -1  -3  -7  100.74    8.38
  -1  -3  -7  110.67    7.97
  -1  -3  -8  610.91   23.14
  -1  -3  -8  578.93   24.03
   1   3   9   35.11    4.97
  -1  -3  -9   31.62    4.81
  -1  -3 -10  989.15   35.24
  -1  -3 -11  100.10    9.60
  -1  -3 -12  321.35   19.28
  -1  -3 -13  112.65   11.42
  -1  -3 -14  329.14   21.08
  -1  -3 -15  193.58   16.65
  -1  -3 -16    3.53    2.82
  -1  -3 -17   25.66    6.46
   1   4 -14  291.32   22.41
   1   4 -13    6.58    3.71
   1   4 -12  320.89   21.88
   1   4 -11  105.92   11.61
   1   4 -10  621.60   29.63
   1   4  -9   -1.20    1.64
   1   4  -8   64.68    7.70
   1   4  -7  165.93   12.32
   1   4  -6  286.11   16.06
   1   4  -5  260.97   14.70
   1   4  -4   63.66    6.62
   1   4  -3  428.29   18.03
  -1  -4   3  430.13   20.23
  -1  -4   2   51.99    6.10
   1   4  -2   51.99    5.22
  -1  -4   1 1090.85   35.57
   1   4  -1 1086.70   32.69
   1   4   0   69.80    5.73
  -1  -4   0   86.52    7.40
   1   4   1  832.02   26.09
  -1  -4  -1  883.05   29.50
  -1  -4  -2    1.69    1.58
  -1  -4  -3   20.03    3.01
  -1  -4  -3   14.95    3.19
  -1  -4  -4 1828.49   49.32
  -1  -4  -4 1852.70   52.48
  -1  -4  -5 1919.94   52.72
  -1  -4  -5 1978.98   55.94
  -1  -4  -6  673.87   26.26
  -1  -4  -6  690.40   24.36
  -1  -4  -7    2.08    1.60
   1   4   7    3.31    1.89
  -1  -4  -7    0.38    1.53
  -1  -4  -8  487.06   20.86
  -1  -4  -8  464.78   21.70
   1   4   8  504.40   21.82
   1   4   9   29.55    4.97
  -1  -4  -9   21.54    4.03
  -1  -4  -9   24.68    4.76
  -1  -4 -10  737.25   29.44
   1   4  10  745.48   29.42
  -1  -4 -11   11.54    3.70
   1   4  11    9.44    3.16
   1   4  12  655.25   28.52
  -1  -4 -12  656.06   29.42
  -1  -4 -13    5.99    2.58
   1   4  13   14.52    4.19
   1   4  14  419.23   23.10
  -1  -4 -14  428.54   25.14
  -1  -4 -15  102.31   12.14
  -1  -4 -16  160.41   15.69
  -1  -4 -17   21.47    6.24
   1   5 -13   -0.37    2.07
   1   5 -12   40.18    8.00
   1   5 -11   75.08   10.47
   1   5 -10  172.92   15.42
   1   5  -9   49.02    7.83
   1   5  -8  175.35   14.53
   1   5  -7    4.59    3.17
   1   5  -6  561.47   25.67
   1   5  -5  595.10   25.95
  -1  -5   5  641.66   29.27
  -1  -5   4  294.74   18.05
   1   5  -4  295.69   16.16
   1   5  -3 1314.15   41.46
  -1  -5   3 1287.57   44.45
  -1  -5   2   44.64    6.16
   1   5  -2   56.83    6.12
  -1  -5   1 1141.30   39.67
   1   5  -1 1203.70   37.63
  -1  -5   0  126.53   10.09
   1   5   0  122.99    8.81
   1   5   1  971.89   31.06
  -1  -5  -1  950.46   34.03
  -1  -5  -2  198.47   12.72
  -1  -5  -3  182.67   10.67
  -1  -5  -3  169.90   11.74
  -1  -5  -4  101.81    7.78
  -1  -5  -4   92.49    8.48
  -1  -5  -5  610.88   25.62
  -1  -5  -5  630.89   23.47
  -1  -5  -6  475.59   22.10
  -1  -5  -6  493.85   20.80
  -1  -5  -7  783.99   28.96
  -1  -5  -7  779.02   30.94
  -1  -5  -8  204.82   13.13
  -1  -5  -8  192.24   13.83
  -1  -5  -9  174.72   13.54
  -1  -5  -9  197.92   13.28
  -1  -5 -10  196.11   14.71
   1   5  10  228.06   15.16
  -1  -5 -10  238.11   15.31
   1   5  11   35.98    6.11
  -1  -5 -11   24.20    5.10
   1   5  12  279.22   17.78
  -1  -5 -12  266.67   17.87
   1   5  13   57.96    8.05
  -1  -5 -13   64.61    8.77
  -1  -5 -14   82.94   10.46
  -1  -5 -15    1.32    2.33
  -1  -5 -16   73.48   10.77
   1   6 -12  112.64   13.89
   1   6 -11   52.38    9.19
   1   6 -10  388.44   24.93
   1   6  -9   99.25   11.72
  -1  -6   8  748.77   37.07
   1   6  -8  716.57   33.53
  -1  -6   7   25.59    6.11
   1   6  -7   28.38    5.99
  -1  -6   6  359.47   22.79
   1   6  -6  311.37   19.32
   1   6  -5  183.15   13.78
  -1  -6   5  183.87   15.42
  -1  -6   4   36.73    6.68
   1   6  -4   37.57    5.91
  -1  -6   3  390.36   22.23
   1   6  -3  428.76   20.88
  -1  -6   2  153.52   12.91
   1   6  -2  176.26   12.46
  -1  -6   1  153.66   12.48
   1   6  -1  143.03   10.71
   1   6   0   -0.07    1.57
  -1  -6   0    3.13    2.20
  -1  -6  -1  305.42   17.88
   1   6   1  319.25   16.25
  -1  -6  -2  278.15   16.67
  -1  -6  -3   82.32    8.67
  -1  -6  -3   79.90    7.61
  -1  -6  -4   19.07    4.39
  -1  -6  -4   19.82    3.86
  -1  -6  -5   29.83    5.31
  -1  -6  -5   22.18    4.03
  -1  -6  -6   74.81    8.48
  -1  -6  -6   74.02    7.61
  -1  -6  -7 1074.39   40.88
  -1  -6  -7 1194.84   40.11
  -1  -6  -8  116.49   11.17
  -1  -6  -8  133.94   11.16
  -1  -6  -9  168.99   13.10
  -1  -6  -9  163.53   13.62
  -1  -6 -10  218.88   15.39
  -1  -6 -10  189.88   15.14
  -1  -6 -11    2.64    2.44
  -1  -6 -11    1.35    2.04
  -1  -6 -12   93.29   10.60
  -1  -6 -13   48.43    7.98
   1   7 -11   29.52    6.95
   1   7 -10   73.34   10.86
   1   7  -9   -1.48    2.60
  -1  -7   9   -7.67    4.14
   1   7  -8  180.89   16.00
  -1  -7   8  166.59   17.18
   1   7  -7  191.61   16.28
  -1  -7   7  216.96   18.92
   1   7  -6   59.56    8.60
  -1  -7   6   57.73    9.40
   1   7  -5   78.59    9.65
  -1  -7   5   70.38    9.99
  -1  -7   4    6.97    3.36
   1   7  -4   -0.30    1.74
   1   7  -3  293.09   18.42
  -1  -7   3  263.87   19.01
   1   7  -2   79.94    8.88
  -1  -7   2   74.34    9.64
   1   7  -1  244.50   15.67
  -1  -7   1  254.83   17.91
   1   7   0  133.55   11.00
  -1  -7   0  108.33   11.23
   1   7   1  515.20   23.65
  -1  -7  -1  472.29   24.81
  -1  -7  -2   11.91    3.18
  -1  -7  -2   16.23    4.42
  -1  -7  -3 1072.70   37.94
  -1  -7  -3 1005.16   39.90
  -1  -7  -4   70.23    7.83
  -1  -7  -4   62.21    8.18
  -1  -7  -5   83.51    9.71
  -1  -7  -5   99.80    9.26
  -1  -7  -6  133.68   12.32
  -1  -7  -6  116.42   10.48
  -1  -7  -7  217.15   16.30
  -1  -7  -7  228.53   15.42
  -1  -7  -8  198.58   15.63
  -1  -7  -8  188.78   14.42
  -1  -7  -9  157.94   13.26
  -1  -7  -9  164.69   14.61
  -1  -7 -10  193.55   16.21
  -1  -7 -11    8.13    3.52
  -1  -7 -12   65.69    9.62
   1   8  -7   23.13    6.01
  -1  -8   7   22.47    6.55
   1   8  -6  255.73   19.91
  -1  -8   6  347.78   24.83
  -1  -8   5   35.06    7.62
   1   8  -5   29.75    6.29
  -1  -8   4  506.97   29.58
   1   8  -4  466.86   26.40
   1   8  -3  211.89   16.42
  -1  -8   3  200.71   17.64
   1   8  -2   83.88    9.75
  -1  -8   2   70.01   10.04
  -1  -8   1  386.40   24.14
   1   8  -1  370.03   21.43
   1   8   0    9.07    3.43
  -1  -8   0   12.85    4.80
  -1  -8  -1  260.74   19.02
  -1  -8  -2  106.69   10.74
  -1  -8  -2   92.23   11.02
  -1  -8  -3  306.47   20.55
  -1  -8  -3  301.74   18.74
  -1  -8  -4    9.54    3.63
  -1  -8  -5  152.52   14.07
  -1  -8  -6   -0.41    2.03
  -1  -8  -7   50.58    8.25
  -1  -8  -8    6.22    3.10
  -1  -8  -9  216.47   17.75
  -1  -8 -10   12.65    4.27
  -1  -8 -11   69.74    9.94
  -1  -9   3   31.14    7.25
  -1  -9   2   19.93    5.78
  -1  -9   1   77.95   11.06
  -1  -9   0   35.02    7.28
  -1  -9  -1   48.90    8.43
  -1  -9  -2   20.87    5.70
  -1  -9  -3   19.47    5.45
  -1  -9  -4   47.42    8.12
  -1  -9  -5   43.93    7.86
  -1  -9  -6   19.40    5.41
  -1  -9  -7   28.26    6.48
   2  -8  -2  156.00   16.12
   2  -8  -1   68.95   10.68
  -2   8  -1   23.80    6.52
   2  -7  -8   37.65    8.06
   2  -7  -7  164.84   16.03
   2  -7  -6   51.31    8.54
   2  -7  -5   -0.75    2.28
   2  -7  -4  131.34   13.87
   2  -7  -3   37.72    7.31
   2  -7  -2  117.48   13.08
   2  -7  -1    0.31    1.94
  -2   7   0  239.73   18.83
  -2   7  -1    5.57    3.09
  -2   7  -2   93.68   11.69
  -2   7  -3    0.07    1.99
  -2   7  -4   43.55    8.18
  -2   7  -5   28.58    6.55
  -2   7  -6  136.85   15.36
   2  -7   8   63.90   10.10
   2  -7   9   18.65    5.68
   2  -6 -11    8.97    4.31
   2  -6 -10   17.71    5.49
   2  -6  -9   91.19   11.79
   2  -6  -8   29.28    6.87
   2  -6  -7  295.46   20.75
   2  -6  -6  128.23   12.93
   2  -6  -5   44.48    7.52
   2  -6  -4   34.77    6.52
   2  -6  -3   13.56    4.43
   2  -6  -2  134.51   13.04
  -2   6   0   32.79    6.03
  -2   6  -1   10.46    3.98
   2  -6   1    8.70    2.67
  -2   6  -2  531.72   28.16
   2  -6   2  581.58   25.88
  -2   6  -3   -2.35    2.49
   2  -6   3    5.35    2.83
   2  -6   4  398.33   22.23
  -2   6  -4  425.59   25.54
  -2   6  -5    9.66    4.04
   2  -6   5    9.85    3.54
   2  -6   6  395.03   23.67
  -2   6  -6  392.22   25.26
  -2   6  -7   69.52   10.42
   2  -6   7   66.43    9.87
   2  -6   8  194.54   17.32
  -2   6  -8  226.53   19.24
  -2   6  -9  276.86   22.10
   2  -5 -12    2.46    2.75
   2  -5 -11   57.43    9.47
   2  -5 -10   18.70    5.39
   2  -5  -9   -0.24    2.60
   2  -5  -8   32.67    6.46
   2  -5  -7  262.71   18.36
   2  -5  -6   41.02    6.64
   2  -5  -5  401.37   22.18
   2  -5  -4   -1.24    2.57
   2  -5  -3  307.96   18.77
   2  -5  -3  291.31   14.29
   2  -5  -2  683.05   25.02
   2  -5  -2  696.73   30.56
  -2   5   1  216.77   15.60
   2  -5  -1  238.95   12.95
   2  -5   0  608.05   23.30
  -2   5   0  531.82   26.16
   2  -5   1   20.07    3.84
  -2   5  -1   15.94    3.97
  -2   5  -2  622.47   28.96
   2  -5   2  613.85   25.23
   2  -5   3   24.46    4.56
  -2   5  -3   26.47    5.69
   2  -5   4  691.53   28.88
  -2   5  -4  659.04   31.43
   2  -5   5   19.92    4.64
  -2   5  -5   16.69    4.50
  -2   5  -6  357.33   22.40
  -2   5  -7  283.46   20.17
  -2   5  -8  215.74   17.88
  -2   5  -9   70.11   10.43
  -2   5 -10  176.78   17.07
  -2   5 -11   11.65    4.79
   2  -4 -13   16.06    5.23
   2  -4 -12   65.24    9.84
   2  -4 -11  151.26   14.51
   2  -4 -10   52.47    8.24
   2  -4  -9   12.92    3.99
   2  -4  -8  159.27   13.72
   2  -4  -7  497.64   25.08
   2  -4  -6  172.16   13.38
   2  -4  -6  171.72    9.93
   2  -4  -5  751.37   24.74
   2  -4  -5  687.94   29.46
   2  -4  -4  448.90   22.23
   2  -4  -4  493.46   18.20
   2  -4  -3  467.92   17.56
   2  -4  -3  465.00   22.25
   2  -4  -2  195.70   10.16
   2  -4  -2  214.16   14.11
  -2   4   1  253.39   15.48
   2  -4  -1  247.82   11.85
  -2   4   0  478.74   22.64
   2  -4   0  521.72   19.40
  -2   4  -1  131.24   10.95
   2  -4   1  137.80    9.04
  -2   4  -2   29.79    5.31
   2  -4   2   25.31    3.90
   2  -4   3  286.96   15.39
  -2   4  -3  283.82   17.36
  -2   4  -4   92.16    9.63
  -2   4  -5  101.13   10.43
  -2   4  -6  107.38   10.92
  -2   4  -7  241.77   17.36
  -2   4  -8  288.06   19.86
  -2   4  -9   -2.20    3.01
  -2   4 -10  154.26   14.97
  -2   4 -11  438.39   27.33
  -2   4 -12   94.29   12.45
  -2   4 -13  217.89   19.93
   2  -3 -14    0.91    2.04
   2  -3 -13   14.35    4.99
   2  -3 -12  163.02   15.24
   2  -3 -11  285.69   19.70
   2  -3 -10    0.07    1.88
   2  -3  -9  334.89   20.20
   2  -3  -8   16.83    4.49
   2  -3  -7  509.26   24.26
   2  -3  -6   65.22    7.64
   2  -3  -5 1124.58   38.53
   2  -3  -4  967.45   27.74
   2  -3  -4  929.23   33.34
   2  -3  -3  220.72    9.49
   2  -3  -3  213.97   13.11
   2  -3  -2   10.61    1.83
   2  -3  -2    9.72    3.01
  -2   3   1  221.94   13.14
   2  -3  -1  212.54    9.42
  -2   3   0   73.35    7.22
   2  -3   0   72.26    5.20
  -2   3  -1  275.30   14.99
   2  -3   1  251.32   11.60
  -2   3  -2    7.24    2.62
  -2   3  -3  308.27   16.71
  -2   3  -4  919.24   33.73
  -2   3  -5   15.22    3.75
  -2   3  -6 1509.41   50.03
  -2   3  -7  199.72   14.64
  -2   3  -8  920.26   37.34
  -2   3  -9    9.42    3.63
  -2   3 -10   80.20   10.42
  -2   3 -11  313.88   21.83
  -2   3 -12  158.45   15.65
  -2   3 -13  170.83   17.09
  -2   3 -14   45.33    8.74
   2  -2 -15    8.01    3.94
   2  -2 -14    9.78    4.48
   2  -2 -13  112.46   12.61
   2  -2 -12  131.99   13.17
   2  -2 -11  397.11   22.95
   2  -2 -10  100.89   10.66
   2  -2  -9  756.70   31.66
   2  -2  -8   73.82    8.49
  -2   2   8   66.04    4.35
   2  -2  -7  179.82   12.70
   2  -2  -6  436.86   20.55
   2  -2  -5 1857.05   54.41
   2  -2  -4    9.61    2.64
  -2   2   4    8.07    1.49
   2  -2  -3 1467.05   37.68
   2  -2  -3 1639.98   38.40
   2  -2  -3 1648.59   45.88
  -2   2   3 1490.73   38.29
  -2   2   2  234.05    8.44
   2  -2  -2  262.84    8.52
   2  -2  -2  246.64   12.95
  -2   2   1 2897.56   74.35
   2  -2  -1 2819.47   66.70
  -2   2   0  971.29   30.67
   2  -2   0  916.20   24.80
  -2   2  -1 1394.34   41.76
  -2   2  -2 1353.01   40.93
  -2   2  -3  524.70   21.24
  -2   2  -4  461.99   20.11
  -2   2  -5  487.56   21.60
  -2   2  -6 1424.36   46.10
  -2   2  -7   38.70    5.74
  -2   2  -8  900.54   35.20
  -2   2  -9    3.02    2.04
  -2   2 -10  213.75   16.08
  -2   2 -11    7.61    3.28
  -2   2 -12  101.31   11.68
  -2   2 -13  104.49   12.37
  -2   2 -14  515.27   30.00
  -2   2 -15  351.99   25.10
   2  -1 -15   14.79    5.45
   2  -1 -14  155.27   15.64
   2  -1 -13    3.64    2.31
   2  -1 -12   65.95    9.10
   2  -1 -11   17.54    4.66
   2  -1 -10 1017.64   38.87
   2  -1  -9  451.77   22.46
   2  -1  -8  340.71   18.30
   2  -1  -7  636.31   25.71
   2  -1  -6  874.57   31.13
  -2   1   6  901.56   23.01
   2  -1  -5 1863.02   53.15
   2  -1  -4   37.47    4.67
  -2   1   4   29.02    2.65
  -2   1   3 3078.41   71.60
  -2   1   3 3095.13   72.46
   2  -1  -3 3023.35   78.10
   2  -1  -2   83.21    6.28
   2  -1  -1 1877.04   50.13
   2  -1   0   25.31    1.74
  -2   1   0   18.48    2.88
  -2   1  -1 1208.49   35.05
  -2   1  -2    1.33    1.03
  -2   1  -3   62.67    5.63
  -2   1  -4 1483.99   43.20
  -2   1  -5  274.12   14.14
  -2   1  -6    1.46    1.56
   2  -1   7  255.04   10.61
  -2   1  -7  470.96   19.38
   2  -1   8  544.86   18.06
  -2   1  -8 1156.49   32.81
  -2   1  -9   41.27    6.25
  -2   1 -10 1771.51   56.86
  -2   1 -11  121.47   11.79
  -2   1 -12  146.88   13.66
  -2   1 -13  189.30   16.16
  -2   1 -14  414.02   25.83
  -2   1 -15   87.93   11.89
  -2   1 -16  130.81   15.06
   2   0 -15   12.02    4.72
   2   0 -14  202.01   17.70
   2   0 -13   16.65    4.91
   2   0 -12    3.77    2.63
   2   0 -11   11.13    3.58
   2   0 -10  637.26   28.45
   2   0  -9  377.73   19.82
  -2   0   9  379.43   16.46
   2   0  -8  421.49   20.40
  -2   0   8  427.33   17.44
  -2   0   7 1707.17   47.58
   2   0  -7 1699.49   50.87
  -2   0   6  353.56   15.10
   2   0  -6  380.43   17.25
  -2   0   5  652.51   21.35
   2   0  -5  651.27   22.64
   2   0  -4   42.17    4.64
   2   0  -4   41.13    3.07
  -2   0   4   41.15    4.31
   2   0  -3  242.52    8.94
  -2   0   3  250.99   11.44
   2   0  -3  257.19   11.47
  -2   0   2   69.01    4.33
  -2   0   2   71.07    5.47
   2   0  -2   85.19    5.62
  -2   0   1  804.65   22.79
   2   0  -1  810.63   20.20
   2   0  -1  813.64   23.58
  -2   0   0  692.83   20.41
   2   0   0  703.13   20.52
   2   0   0  685.16   17.00
   2   0   0  727.92   20.91
  -2   0   0  670.18   16.93
  -2   0  -1  104.17    5.93
  -2   0  -1  102.40    6.27
   2   0   1   96.22    5.64
   2   0   1  102.32    4.43
  -2   0  -2    1.28    0.80
   2   0   2    2.61    0.85
  -2   0  -2    1.60    1.06
  -2   0  -3  746.10   21.23
  -2   0  -3  758.64   22.83
  -2   0  -4  347.28   14.11
   2   0   4  334.44   11.83
   2   0   5  402.05   12.79
  -2   0  -5  386.42   15.96
  -2   0  -6 1224.62   37.28
  -2   0  -7    4.68    2.00
  -2   0  -8 2497.21   69.62
  -2   0  -9  100.95    9.17
  -2   0 -10 2664.04   76.74
  -2   0 -11   36.99    6.19
  -2   0 -12  238.48   17.02
  -2   0 -13   62.71    8.92
  -2   0 -14   40.18    7.34
  -2   0 -15    4.85    3.25
  -2   0 -16  270.60   21.84
   2   1 -15   -0.07    2.57
   2   1 -14  350.19   23.70
   2   1 -13   51.27    8.53
   2   1 -12  376.99   22.79
   2   1 -11   81.67    9.58
   2   1 -10  268.47   17.25
  -2  -1  10  288.28   13.94
   2   1  -9  265.71   16.47
  -2  -1   9  276.83   13.39
  -2  -1   8 1034.96   32.32
   2   1  -8 1024.99   36.41
   2   1  -7  390.36   18.57
  -2  -1   7  398.59   16.37
   2   1  -6  697.82   25.20
  -2  -1   6  671.54   23.06
   2   1  -5  959.52   30.47
  -2  -1   5  948.86   29.23
   2   1  -4  455.50   16.99
  -2  -1   4  429.15   16.37
   2   1  -3  739.13   23.07
  -2  -1   3  754.86   23.52
  -2  -1   2  535.08   18.14
   2   1  -2  526.71   16.89
  -2  -1   1  559.24   16.67
   2   1  -1  602.10   17.00
  -2  -1   1  584.84   17.08
  -2  -1   1  552.80   16.56
   2   1   0   21.79    1.84
  -2  -1   0   19.68    1.86
   2   1   0   20.03    2.18
   2   1   0   23.23    2.26
  -2  -1   0   24.33    2.31
   2   1   0   21.05    1.87
  -2  -1  -1 2136.74   50.77
   2   1   1 2066.69   53.07
   2   1   1 2195.03   52.70
   2   1   1 2222.53   50.96
  -2  -1  -1 2119.19   52.48
   2   1   2 1598.25   40.39
  -2  -1  -2 1538.31   38.48
   2   1   2 1575.23   38.33
  -2  -1  -2 1588.52   40.37
  -2  -1  -3 3285.60   79.38
   2   1   3 3278.37   77.46
  -2  -1  -3 3236.81   77.45
  -2  -1  -3 3283.50   80.00
  -2  -1  -4 1542.52   42.27
  -2  -1  -4 1614.60   39.84
  -2  -1  -4 1540.84   41.06
   2   1   4 1594.33   40.29
  -2  -1  -5 2923.15   69.34
  -2  -1  -5 2920.94   72.87
  -2  -1  -6 1332.82   32.28
  -2  -1  -6 1188.00   37.04
  -2  -1  -7   96.02    7.53
  -2  -1  -7   91.86    3.91
  -2  -1  -8  515.70   21.31
  -2  -1  -9    5.24    2.52
  -2  -1 -10  771.72   30.45
  -2  -1 -11  150.11   12.32
  -2  -1 -12  538.20   26.39
  -2  -1 -13    2.80    2.64
  -2  -1 -14    8.70    3.76
  -2  -1 -15    4.15    2.61
  -2  -1 -16  526.91   31.05
  -2  -1 -17   36.91    8.41
   2   2 -15   21.06    6.37
   2   2 -14  299.81   22.23
   2   2 -13   25.59    6.11
   2   2 -12  888.30   38.41
   2   2 -11  111.26   11.27
   2   2 -11   88.38   10.28
   2   2 -10  448.94   23.54
  -2  -2  10  472.03   19.31
  -2  -2   9   94.17    7.63
   2   2  -9  102.15    9.79
  -2  -2   8 1173.82   35.89
   2   2  -8 1162.68   40.05
   2   2  -7   21.95    4.15
   2   2  -6  402.56   18.03
   2   2  -5  989.68   31.58
   2   2  -4 2427.63   63.10
   2   2  -3 2574.21   64.66
   2   2  -2  191.07    8.46
  -2  -2   2  214.08   10.44
   2   2  -1 1276.87   32.30
  -2  -2   1 1295.33   35.73
  -2  -2   1 1255.64   32.24
  -2  -2   0   67.58    3.12
  -2  -2   0   64.85    4.96
  -2  -2  -1  485.75   16.71
   2   2   1  476.64   16.77
   2   2   2  113.66    7.25
  -2  -2  -2  187.31    8.73
  -2  -2  -3  431.32   15.84
   2   2   3  438.87   11.64
  -2  -2  -3  449.64   16.37
  -2  -2  -3  417.58   12.43
   2   2   4    6.26    1.12
  -2  -2  -4    6.73    1.97
  -2  -2  -4    6.30    1.86
  -2  -2  -5  279.69   12.22
  -2  -2  -5  290.38   10.97
  -2  -2  -5  312.03   13.93
  -2  -2  -6   18.13    2.65
  -2  -2  -6   19.98    2.99
  -2  -2  -6   17.30    3.31
  -2  -2  -7 1174.48   34.19
  -2  -2  -7 1130.00   33.97
  -2  -2  -8  240.16   12.55
  -2  -2  -8  262.70   12.53
  -2  -2  -9   37.96    4.87
  -2  -2  -9   41.22    4.79
  -2  -2 -10 1027.16   34.72
  -2  -2 -10  945.84   31.78
  -2  -2 -11  273.91   16.06
  -2  -2 -11  279.86   14.26
  -2  -2 -12 1859.71   53.70
  -2  -2 -12 1860.42   60.27
  -2  -2 -13    5.16    3.53
  -2  -2 -13    0.54    1.18
  -2  -2 -14  102.93   11.61
  -2  -2 -15   12.18    4.41
  -2  -2 -16   57.36    9.76
  -2  -2 -17    1.77    4.11
   2   3 -15   10.22    4.13
   2   3 -14  110.47   13.16
   2   3 -13   55.01    8.83
   2   3 -12  209.81   16.88
   2   3 -11  196.74   15.67
   2   3 -10  393.59   21.93
   2   3  -9    0.54    1.70
   2   3  -8  935.16   34.58
   2   3  -7  430.14   19.98
   2   3  -6  279.57   14.72
   2   3  -5   43.42    5.05
   2   3  -4  270.33   12.56
  -2  -3   3 1339.16   41.17
   2   3  -3 1301.38   36.64
   2   3  -2   70.69    4.80
  -2  -3   2   72.27    6.63
   2   3  -1   18.53    2.10
  -2  -3   1   19.21    2.33
  -2  -3   1   22.04    3.49
  -2  -3   0   93.39    4.80
   2   3   0  107.44    4.65
  -2  -3   0  103.94    4.60
  -2  -3   0  105.05    7.61
  -2  -3  -1   60.42    2.91
  -2  -3  -1   59.22    5.59
  -2  -3  -2  285.38    8.46
  -2  -3  -2  260.03   12.72
  -2  -3  -2  258.55    7.90
  -2  -3  -3 2326.97   56.15
  -2  -3  -3 2376.36   55.41
  -2  -3  -3 2375.61   62.70
  -2  -3  -4  568.39   21.17
  -2  -3  -4  551.65   15.92
   2   3   4  536.81   15.94
  -2  -3  -5 2550.97   62.67
  -2  -3  -5 2595.78   68.89
  -2  -3  -6  577.17   22.63
  -2  -3  -6  539.32   18.33
  -2  -3  -7 2548.40   65.57
   2   3   7 2591.04   70.51
  -2  -3  -7 2509.21   70.27
  -2  -3  -8 1068.73   33.71
  -2  -3  -8 1128.20   33.31
  -2  -3  -8 1046.79   36.66
  -2  -3  -9  633.57   22.70
  -2  -3  -9  667.14   24.72
  -2  -3 -10  428.11   19.48
  -2  -3 -10  391.79   16.82
  -2  -3 -11  198.03   11.26
  -2  -3 -11  215.34   13.81
  -2  -3 -12 1009.15   37.48
  -2  -3 -13   64.56    8.19
  -2  -3 -14  236.28   17.19
  -2  -3 -15    1.57    2.29
  -2  -3 -16   20.00    6.16
  -2  -3 -17    4.35    3.36
   2   4 -14   93.20   12.52
   2   4 -13   16.11    5.20
   2   4 -12  215.32   17.71
   2   4 -11   13.01    4.09
   2   4 -10  392.92   22.46
   2   4  -9  268.48   17.41
   2   4  -8  471.68   22.89
   2   4  -7  362.98   18.73
   2   4  -6  717.76   27.34
   2   4  -5    8.06    2.47
   2   4  -4    2.24    1.48
  -2  -4   4    5.65    2.29
  -2  -4   3  621.86   26.07
   2   4  -3  646.33   22.51
  -2  -4   2  520.60   22.44
   2   4  -2  521.36   18.46
   2   4  -1 1804.73   46.83
  -2  -4   1 1791.04   52.80
  -2  -4   0   70.51    4.85
   2   4   0   95.27    5.59
  -2  -4   0   88.92    7.74
   2   4   1  388.64   12.90
  -2  -4  -1  418.11   18.13
  -2  -4  -2  772.67   20.93
  -2  -4  -2  764.04   26.76
  -2  -4  -3 1675.35   47.59
  -2  -4  -3 1777.88   40.54
  -2  -4  -4    4.30    2.16
  -2  -4  -4    2.98    0.99
  -2  -4  -5 4254.50  109.05
  -2  -4  -5 4211.85  101.97
   2   4   5 4412.97  109.35
   2   4   6    2.62    1.99
  -2  -4  -6    1.35    1.05
  -2  -4  -6    0.45    1.22
   2   4   7 1181.83   39.53
  -2  -4  -7 1160.85   39.64
  -2  -4  -7 1153.81   34.61
  -2  -4  -8  239.42   12.47
  -2  -4  -8  231.58   14.71
   2   4   8  229.57   14.53
  -2  -4  -9  262.24   13.94
   2   4   9  273.07   16.21
  -2  -4  -9  239.53   15.67
  -2  -4 -10    8.63    2.81
   2   4  10   10.22    2.74
  -2  -4 -10   10.31    3.79
   2   4  11    8.54    3.09
  -2  -4 -11   10.14    3.28
  -2  -4 -12   14.13    4.03
   2   4  12    3.32    2.88
  -2  -4 -13  142.62   12.44
   2   4  13  156.45   13.54
   2   4  14  222.71   17.05
  -2  -4 -14  227.21   16.86
   2   4  15   44.27    7.71
  -2  -4 -15   34.62    6.82
   2   4  16   24.97    5.96
  -2  -4 -16   31.10    6.62
  -2  -4 -17   -1.61    2.22
   2   5 -13  120.77   13.85
   2   5 -12  208.63   17.71
   2   5 -11   36.65    7.06
   2   5 -10  375.65   22.54
   2   5  -9  124.46   11.85
   2   5  -8  194.65   14.55
   2   5  -7   65.52    7.82
  -2  -5   6  334.60   21.00
   2   5  -6  351.19   18.69
  -2  -5   5  457.01   24.34
   2   5  -5  481.86   21.59
   2   5  -4   70.08    6.92
  -2  -5   4   61.23    8.03
   2   5  -3   24.48    3.92
  -2  -5   3   23.37    5.12
   2   5  -2  452.33   18.23
  -2  -5   2  460.00   22.30
   2   5  -1 1745.68   47.39
  -2  -5   1 1644.62   52.81
   2   5   0  214.53   10.72
  -2  -5   0  220.64   14.10
   2   5   1  617.86   20.88
  -2  -5  -1  657.77   26.42
  -2  -5  -2  107.43    9.42
  -2  -5  -3    1.99    1.14
  -2  -5  -3    2.99    1.41
  -2  -5  -4   61.95    7.13
  -2  -5  -4   66.04    5.34
  -2  -5  -5  416.93   20.75
  -2  -5  -5  458.16   17.32
  -2  -5  -6   13.20    2.58
  -2  -5  -6   11.32    3.53
  -2  -5  -7  591.95   26.84
  -2  -5  -7  659.81   23.41
   2   5   8   20.05    4.43
  -2  -5  -8   20.53    3.68
  -2  -5  -8   22.63    4.87
  -2  -5  -9  145.13   12.39
  -2  -5  -9  160.83   11.02
  -2  -5 -10  145.28   10.94
  -2  -5 -10  130.60   12.18
   2   5  10  167.07   13.36
  -2  -5 -11   31.67    5.29
   2   5  11   23.10    5.38
  -2  -5 -11   21.76    5.27
  -2  -5 -12   30.29    5.38
   2   5  12   33.34    6.37
  -2  -5 -13   34.78    6.26
   2   5  13   37.01    6.77
   2   5  14  191.50   15.97
  -2  -5 -14  177.15   14.85
   2   5  15    5.66    3.11
   2   6 -12    9.61    4.20
   2   6 -11   31.21    6.86
  -2  -6  10  187.64   18.71
   2   6 -10  204.67   17.32
   2   6  -9    2.54    2.33
  -2  -6   9   -1.04    2.70
   2   6  -8  521.67   26.83
  -2  -6   8  469.94   29.05
   2   6  -7   19.62    4.82
  -2  -6   7   12.31    4.64
  -2  -6   6  335.11   22.25
   2   6  -6  321.29   18.87
  -2  -6   5  702.95   33.13
   2   6  -5  668.69   28.29
   2   6  -4  293.90   16.33
  -2  -6   4  278.05   19.13
   2   6  -3    1.11    1.25
  -2  -6   3    3.62    2.96
   2   6  -2  122.04    9.36
  -2  -6   2  127.34   11.88
  -2  -6   1  234.10   16.20
   2   6  -1  253.10   13.69
   2   6   0  531.22   20.73
  -2  -6   0  534.83   25.63
   2   6   1  855.21   28.57
  -2  -6  -1  851.88   33.89
  -2  -6  -2   35.96    6.04
  -2  -6  -3  347.62   19.88
  -2  -6  -3  407.49   16.95
  -2  -6  -4   90.13    7.09
  -2  -6  -4   84.50    9.27
  -2  -6  -5  220.12   15.13
  -2  -6  -5  218.67   11.89
  -2  -6  -6   56.82    5.96
  -2  -6  -6   57.84    7.64
  -2  -6  -7 1484.26   44.48
  -2  -6  -7 1390.15   49.41
  -2  -6  -8   -1.02    2.15
  -2  -6  -8    2.71    1.26
  -2  -6  -9  485.67   25.75
  -2  -6  -9  504.36   22.37
  -2  -6 -10  207.04   16.29
  -2  -6 -11  102.10   11.32
   2   6  12   59.31    8.77
  -2  -6 -12   55.52    8.94
   2   6  13   19.40    5.24
   2   6  14  120.44   12.97
   2   7 -10   45.25    8.26
  -2  -7   9   32.18    7.63
   2   7  -9   27.26    6.18
  -2  -7   8  421.05   28.16
   2   7  -8  362.84   23.07
  -2  -7   7  156.70   16.26
   2   7  -7  161.39   14.11
  -2  -7   6  621.90   33.68
   2   7  -6  642.06   29.78
   2   7  -5   33.41    5.88
  -2  -7   5   41.58    7.92
   2   7  -4  412.63   21.39
  -2  -7   4  380.59   24.25
  -2  -7   3  207.03   16.98
   2   7  -3  241.45   15.40
  -2  -7   2  143.67   13.76
   2   7  -2  147.65   11.36
  -2  -7   1   13.13    4.03
   2   7  -1   10.97    2.64
  -2  -7   0  396.69   23.12
   2   7   0  423.15   19.51
  -2  -7  -1  256.29   17.77
  -2  -7  -2  508.68   26.34
  -2  -7  -2  523.29   22.24
  -2  -7  -3  579.31   28.32
  -2  -7  -3  573.06   23.42
  -2  -7  -4  539.89   22.18
  -2  -7  -4  528.99   26.82
  -2  -7  -5  121.13   11.77
  -2  -7  -6   23.02    5.17
  -2  -7  -7  332.56   21.02
  -2  -7  -8    7.76    2.87
  -2  -7  -9  322.95   21.48
  -2  -7 -10    7.55    3.65
  -2  -7 -11    5.55    3.14
  -2  -7 -12    4.96    2.91
  -2  -8   6  323.06   24.44
  -2  -8   5   26.85    6.97
  -2  -8   4  177.91   17.14
  -2  -8   3   65.57   10.12
  -2  -8   2  145.64   14.80
  -2  -8   1    4.66    2.63
  -2  -8   0  122.84   13.07
  -2  -8  -1    1.90    1.46
  -2  -8  -2  233.54   18.28
  -2  -8  -3   11.55    3.89
  -2  -8  -4  178.57   15.53
  -2  -8  -5   66.22    9.40
  -2  -8  -6   45.58    7.90
  -2  -8  -7    3.23    1.78
  -2  -8  -8   10.47    3.86
  -2  -8  -9  231.48   18.86
  -2  -8 -10    5.96    3.23
  -2  -8 -11   27.37    6.45
  -2  -8 -12   10.86    4.22
  -2  -9   3    7.93    3.92
  -2  -9   2   62.10   10.40
  -2  -9   1    1.01    1.82
  -2  -9   0   91.10   11.98
  -2  -9  -1   24.39    6.33
  -2  -9  -2   72.19   10.64
  -2  -9  -3   52.60    8.86
  -2  -9  -4   22.45    5.87
  -2  -9  -5  181.37   16.87
  -2  -9  -6   15.00    5.01
  -2  -9  -7   21.29    6.14
  -2  -9  -8    5.39    3.39
  -2  -9  -9   59.07    9.97
   3  -7  -3    9.88    4.30
   3  -7  -2   -1.04    3.06
   3  -7  -1   37.21    7.74
   3  -7   0  158.99   16.24
  -3   7  -1  150.28   15.87
  -3   7  -2   69.19   10.71
   3  -6  -8   16.72    5.51
   3  -6  -7   68.01   10.22
   3  -6  -6    1.31    2.66
   3  -6  -5  345.01   22.95
   3  -6  -4   26.56    6.36
   3  -6  -3  182.47   16.38
   3  -6  -2    8.18    3.76
   3  -6  -1  135.04   14.10
  -3   6   0    1.51    2.32
  -3   6  -1  235.51   18.68
  -3   6  -2  113.59   12.82
  -3   6  -3  414.78   25.84
  -3   6  -4    3.72    2.76
  -3   6  -5   92.68   12.06
  -3   6  -6  316.15   23.82
  -3   6  -7    6.44    3.93
   3  -5 -10  129.24   14.60
   3  -5  -9  128.50   14.24
   3  -5  -8    3.85    3.52
   3  -5  -7  170.32   15.56
   3  -5  -6    5.74    2.93
   3  -5  -5  213.55   16.71
   3  -5  -4   83.33   10.22
   3  -5  -3  235.63   17.37
   3  -5  -2   13.18    4.07
   3  -5  -1  157.51   14.02
  -3   5   0  142.11   13.25
  -3   5  -1   81.81    9.96
  -3   5  -2   50.82    8.16
  -3   5  -3  175.14   15.06
  -3   5  -4   45.98    7.76
  -3   5  -5   95.71   11.70
   3  -5   5  120.77   11.05
   3  -5   6   62.84    8.30
  -3   5  -6   69.54   10.16
  -3   5  -7   27.53    6.65
  -3   5  -8  106.94   12.99
  -3   5  -9    8.68    3.92
  -3   5 -10  111.66   13.97
   3  -4 -12   53.86    9.47
   3  -4 -11  100.55   12.58
   3  -4 -10  283.05   20.98
   3  -4  -9   26.86    6.49
   3  -4  -8   86.09   10.77
   3  -4  -7  183.18   15.40
   3  -4  -6   14.03    4.20
   3  -4  -5   82.87    9.55
   3  -4  -4   61.20    8.16
   3  -4  -3  247.38   16.80
   3  -4  -2    1.49    1.45
  -3   4   1  113.44   11.11
   3  -4  -1  119.92   11.28
  -3   4   0   15.04    4.11
  -3   4  -1  366.79   20.78
   3  -4   1  379.71   15.79
  -3   4  -2    0.33    1.98
   3  -4   2    1.07    1.36
   3  -4   3  198.72   11.98
  -3   4  -3  192.71   14.95
  -3   4  -4  561.30   28.29
  -3   4  -5  296.95   19.67
  -3   4  -6  217.92   16.96
  -3   4  -7    3.78    2.73
  -3   4  -8  163.33   15.04
  -3   4  -9    0.94    2.24
  -3   4 -10  177.75   16.74
  -3   4 -11   12.79    4.98
  -3   4 -12  349.32   25.67
   3  -3 -13    9.34    4.27
   3  -3 -12   52.25    9.13
   3  -3 -11   84.66   10.95
   3  -3 -10  189.85   16.18
   3  -3  -9   16.41    4.53
   3  -3  -8  587.30   29.11
   3  -3  -7  215.97   15.97
   3  -3  -6   69.18    8.56
   3  -3  -5  534.99   25.19
   3  -3  -4   52.04    6.96
   3  -3  -3 1669.20   52.87
   3  -3  -2  197.61    7.47
   3  -3  -2  191.60   13.38
   3  -3  -1  657.12   27.82
   3  -3  -1  676.63   19.23
  -3   3   1  652.07   27.74
  -3   3   0   65.61    7.43
   3  -3   0   67.68    4.55
  -3   3  -1  725.08   29.56
   3  -3   1  752.53   23.09
   3  -3   2  198.71   10.29
  -3   3  -2  184.31   13.33
  -3   3  -3  439.28   22.41
  -3   3  -4   65.66    7.99
  -3   3  -5  683.47   30.01
  -3   3  -6  654.46   29.66
  -3   3  -7  118.24   11.72
  -3   3  -8  880.89   37.54
  -3   3  -9    5.68    3.28
  -3   3 -10  132.19   13.61
  -3   3 -11   19.03    6.07
  -3   3 -12  698.30   36.43
  -3   3 -13    8.12    4.13
   3  -2 -14   33.24    7.58
   3  -2 -13  100.16   12.52
   3  -2 -12  263.00   20.11
   3  -2 -11    0.18    2.24
   3  -2 -10  406.97   23.86
   3  -2  -9  179.91   14.71
   3  -2  -8 1390.29   48.77
   3  -2  -7  214.08   15.12
   3  -2  -6  524.55   24.63
  -3   2   5  101.64    5.57
   3  -2  -5  106.03    9.63
   3  -2  -4  119.91    9.87
  -3   2   4  135.42    6.81
   3  -2  -3  186.04   11.96
   3  -2  -3  131.01    5.00
   3  -2  -2  725.69   27.68
   3  -2  -1  227.96   13.54
  -3   2   0  284.25   15.40
   3  -2   0  296.85    9.23
   3  -2   1   20.68    2.35
  -3   2  -1   21.74    4.19
  -3   2  -2    1.82    1.34
  -3   2  -3  417.49   19.99
  -3   2  -4  119.12    9.96
  -3   2  -5  445.96   21.61
  -3   2  -6  332.47   18.71
  -3   2  -7 1135.91   41.36
  -3   2  -8 1364.85   48.14
  -3   2  -9   49.27    7.58
  -3   2 -10  143.36   13.60
  -3   2 -11  133.15   13.58
  -3   2 -12   73.55   10.58
  -3   2 -13   39.24    8.09
  -3   2 -14  247.72   21.34
  -3   2 -15    6.01    3.01
   3  -1 -14  133.58   14.78
   3  -1 -13   48.86    8.68
   3  -1 -12  259.07   19.35
   3  -1 -11    1.71    1.86
   3  -1 -10  397.26   22.83
   3  -1  -9   33.12    5.86
   3  -1  -8  454.96   23.05
   3  -1  -7   92.05    9.20
   3  -1  -6  180.21   12.66
  -3   1   5   37.72    3.13
   3  -1  -5   72.14    7.48
  -3   1   4   82.51    4.01
   3  -1  -4  112.82    8.82
  -3   1   3  358.64   13.50
   3  -1  -3  365.55   16.87
  -3   1   2   29.72    3.40
   3  -1  -2   22.04    3.71
   3  -1  -1  639.49   23.55
  -3   1   0  784.92   26.95
  -3   1  -1  613.93   21.92
   3  -1   1  537.55   15.39
  -3   1  -2  256.43   13.52
  -3   1  -3 2317.84   63.58
  -3   1  -4  238.48   13.35
  -3   1  -5  277.11   15.05
  -3   1  -6   89.72    8.46
  -3   1  -7 1001.27   36.39
  -3   1  -8  805.27   32.38
  -3   1  -9   92.74    9.96
  -3   1 -10  830.14   35.06
  -3   1 -11  118.05   12.11
  -3   1 -12   12.85    4.48
  -3   1 -13   49.32    8.56
  -3   1 -14  590.44   32.46
  -3   1 -15    2.98    2.92
   3   0 -14  278.22   21.74
   3   0 -13   28.99    6.35
   3   0 -12  100.39   11.63
   3   0 -11    2.09    1.81
   3   0 -10   95.16   10.28
   3   0  -9   22.79    4.74
  -3   0   9   29.61    4.84
  -3   0   8  327.78   16.61
   3   0  -8  321.55   18.19
  -3   0   7   78.08    7.34
   3   0  -7   79.24    8.22
  -3   0   6 1414.81   43.87
   3   0  -6 1476.93   45.71
  -3   0   5  612.02   23.78
   3   0  -5  626.17   24.36
  -3   0   4  182.65   11.07
   3   0  -4  169.21   10.73
  -3   0   3  300.54   14.87
  -3   0   3  313.94   10.41
   3   0  -3  302.87   14.35
  -3   0   2  140.52    7.73
  -3   0   2  125.18    4.68
   3   0  -2  116.33    7.81
  -3   0   1 2149.85   55.22
   3   0  -1 2106.19   50.88
   3   0  -1 2115.66   55.68
  -3   0   0  203.46   10.23
  -3   0   0  221.59   10.68
   3   0   0  199.59    6.59
   3   0   0  218.93   10.48
  -3   0  -1 2099.89   55.50
  -3   0  -1 1987.89   53.75
   3   0   1 2074.12   49.47
   3   0   2  479.23   15.14
  -3   0  -2  467.93   18.10
  -3   0  -2  473.44   17.92
  -3   0  -3 2264.23   58.50
  -3   0  -3 2197.19   58.78
  -3   0  -4  523.41   18.76
  -3   0  -4  527.09   19.93
  -3   0  -5  789.30   27.33
  -3   0  -6   60.47    6.34
  -3   0  -7  402.90   19.18
  -3   0  -8  169.23   11.95
  -3   0  -9  835.94   32.42
  -3   0 -10 1049.20   38.70
  -3   0 -11  173.54   13.92
  -3   0 -12   53.69    7.80
  -3   0 -13  446.17   25.57
  -3   0 -14   97.94   11.86
  -3   0 -15   20.83    5.76
  -3   0 -16  173.71   17.13
   3   1 -14   57.60    9.57
   3   1 -13  328.46   22.69
   3   1 -12  430.90   25.35
   3   1 -11  181.08   15.04
  -3  -1  11  182.90   12.22
   3   1 -10  376.73   21.51
  -3  -1  10  370.28   18.15
   3   1  -9    0.06    1.67
  -3  -1   9    1.69    1.55
   3   1  -8  865.92   33.25
  -3  -1   8  877.55   31.14
   3   1  -7   26.92    4.63
  -3  -1   7   25.95    4.30
   3   1  -6 2516.06   69.22
  -3  -1   6 2502.86   68.32
  -3  -1   5  722.76   26.41
   3   1  -5  762.09   26.82
  -3  -1   4  790.51   27.38
   3   1  -4  788.19   26.76
  -3  -1   3   63.69    4.10
  -3  -1   3   78.90    6.81
  -3  -1   3   65.59    4.98
   3   1  -3   68.77    5.77
   3   1  -2   27.42    3.45
  -3  -1   2   25.40    2.68
  -3  -1   2   25.39    2.44
  -3  -1   1    1.40    0.81
   3   1  -1    2.80    1.37
   3   1   0   28.14    2.81
  -3  -1   0   29.71    3.68
   3   1   0   30.15    2.83
  -3  -1   0   28.51    2.72
   3   1   0   27.66    2.90
  -3  -1  -1  429.27   14.07
  -3  -1  -1  399.82   13.87
  -3  -1  -1  421.83   16.51
  -3  -1  -1  397.78   16.53
   3   1   1  426.39   14.22
   3   1   1  413.88   13.96
   3   1   1  424.63   15.06
   3   1   1  437.84   14.22
  -3  -1  -2  765.41   23.11
  -3  -1  -2  816.81   25.49
  -3  -1  -2  784.68   23.05
  -3  -1  -3  684.54   21.81
  -3  -1  -3  690.18   22.91
  -3  -1  -3  700.56   21.40
  -3  -1  -4  117.45    7.36
  -3  -1  -4  124.25    7.30
  -3  -1  -4  116.62    7.17
  -3  -1  -5 3978.79   94.92
  -3  -1  -5 3847.45   96.66
  -3  -1  -6   35.84    4.26
  -3  -1  -6   37.98    3.68
  -3  -1  -7  946.47   26.13
  -3  -1  -7  852.87   29.96
  -3  -1  -8   28.53    4.36
  -3  -1  -9 1662.06   51.10
  -3  -1 -10  514.63   23.80
  -3  -1 -11   70.49    8.42
  -3  -1 -12  204.66   15.45
  -3  -1 -13  161.17   14.38
  -3  -1 -14   22.78    5.71
  -3  -1 -15   30.27    6.61
  -3  -1 -16  233.38   19.92
  -3  -1 -17   -3.24    2.42
   3   2 -15   88.50   12.64
   3   2 -14    8.36    4.38
   3   2 -14    2.95    2.53
   3   2 -13  360.08   23.95
   3   2 -12  373.88   23.42
   3   2 -11  733.05   33.50
   3   2 -10  534.30   26.79
  -3  -2  10  572.68   24.03
   3   2  -9   41.78    6.24
  -3  -2   9   33.45    5.21
  -3  -2   8   84.15    7.89
   3   2  -8   87.46    8.83
   3   2  -7   10.55    2.90
  -3  -2   7    4.13    2.24
   3   2  -6   71.98    7.39
  -3  -2   6   78.67    7.22
   3   2  -5   51.56    5.55
  -3  -2   5   49.59    5.68
   3   2  -4  140.50    8.91
   3   2  -3    1.66    1.12
  -3  -2   3    2.34    1.51
  -3  -2   2    8.23    2.08
   3   2  -2   10.21    2.01
   3   2  -1    3.20    1.09
  -3  -2   1    2.96    1.08
  -3  -2   1    2.09    0.81
   3   2   0 1638.56   39.27
  -3  -2   0 1586.90   39.85
  -3  -2   0 1615.63   43.44
   3   2   0 1591.65   39.85
   3   2   1 2374.28   60.45
   3   2   1 2336.44   54.32
  -3  -2  -1 2323.51   59.62
   3   2   1 2275.32   54.40
  -3  -2  -2  842.40   21.00
  -3  -2  -2  826.79   25.83
   3   2   2  864.24   26.78
   3   2   2  829.65   21.04
   3   2   2  803.71   20.57
  -3  -2  -3 4015.90  100.30
   3   2   3 4094.26  101.34
  -3  -2  -3 4123.71   95.01
   3   2   4  629.77   18.16
  -3  -2  -4  634.69   22.85
  -3  -2  -4  667.03   23.58
  -3  -2  -5 4838.32  112.92
  -3  -2  -5 4689.85  112.78
  -3  -2  -5 4647.67  108.15
  -3  -2  -6   45.04    5.20
  -3  -2  -6   45.61    5.38
  -3  -2  -6   48.69    4.64
  -3  -2  -7  852.06   29.41
  -3  -2  -7  842.37   27.89
  -3  -2  -8   14.37    3.15
  -3  -2  -8   11.63    3.04
  -3  -2  -8   14.09    2.19
  -3  -2  -9  415.09   19.20
  -3  -2  -9  404.47   13.72
  -3  -2 -10   77.75    8.09
  -3  -2 -10   91.77    8.37
  -3  -2 -11  291.10   16.09
  -3  -2 -11  255.20   16.31
  -3  -2 -12  369.12   18.87
  -3  -2 -12  311.64   19.32
  -3  -2 -13  141.79   11.54
  -3  -2 -13  149.54   13.38
  -3  -2 -14   31.17    5.63
  -3  -2 -14   22.96    5.71
  -3  -2 -15  181.13   16.37
  -3  -2 -16  102.71   12.90
  -3  -2 -17   45.74    9.06
   3   3 -14   62.83   10.16
   3   3 -13   44.15    8.21
   3   3 -12   20.40    5.22
   3   3 -11  296.46   19.86
  -3  -3  10  309.57   17.01
   3   3 -10  274.11   18.29
   3   3  -9   31.50    5.71
   3   3  -9   28.98    5.64
  -3  -3   9   29.18    4.89
   3   3  -8   19.80    4.20
   3   3  -8   18.73    4.15
   3   3  -7   71.86    7.71
   3   3  -6  183.64   12.01
   3   3  -5   10.29    2.84
   3   3  -4 2003.97   55.21
  -3  -3   4 2068.11   59.29
   3   3  -3  609.96   20.93
  -3  -3   3  633.53   24.38
   3   3  -3  586.19   19.99
   3   3  -2 1436.82   39.37
  -3  -3   2 1432.12   43.68
   3   3  -2 1510.62   38.51
  -3  -3   1  167.11   10.20
   3   3  -1  176.06    6.70
  -3  -3   0 2004.59   53.80
   3   3   0 1938.18   44.68
  -3  -3   0 1864.85   46.04
  -3  -3  -1  881.63   28.99
  -3  -3  -2 1638.38   47.61
   3   3   2 1706.37   48.18
   3   3   3  340.27   18.90
  -3  -3  -3 1246.28   28.94
  -3  -3  -4  716.70   25.29
  -3  -3  -4  659.82   18.20
  -3  -3  -5 1301.23   39.62
   3   3   5 1197.92   30.93
  -3  -3  -5 1262.46   33.01
  -3  -3  -6   -0.23    1.10
  -3  -3  -6    2.57    1.07
  -3  -3  -6    1.09    1.47
  -3  -3  -7  538.69   21.45
  -3  -3  -7  532.19   19.51
  -3  -3  -7  539.12   23.16
  -3  -3  -8   87.43    7.66
  -3  -3  -8   77.01    8.03
  -3  -3  -8   89.13    7.29
  -3  -3  -9   54.69    6.18
  -3  -3  -9   57.09    6.23
  -3  -3 -10  116.90    9.35
  -3  -3 -10  114.05    9.64
  -3  -3 -11  449.20   20.49
  -3  -3 -11  459.77   22.24
  -3  -3 -12   26.13    5.19
  -3  -3 -12   25.46    4.51
  -3  -3 -13  360.22   18.69
  -3  -3 -13  386.99   22.23
  -3  -3 -14   66.60    9.28
  -3  -3 -15  278.39   20.47
  -3  -3 -16   13.91    4.62
  -3  -3 -17   -2.50    2.38
   3   4 -14    8.58    3.67
   3   4 -13   52.14    8.83
   3   4 -12    7.00    3.69
   3   4 -11  109.41   11.70
   3   4 -10  349.75   21.07
   3   4  -9  452.98   23.39
   3   4  -8  534.03   24.65
   3   4  -7   36.71    5.37
  -3  -4   6  506.16   25.31
   3   4  -6  510.34   21.70
  -3  -4   5  103.75   10.18
   3   4  -5   94.17    7.75
  -3  -4   4 1236.78   42.26
   3   4  -4 1191.50   36.19
  -3  -4   3  270.34   15.69
   3   4  -3  241.62   11.36
  -3  -4   2 1279.41   42.47
   3   4  -2 1323.07   35.71
  -3  -4   1   72.94    7.46
   3   4  -1   73.61    4.53
  -3  -4   0    7.85    1.33
   3   4   0   13.39    1.46
  -3  -4   0    8.97    2.60
  -3  -4  -1    4.54    0.83
  -3  -4  -1    4.79    2.19
  -3  -4  -2  302.51   15.76
  -3  -4  -3    1.47    1.22
  -3  -4  -4  514.47   15.09
  -3  -4  -4  656.92   24.51
   3   4   5  479.37   21.66
  -3  -4  -5  449.44   13.31
  -3  -4  -5  461.96   21.00
  -3  -4  -6  354.95   11.40
  -3  -4  -6  386.81   18.39
   3   4   6  380.69   18.36
  -3  -4  -7 1156.77   40.09
  -3  -4  -7 1136.68   32.30
   3   4   7 1164.15   40.26
  -3  -4  -8    2.43    1.26
   3   4   8    5.77    2.54
  -3  -4  -8    2.55    1.64
  -3  -4  -9  298.79   17.90
   3   4   9  321.33   18.51
  -3  -4  -9  300.35   14.33
  -3  -4 -10   10.54    2.56
  -3  -4 -10   11.16    3.57
   3   4  10   16.28    4.39
  -3  -4 -11   42.14    5.57
   3   4  11   47.78    7.32
  -3  -4 -12   91.64    8.82
   3   4  12   75.54    9.58
   3   4  13    7.88    3.14
  -3  -4 -13   11.52    3.93
  -3  -4 -14   67.19    9.23
   3   4  14   58.15    8.90
  -3  -4 -15  118.40   13.02
   3   4  15  132.33   13.89
  -3  -4 -16   44.02    8.52
   3   4  16   63.38    9.76
  -3  -4 -17    2.14    2.76
   3   4  17   -1.16    2.89
   3   5 -13   86.02   11.61
   3   5 -12   56.63    9.17
   3   5 -11  189.90   16.20
   3   5 -10  208.33   16.34
   3   5  -9  333.84   20.16
  -3  -5   8  778.18   36.88
   3   5  -8  752.34   31.51
   3   5  -7   16.75    4.04
  -3  -5   7   13.25    4.50
  -3  -5   6   94.35   10.80
   3   5  -6  106.95    9.18
   3   5  -5   54.77    6.26
  -3  -5   5   57.98    8.08
  -3  -5   4   54.22    7.82
   3   5  -4   65.63    6.41
   3   5  -3   26.79    3.68
  -3  -5   3   13.75    3.80
  -3  -5   2  562.33   25.94
   3   5  -2  568.42   19.94
   3   5  -1   28.57    3.14
  -3  -5   1   30.06    5.30
  -3  -5   0 1439.54   47.58
   3   5   0 1469.96   38.04
  -3  -5  -1   33.23    3.09
  -3  -5  -1   43.31    3.14
  -3  -5  -2 1138.25   36.32
  -3  -5  -2 1146.49   25.34
  -3  -5  -3  474.36   12.69
  -3  -5  -3  482.05   21.69
  -3  -5  -4  844.33   32.68
  -3  -5  -4  874.53   23.41
  -3  -5  -5  706.83   29.47
  -3  -5  -5  739.21   21.03
  -3  -5  -6  250.24   10.10
  -3  -5  -6  225.51   15.12
   3   5   6  229.18   15.40
  -3  -5  -7  932.25   36.25
   3   5   7 1005.86   37.08
  -3  -5  -7  926.89   27.95
  -3  -5  -8   32.71    4.02
   3   5   8   28.53    5.46
  -3  -5  -8   17.15    4.52
  -3  -5  -9  354.96   16.15
   3   5   9  396.95   21.88
  -3  -5  -9  381.30   21.69
  -3  -5 -10    4.47    2.93
   3   5  10    4.01    2.75
   3   5  11  138.89   13.02
  -3  -5 -11  124.35   12.36
   3   5  12   91.33   10.78
   3   5  13    9.81    4.31
   3   5  14   48.69    8.25
   3   5  15  231.32   19.06
   3   5  16   44.65    8.25
   3   5  17  170.05   16.90
  -3  -6  11   61.85   11.03
  -3  -6  10   25.90    7.12
   3   6 -10   25.62    6.07
   3   6  -9  124.69   12.52
  -3  -6   9  134.09   15.23
  -3  -6   8  351.73   24.86
   3   6  -8  382.15   21.94
  -3  -6   7  214.13   18.49
   3   6  -7  255.27   16.74
  -3  -6   6  238.14   18.89
   3   6  -6  248.93   15.78
   3   6  -5    2.25    1.94
  -3  -6   5    1.60    2.12
  -3  -6   4  570.66   28.75
   3   6  -4  550.96   23.07
  -3  -6   3  359.21   22.00
   3   6  -3  408.23   17.87
  -3  -6   2  735.37   32.35
   3   6  -2  699.81   24.80
   3   6  -1   65.29    5.79
  -3  -6   1   49.70    7.41
   3   6   0 2462.21   62.53
  -3  -6   0 2396.98   73.25
  -3  -6  -1    6.12    2.57
  -3  -6  -2 1320.52   46.27
  -3  -6  -2 1310.18   36.36
  -3  -6  -3  215.12   15.23
  -3  -6  -4  388.70   21.46
  -3  -6  -5   73.89    8.59
  -3  -6  -6   38.45    6.41
  -3  -6  -7  250.50   17.29
  -3  -6  -8    4.37    2.35
  -3  -6  -9   41.75    7.03
   3   6   9   40.43    7.12
  -3  -6 -10   68.45    9.26
   3   6  10   96.58   11.12
  -3  -6 -11  307.72   21.12
   3   6  11  339.48   21.84
   3   6  12   87.93   11.08
  -3  -6 -12   72.70   10.15
   3   6  13  198.57   17.18
   3   6  14   16.91    5.20
   3   6  15  108.18   13.10
   3   6  16    6.45    3.31
  -3  -7   9   89.74   13.22
  -3  -7   8   97.58   13.04
  -3  -7   7  568.56   33.06
  -3  -7   6  174.02   16.93
  -3  -7   5  211.44   18.24
  -3  -7   4  287.51   20.97
  -3  -7   3  112.71   12.47
  -3  -7   2  198.72   16.63
  -3  -7   1   57.17    8.61
  -3  -7   0   37.36    6.75
  -3  -7  -1   23.72    5.39
  -3  -7  -2  267.76   18.63
  -3  -7  -3    3.13    2.90
  -3  -7  -4   70.94    9.36
  -3  -7  -5    3.82    1.85
  -3  -7  -6  125.74   12.47
  -3  -7  -7  107.26   11.75
  -3  -7  -8   45.79    7.78
  -3  -7  -9  133.71   13.60
  -3  -7 -10   16.19    5.10
  -3  -7 -11   71.62   10.28
  -3  -7 -12   37.87    7.59
  -3  -7 -13  179.20   17.07
  -3  -8   6  120.92   14.83
  -3  -8   5   76.57   11.63
  -3  -8   4    3.17    4.10
  -3  -8   3   -0.84    2.70
  -3  -8   2  183.76   17.03
  -3  -8   1   36.91    7.41
  -3  -8   0   15.78    5.17
  -3  -8  -1    0.12    2.62
  -3  -8  -2  342.37   22.93
  -3  -8  -3    5.42    2.98
  -3  -8  -4  314.62   21.91
  -3  -8  -5   71.36    9.86
  -3  -8  -6  155.23   15.04
  -3  -8  -7   71.31   10.23
  -3  -8  -8    8.60    3.56
  -3  -8  -9  355.37   24.31
  -3  -8 -10    1.04    3.07
  -3  -8 -11   54.53    9.60
  -3  -9   2  134.51   15.39
  -3  -9   1  169.95   17.17
  -3  -9   0  315.78   23.52
  -3  -9  -1   37.32    8.21
  -3  -9  -2  220.93   19.48
  -3  -9  -3    6.04    3.26
  -3  -9  -4  313.69   23.06
  -3  -9  -5  176.12   16.99
  -3  -9  -6   67.59   10.27
  -3  -9  -7    9.02    4.13
  -3  -9  -8    5.45    3.14
   4  -6  -3   34.29    7.37
   4  -6  -2   18.63    5.28
   4  -6  -1   22.92    5.95
   4  -6   0    0.74    2.08
  -4   6  -1   42.37    8.38
  -4   6  -2    6.16    3.56
  -4   6  -3  120.23   14.19
   4  -5  -7    5.04    3.74
   4  -5  -6   25.14    6.43
   4  -5  -5   93.85   11.69
   4  -5  -4   13.48    4.44
   4  -5  -3  105.45   12.20
   4  -5  -2   50.35    8.38
   4  -5  -1   -0.61    2.30
   4  -5   0  120.82   13.22
  -4   5  -1   30.80    6.80
  -4   5  -2   -1.45    2.78
  -4   5  -3  358.60   23.65
  -4   5  -4   25.12    6.29
  -4   5  -5   73.03   10.78
  -4   5  -6  114.46   13.87
  -4   5  -7   23.48    6.54
  -4   5  -8  173.39   17.97
   4  -4 -10  327.99   24.11
   4  -4  -9   18.96    5.63
   4  -4  -8   69.72   10.36
   4  -4  -7   16.89    4.96
   4  -4  -6  203.60   16.89
   4  -4  -5   12.83    4.33
   4  -4  -4  154.37   14.05
   4  -4  -3  161.98   14.23
   4  -4  -2  249.95   18.02
   4  -4  -1  116.54   12.01
  -4   4   0  174.19   14.89
   4  -4   0  192.45   15.52
  -4   4  -1  151.44   13.80
  -4   4  -2   33.49    6.03
  -4   4  -3  754.02   34.50
  -4   4  -4  214.49   17.10
  -4   4  -5  985.15   42.50
  -4   4  -6  195.30   17.27
  -4   4  -7    7.90    3.52
  -4   4  -8   51.73    8.92
  -4   4  -9  341.78   24.52
  -4   4 -10    7.37    4.66
   4  -3 -11   25.49    6.22
   4  -3 -10  381.54   25.21
   4  -3  -9   73.59   10.35
   4  -3  -8  141.67   14.12
   4  -3  -7   37.13    6.92
   4  -3  -6  167.11   14.48
   4  -3  -5   80.92    9.81
   4  -3  -4  311.90   19.38
   4  -3  -3   58.66    7.91
   4  -3  -2  341.11   20.05
   4  -3  -1  372.85   21.11
   4  -3   0   54.79    7.46
  -4   3   0   52.99    7.56
  -4   3  -1  198.58   14.85
  -4   3  -2  132.24   11.82
  -4   3  -3    4.85    2.69
  -4   3  -4   49.86    7.54
  -4   3  -5  992.61   40.74
  -4   3  -6   -0.12    1.61
  -4   3  -7  140.20   13.59
  -4   3  -8    5.03    3.21
  -4   3  -9  150.16   14.76
  -4   3 -10    8.32    3.44
  -4   3 -11  309.65   23.16
  -4   3 -12   56.06    9.94
   4  -2 -12   -5.24    3.66
   4  -2 -11  102.75   12.54
   4  -2 -10   92.07   11.32
   4  -2  -9    2.01    3.23
   4  -2  -8  341.81   21.60
   4  -2  -7    1.62    2.10
   4  -2  -6   11.42    4.26
   4  -2  -5    2.09    1.97
   4  -2  -4   78.22    8.83
  -4   2   4   73.32    5.98
   4  -2  -3   -1.43    1.86
   4  -2  -2  158.35   12.09
   4  -2  -1   97.82    9.33
  -4   2   0  422.04   21.11
   4  -2   0  409.73   20.86
  -4   2  -1  361.05   19.00
  -4   2  -2   19.78    4.02
  -4   2  -3   41.36    6.29
  -4   2  -4  231.50   15.85
  -4   2  -5  409.02   22.02
  -4   2  -6  119.82   11.46
  -4   2  -7 1364.37   48.77
  -4   2  -8   43.36    7.19
  -4   2  -9  183.84   15.48
  -4   2 -10   97.17   11.49
  -4   2 -11  429.89   26.44
  -4   2 -12  110.88   13.40
  -4   2 -13   85.75   12.23
  -4   2 -14    7.96    4.09
   4  -1 -13   34.95    7.56
   4  -1 -12   51.11    8.79
   4  -1 -11  124.57   13.33
   4  -1 -10   19.56    5.09
   4  -1  -9    1.41    2.52
   4  -1  -8  878.34   36.52
   4  -1  -7   10.25    4.02
   4  -1  -6  219.73   15.34
   4  -1  -5   15.33    3.85
   4  -1  -4  137.13   11.03
  -4   1   3    1.72    1.29
   4  -1  -3   -0.10    1.33
   4  -1  -2  156.91    5.69
   4  -1  -2  169.72   11.55
   4  -1  -1   51.25    6.21
  -4   1   0 1596.52   48.86
   4  -1   0 1621.24   49.09
  -4   1  -1 1003.33   31.59
   4  -1   1  779.43   20.29
   4  -1   2   84.93    4.98
  -4   1  -2  141.63   10.24
  -4   1  -3 2728.87   75.84
  -4   1  -4  151.52   11.44
  -4   1  -5  556.92   24.60
  -4   1  -6   10.34    3.29
  -4   1  -7 1512.35   50.37
  -4   1  -8   19.68    4.75
  -4   1  -9  174.93   14.38
  -4   1 -10  112.92   11.85
  -4   1 -11  314.66   21.24
  -4   1 -12   12.16    4.50
  -4   1 -13  195.13   17.84
  -4   1 -14    8.51    3.30
  -4   1 -15  118.00   14.72
   4   0 -13  219.96   19.05
   4   0 -12  229.94   18.79
   4   0 -11  160.61   14.91
   4   0 -10    4.31    2.85
   4   0  -9  272.79   18.38
  -4   0   8  205.66   14.07
   4   0  -8  171.70   13.90
   4   0  -7    4.17    2.09
  -4   0   7    3.07    2.38
  -4   0   6  648.35   27.51
   4   0  -6  703.20   28.62
  -4   0   5  209.87   13.65
  -4   0   5  203.94    9.22
   4   0  -5  214.20   13.73
  -4   0   4  311.53   16.98
  -4   0   4  311.22   10.64
   4   0  -4  310.88   16.56
  -4   0   3    2.53    1.58
  -4   0   3    1.71    0.53
  -4   0   2  488.07   18.96
  -4   0   2  475.18   21.42
   4   0  -2  469.00   19.88
   4   0  -1  389.18   13.02
   4   0  -1  392.97   17.19
   4   0   0 1271.68   38.65
  -4   0  -1  585.67   21.32
  -4   0  -1  567.14   22.42
   4   0   1  593.72   21.47
  -4   0  -2 1598.96   41.96
  -4   0  -2 1561.48   43.19
  -4   0  -3 1426.56   43.27
  -4   0  -4  102.42    8.36
  -4   0  -5  271.99   14.70
  -4   0  -6  845.14   31.08
  -4   0  -7  118.28   10.06
  -4   0  -8    0.99    2.45
  -4   0  -9  266.06   17.05
  -4   0 -10   74.97    9.18
  -4   0 -11  181.22   15.13
  -4   0 -12   -0.68    2.24
  -4   0 -13  468.72   27.48
  -4   0 -14  119.12   13.52
  -4   0 -15  145.87   15.74
  -4   0 -16  180.52   18.31
   4   1 -14   45.54    8.58
   4   1 -13  370.55   25.20
   4   1 -12  103.50   12.33
   4   1 -11   49.96    8.22
  -4  -1  11   46.52    6.82
   4   1 -10    6.81    3.36
  -4  -1  10    3.70    2.29
   4   1  -9  100.88   10.74
  -4  -1   9  125.10   10.78
   4   1  -8    3.24    2.62
  -4  -1   8    3.18    2.02
   4   1  -7    4.83    2.16
  -4  -1   7    2.58    2.08
  -4  -1   6  472.31   22.11
   4   1  -6  461.44   21.61
   4   1  -5    6.81    2.46
  -4  -1   5    2.78    1.51
  -4  -1   5    5.40    2.80
  -4  -1   4  799.44   30.16
  -4  -1   4  795.83   25.00
   4   1  -4  769.34   28.43
  -4  -1   3  278.34   15.57
  -4  -1   3  295.80   11.73
   4   1  -3  285.27   14.32
  -4  -1   2 1162.22   37.65
  -4  -1   2 1116.93   30.30
   4   1  -2 1057.50   34.09
   4   1  -1   58.36    4.55
  -4  -1   1   61.96    4.30
   4   1  -1   63.83    5.56
  -4  -1   0  505.11   16.01
   4   1   0  500.72   17.59
   4   1   0  494.17   18.01
  -4  -1  -1  195.62    8.69
   4   1   1  190.66    9.85
   4   1   1  192.92    9.73
  -4  -1  -2 2944.58   73.12
  -4  -1  -2 2871.20   71.69
  -4  -1  -3  123.82    7.43
  -4  -1  -3  125.86    7.98
  -4  -1  -4  106.40    7.55
  -4  -1  -5  747.88   25.92
  -4  -1  -6  777.82   25.76
  -4  -1  -6  734.66   26.82
  -4  -1  -7  289.91   13.28
  -4  -1  -7  306.28   15.86
  -4  -1  -8   70.24    5.80
  -4  -1  -8   81.68    8.15
  -4  -1  -9 1053.09   37.99
  -4  -1 -10    1.17    1.38
  -4  -1 -11  483.71   24.70
  -4  -1 -12   21.74    5.17
  -4  -1 -13  569.52   29.30
  -4  -1 -14   -1.16    2.02
  -4  -1 -15   90.35   11.78
  -4  -1 -16   51.76    9.30
   4   2 -14   27.62    6.81
   4   2 -13  165.38   16.32
   4   2 -12   27.00    6.14
   4   2 -11  115.87   12.31
  -4  -2  11  111.19   10.57
   4   2 -10  157.06   13.88
  -4  -2  10  146.73   12.17
   4   2  -9   79.67    9.41
  -4  -2   9   77.63    8.60
   4   2  -8   35.82    5.86
  -4  -2   8   59.44    7.34
   4   2  -7  220.19   14.40
  -4  -2   7  214.39   14.23
   4   2  -6  427.85   20.35
  -4  -2   6  447.92   21.32
   4   2  -5    6.45    2.39
  -4  -2   5    6.95    2.38
  -4  -2   5    5.73    2.83
   4   2  -4  906.49   30.89
  -4  -2   4  945.02   33.87
  -4  -2   4  968.73   31.29
  -4  -2   3  620.71   25.54
  -4  -2   3  656.16   23.07
   4   2  -3  652.05   23.03
  -4  -2   2 1177.39   38.46
  -4  -2   2 1161.30   34.53
   4   2  -2 1143.42   33.97
  -4  -2   1  284.90   12.53
   4   2  -1  264.38   11.62
   4   2   0  774.49   23.23
   4   2   0  781.94   25.61
  -4  -2   0  779.31   25.00
   4   2   1  136.45    8.70
   4   2   1  113.60    6.19
   4   2   1  142.61    6.71
  -4  -2  -1  129.20    7.92
  -4  -2  -2 2368.27   61.74
   4   2   2 2526.54   63.72
   4   2   2 2452.74   57.58
  -4  -2  -3  536.03   16.86
  -4  -2  -3  516.45   19.66
   4   2   3  512.17   20.73
  -4  -2  -4 1634.05   47.71
  -4  -2  -4 1714.30   44.22
  -4  -2  -5  674.74   24.83
  -4  -2  -5  691.25   26.45
  -4  -2  -5  669.11   22.14
  -4  -2  -6  233.21   13.87
  -4  -2  -6  227.81   13.02
  -4  -2  -6  225.97   11.97
  -4  -2  -6  236.93   11.80
  -4  -2  -7  320.95   17.30
  -4  -2  -7  322.94   14.57
  -4  -2  -7  348.45   15.87
  -4  -2  -8  541.85   24.32
  -4  -2  -8  569.55   20.21
  -4  -2  -8  544.94   22.12
  -4  -2  -9   27.77    4.66
  -4  -2  -9   37.35    5.77
  -4  -2  -9   44.92    4.43
  -4  -2 -10  140.03   11.71
  -4  -2 -10  133.73   10.78
  -4  -2 -11   79.81    8.75
  -4  -2 -11   94.87    9.67
  -4  -2 -12   62.52    8.17
  -4  -2 -12   75.51    8.99
  -4  -2 -13  307.96   19.27
  -4  -2 -13  309.93   20.03
  -4  -2 -14    1.27    2.41
  -4  -2 -14   -0.72    1.48
  -4  -2 -15  117.09   13.03
  -4  -2 -15   88.56   10.33
  -4  -2 -16    0.07    1.90
  -4  -2 -17   49.56    9.06
   4   3 -14    4.53    3.11
   4   3 -13  191.12   17.57
   4   3 -12    0.10    1.94
   4   3 -12    5.12    3.93
   4   3 -11  477.66   26.92
   4   3 -10  190.61   15.69
  -4  -3  10  203.50   14.68
   4   3  -9  172.03   13.94
  -4  -3   9  154.69   12.59
   4   3  -8   14.19    3.74
  -4  -3   8    8.20    3.38
   4   3  -7  286.84   16.80
  -4  -3   7  280.47   16.82
  -4  -3   6  187.43   13.52
  -4  -3   6  183.01   12.96
   4   3  -6  167.04   11.90
   4   3  -5   59.75    6.42
  -4  -3   5   54.85    6.78
   4   3  -4  548.73   21.20
  -4  -3   4  522.28   22.79
   4   3  -3   63.60    5.72
  -4  -3   3   63.33    6.64
   4   3  -2 1193.96   33.99
  -4  -3   2 1157.06   37.51
   4   3  -1  342.07   12.90
  -4  -3   1  357.59   16.44
   4   3   0  983.41   23.28
  -4  -3   0  913.93   29.04
   4   3   1   60.60    3.22
  -4  -3  -1   63.68    6.15
   4   3   2  676.36   25.20
  -4  -3  -2  642.08   24.14
  -4  -3  -3  166.40   10.62
   4   3   3  160.32   10.99
  -4  -3  -4 1505.15   46.25
   4   3   4 1607.70   47.95
  -4  -3  -4 1531.45   37.89
   4   3   5    0.45    0.24
  -4  -3  -5    1.41    0.75
  -4  -3  -5    0.56    1.41
   4   3   5    2.57    1.62
   4   3   6   11.27    1.65
  -4  -3  -6   26.38    3.08
  -4  -3  -6   21.10    3.98
  -4  -3  -6   24.55    4.40
   4   3   6   25.62    4.78
  -4  -3  -7   89.36    8.64
  -4  -3  -7   83.85    8.12
  -4  -3  -7   90.94    6.55
  -4  -3  -8   69.58    7.58
  -4  -3  -8   80.94    8.39
  -4  -3  -8   74.46    6.48
  -4  -3  -9    4.28    2.07
  -4  -3  -9    1.03    1.27
  -4  -3  -9    2.85    1.68
  -4  -3 -10   14.15    3.33
  -4  -3 -10   13.04    3.34
  -4  -3 -11   15.38    3.73
  -4  -3 -11    7.82    3.11
  -4  -3 -12   87.98    9.40
  -4  -3 -12   92.04    9.48
  -4  -3 -13  396.75   21.35
  -4  -3 -13  372.46   21.76
  -4  -3 -14   94.34   11.08
  -4  -3 -14   91.35    9.86
  -4  -3 -15  526.43   29.07
  -4  -3 -16   20.76    5.72
  -4  -3 -17   18.55    5.52
   4   4 -14    1.07    1.65
   4   4 -13   63.38    9.99
   4   4 -12    1.28    2.75
   4   4 -11  232.66   17.98
  -4  -4  10  199.45   14.96
   4   4 -10  183.62   15.18
  -4  -4   9  137.06   12.22
   4   4  -9  145.99   12.60
   4   4  -8   52.32    7.17
  -4  -4   8   47.42    7.63
   4   4  -7   35.17    5.32
  -4  -4   7   43.50    7.32
   4   4  -6   45.79    5.81
  -4  -4   6   53.44    7.47
  -4  -4   5  300.86   18.46
   4   4  -5  321.13   15.51
  -4  -4   4  313.43   18.13
   4   4  -4  310.79   14.24
  -4  -4   3  414.30   20.67
   4   4  -3  412.54   15.78
  -4  -4   2 1630.26   52.10
   4   4  -2 1725.85   44.05
  -4  -4   1  507.44   22.61
   4   4  -1  501.93   14.72
  -4  -4   0 1423.23   38.29
  -4  -4   0  869.80   24.21
  -4  -4  -1   39.70    5.54
  -4  -4  -2  329.70   17.14
  -4  -4  -3  109.25    9.25
   4   4   3  100.40    9.14
  -4  -4  -4  360.88   18.41
   4   4   4  357.37   18.73
  -4  -4  -5  206.05   13.38
   4   4   5  203.05   13.63
  -4  -4  -5  167.48    6.13
  -4  -4  -6  157.11   11.88
   4   4   6  163.23   12.54
  -4  -4  -6  147.49    6.94
  -4  -4  -7  189.43   13.72
   4   4   7  189.47   14.06
  -4  -4  -7  186.10    9.30
  -4  -4  -8  324.56   18.67
   4   4   8  353.82   19.79
  -4  -4  -8  290.40   13.67
  -4  -4  -9  971.61   38.01
   4   4   9 1060.83   40.15
  -4  -4  -9  990.19   32.73
  -4  -4 -10   18.09    3.85
   4   4  10   18.30    4.71
  -4  -4 -10   13.39    3.86
  -4  -4 -11  310.78   17.91
  -4  -4 -11  274.84   16.26
   4   4  11  303.01   20.05
  -4  -4 -12   25.98    5.02
  -4  -4 -12   28.55    5.05
   4   4  12   26.83    6.04
  -4  -4 -13  307.20   18.33
  -4  -4 -13  283.69   18.41
   4   4  13  301.03   21.26
   4   4  14    4.34    3.70
   4   4  15  708.74   36.42
   4   4  16   15.86    5.12
  -4  -5  12   -1.57    1.94
  -4  -5  11  131.58   15.66
  -4  -5  10   14.49    5.43
  -4  -5   9  489.13   29.53
   4   5  -9  501.87   25.57
   4   5  -8   61.39    7.83
  -4  -5   8   75.26   10.60
  -4  -5   7  727.05   34.90
   4   5  -7  740.21   29.73
   4   5  -6   17.07    3.66
  -4  -5   6   25.46    5.59
  -4  -5   5  519.92   26.82
   4   5  -5  499.94   20.85
  -4  -5   4  149.07   12.97
   4   5  -4  127.64    8.64
  -4  -5   3  764.56   32.59
   4   5  -3  787.26   25.31
  -4  -5   2  418.06   22.09
  -4  -5   1  780.64   31.99
  -4  -5   0 1310.62   44.88
  -4  -5  -1  125.04   10.88
  -4  -5  -2  642.65   27.64
  -4  -5  -3    0.67    1.70
  -4  -5  -4  524.15   24.31
  -4  -5  -5  246.73   16.18
   4   5   5  256.72   16.68
  -4  -5  -6  356.05   20.02
   4   5   6  351.88   20.45
   4   5   7   12.45    4.04
  -4  -5  -7   11.80    3.47
   4   5   8  609.91   28.90
  -4  -5  -8  566.50   27.73
   4   5   9  173.19   14.67
  -4  -5  -9  169.50   14.21
   4   5  10  590.34   29.28
  -4  -5 -10  520.93   27.30
   4   5  11  208.00   16.85
  -4  -5 -11  168.75   14.86
   4   5  12   22.36    5.29
   4   5  13   37.39    7.60
   4   5  14  132.78   14.26
   4   5  15  248.97   20.49
  -4  -6  10   21.57    6.34
  -4  -6   9  240.55   21.10
  -4  -6   8   -1.49    3.00
  -4  -6   7  778.93   38.16
  -4  -6   6   16.21    5.05
  -4  -6   5  272.61   19.81
  -4  -6   4   56.04    8.52
  -4  -6   3   70.87    9.28
  -4  -6   2    2.34    2.59
  -4  -6   1  251.29   17.47
  -4  -6   0  244.31   16.95
  -4  -6  -1  319.35   19.52
  -4  -6  -2  183.27   14.32
  -4  -6  -3  130.24   12.03
  -4  -6  -4  326.06   19.76
  -4  -6  -5    8.18    3.56
  -4  -6  -6  101.16   10.89
  -4  -6  -7    6.30    3.01
  -4  -6  -8   14.57    4.11
   4   6   8   14.98    4.54
   4   6   9    2.43    2.08
  -4  -6  -9    1.78    2.24
  -4  -6 -10  275.69   19.78
   4   6  10  287.52   20.55
  -4  -6 -11  193.87   16.75
   4   6  11  210.21   17.70
   4   6  12   45.38    8.57
  -4  -6 -12   34.54    7.10
   4   6  13   35.73    7.46
   4   6  14   54.74    9.35
   4   6  15  116.77   14.31
  -4  -7   8   22.25    6.14
  -4  -7   7   27.50    6.95
  -4  -7   6   23.09    6.27
  -4  -7   5  344.95   24.17
  -4  -7   4    2.23    2.53
  -4  -7   3  130.11   13.83
  -4  -7   2   50.08    8.41
  -4  -7   1  170.72   15.44
  -4  -7   0  170.65   14.98
  -4  -7  -1  103.83   11.48
  -4  -7  -2  377.24   23.11
  -4  -7  -3    1.00    2.17
  -4  -7  -4  168.36   14.79
  -4  -7  -5   25.93    5.74
  -4  -7  -6  214.23   17.20
  -4  -7  -7  199.11   16.65
  -4  -7  -8   47.96    7.83
  -4  -7  -9   13.22    4.78
  -4  -7 -10  229.29   18.95
  -4  -7 -11  170.07   16.40
  -4  -7 -12  219.11   18.94
   4   7  13  103.04   13.14
  -4  -8   5  572.72   33.99
  -4  -8   4   62.43   10.34
  -4  -8   3  450.90   28.80
  -4  -8   2  152.35   15.85
  -4  -8   1  174.73   16.58
  -4  -8   0  123.70   13.76
  -4  -8  -1   29.13    6.60
  -4  -8  -2  505.34   28.98
  -4  -8  -3    3.70    2.90
  -4  -8  -4  171.11   15.98
  -4  -8  -5    4.00    2.64
  -4  -8  -6  229.59   18.78
  -4  -8  -7   -2.91    2.72
  -4  -8  -8  132.86   14.43
  -4  -8  -9   10.60    4.37
  -4  -8 -10  265.10   21.43
  -4  -9   1   47.52    8.88
  -4  -9   0   32.30    7.72
  -4  -9  -1   60.26   10.20
  -4  -9  -2   51.05    9.58
  -4  -9  -3  109.11   13.37
  -4  -9  -4  173.39   17.27
  -4  -9  -5   72.66   11.07
  -4  -9  -6  136.55   15.24
   5  -5  -3   39.80    8.05
   5  -5  -2  131.73   14.57
   5  -5  -1   26.89    6.51
   5  -5   0  187.16   17.64
   5  -5   1  122.71   14.16
  -5   5  -2   46.07    8.94
  -5   5  -3  293.97   22.54
  -5   5  -4   -0.35    2.00
   5  -4  -7   47.27    8.92
   5  -4  -6  128.04   14.29
   5  -4  -5   57.34    9.12
   5  -4  -4  122.00   13.29
   5  -4  -3   32.08    6.56
   5  -4  -2  194.98   17.09
   5  -4  -1    3.85    2.93
   5  -4   0   61.44    9.40
   5  -4   1   40.07    7.52
  -5   4  -1   37.23    7.36
  -5   4  -2  255.73   19.60
  -5   4  -3   60.56    9.29
  -5   4  -4   18.50    5.16
  -5   4  -5  104.76   12.80
  -5   4  -6   76.21   10.98
  -5   4  -7  166.31   17.06
  -5   4  -8   27.94    7.04
   5  -3  -9   11.14    4.76
   5  -3  -8   11.18    4.69
   5  -3  -7    0.16    2.11
   5  -3  -6    8.35    3.90
   5  -3  -5  122.49   12.98
   5  -3  -4    3.04    2.21
   5  -3  -3   55.81    8.41
   5  -3  -2  239.57   17.57
   5  -3  -1   75.73    9.62
   5  -3   0  133.42   12.95
   5  -3   1    4.16    2.69
  -5   3  -1    5.63    3.04
  -5   3  -2  165.76   14.54
  -5   3  -3  111.43   11.78
  -5   3  -4   47.04    8.06
  -5   3  -5  379.83   23.93
  -5   3  -6   83.09   11.03
  -5   3  -7  138.61   14.69
  -5   3  -8  119.78   13.88
  -5   3  -9  292.14   22.36
  -5   3 -10   10.87    4.55
  -5   3 -11   16.83    5.58
   5  -2 -10    7.14    3.19
   5  -2  -9   19.13    6.13
   5  -2  -8   32.99    7.41
   5  -2  -7   80.31   10.59
   5  -2  -6   26.57    5.99
   5  -2  -5   11.61    3.50
   5  -2  -4  124.12   12.11
   5  -2  -3  178.21   14.13
  -5   2   3  161.56   10.92
  -5   2   2  498.90   21.70
   5  -2  -2  449.04   23.89
   5  -2  -1  234.09   16.21
   5  -2   0 1395.96   48.72
  -5   2  -1  298.41   18.66
   5  -2   1  316.33   19.21
  -5   2  -2  443.07   23.31
  -5   2  -3   72.67    8.73
  -5   2  -4  191.41   14.93
  -5   2  -5  129.71   12.55
  -5   2  -6   11.90    3.51
  -5   2  -7   14.55    4.63
  -5   2  -8  458.23   26.46
  -5   2  -9   71.44    9.89
  -5   2 -10   43.05    8.09
  -5   2 -11  301.31   22.61
  -5   2 -12   11.13    4.86
   5  -1 -11  130.15   14.49
   5  -1 -10    4.16    3.06
   5  -1  -9   62.28    9.22
   5  -1  -8   71.73    9.77
   5  -1  -7  440.85   24.90
   5  -1  -6  290.42   19.26
   5  -1  -5   76.54    9.19
   5  -1  -4  882.85   35.51
   5  -1  -3   88.09    9.41
  -5   1   3   95.02    8.06
  -5   1   2  247.11   13.84
   5  -1  -2  212.35   14.50
   5  -1  -1   16.94    3.80
  -5   1   1   14.80    3.50
  -5   1   0  718.98   28.24
   5  -1   0  663.65   28.27
   5  -1   1   15.84    3.67
  -5   1  -1   17.82    3.94
  -5   1  -2  430.90   21.46
  -5   1  -3   77.68    8.38
  -5   1  -4  489.02   24.02
  -5   1  -5   -1.57    1.92
  -5   1  -6   20.36    4.59
  -5   1  -7  143.81   12.88
  -5   1  -8  383.13   22.39
  -5   1  -9  132.80   12.96
  -5   1 -10  161.07   14.97
  -5   1 -11  352.52   23.46
  -5   1 -12   -0.01    1.94
  -5   1 -13  229.08   20.06
  -5   1 -14   -1.65    1.50
   5   0 -12    1.43    2.16
   5   0 -11  142.55   14.76
   5   0 -10    5.21    2.70
   5   0  -9   81.67   10.32
   5   0  -8   19.50    5.11
   5   0  -7   58.49    8.23
  -5   0   7   52.52    7.73
   5   0  -6   61.11    8.17
  -5   0   6   65.88    8.55
  -5   0   5  517.59   25.60
   5   0  -5  546.51   25.55
  -5   0   4   99.55   10.25
   5   0  -4  102.29    9.82
  -5   0   3   75.01    8.67
   5   0  -3   92.56    8.93
  -5   0   2  180.93   11.66
  -5   0   2  193.83   13.88
   5   0  -2  161.41   11.72
   5   0  -1  448.11   15.17
  -5   0   1  459.50   20.33
  -5   0   1  410.64   21.34
   5   0  -1  405.32   19.56
  -5   0   0  193.88   12.69
  -5   0   0  175.60   13.20
   5   0   0  202.59    9.91
   5   0   0  183.97   12.08
   5   0   1   12.21    3.09
  -5   0  -1   13.32    3.40
  -5   0  -1   10.73    3.52
  -5   0  -2 1147.66   38.18
  -5   0  -2 1178.88   40.26
  -5   0  -2 1145.53   40.05
  -5   0  -3    2.37    2.10
  -5   0  -3   -0.25    1.40
  -5   0  -3    2.87    2.10
  -5   0  -4 1246.06   41.53
  -5   0  -5   45.96    6.43
  -5   0  -6  488.23   23.03
  -5   0  -7  115.52   10.50
  -5   0  -8   95.27    9.97
  -5   0  -9  352.04   20.88
  -5   0 -10  470.57   25.47
  -5   0 -11   73.88    9.84
  -5   0 -12    2.26    3.27
  -5   0 -13  237.54   19.56
  -5   0 -14   15.28    5.32
  -5   0 -15  173.20   18.18
   5   1 -12    4.81    2.81
   5   1 -11   77.94   10.60
  -5  -1  11   61.02    8.67
   5   1 -10    2.32    2.64
  -5  -1  10    0.09    1.71
   5   1  -9  189.58   15.56
  -5  -1   9  172.97   14.20
   5   1  -8    4.94    2.74
  -5  -1   8    3.05    2.68
   5   1  -7    1.60    2.12
  -5  -1   7    1.18    1.77
   5   1  -6   27.00    5.10
  -5  -1   6   18.62    4.37
  -5  -1   5  723.43   31.07
   5   1  -5  736.44   29.78
   5   1  -4   78.74    8.09
  -5  -1   4   73.18    8.61
  -5  -1   3  668.80   28.41
  -5  -1   3  640.03   19.77
   5   1  -3  621.88   25.53
  -5  -1   2 1060.53   39.24
  -5  -1   2 1078.38   29.39
   5   1  -2 1133.78   36.66
  -5  -1   1  604.58   18.52
  -5  -1   1  645.27   27.21
   5   1  -1  633.18   23.87
   5   1   0 1225.44   35.41
  -5  -1   0 1147.58   32.06
  -5  -1   0 1237.48   40.23
  -5  -1   0 1252.61   41.78
   5   1   0 1184.84   36.91
   5   1   1    5.19    1.83
  -5  -1  -1    5.64    2.81
  -5  -1  -1    7.62    1.58
   5   1   1    7.38    2.04
  -5  -1  -1    3.83    2.44
  -5  -1  -2 1348.12   40.32
  -5  -1  -2 1335.50   44.02
  -5  -1  -2 1335.27   43.98
   5   1   2 1343.07   40.10
  -5  -1  -3   -1.10    1.61
  -5  -1  -3    0.52    1.11
  -5  -1  -3   -0.79    1.39
  -5  -1  -4  594.89   26.17
  -5  -1  -4  539.08   23.77
  -5  -1  -4  602.53   23.06
  -5  -1  -5   -0.09    1.20
  -5  -1  -5   -2.31    1.48
  -5  -1  -5   -0.74    1.45
  -5  -1  -6  310.09   18.38
  -5  -1  -6  303.05   15.84
  -5  -1  -6  298.18   15.98
  -5  -1  -7  261.97   17.23
  -5  -1  -7  261.64   14.27
  -5  -1  -7  271.37   15.49
  -5  -1  -8    5.28    2.37
  -5  -1  -9    3.46    2.25
  -5  -1 -10  636.09   29.20
  -5  -1 -11  209.49   16.20
  -5  -1 -12  105.30   11.66
  -5  -1 -13  243.70   18.91
  -5  -1 -14   14.14    4.71
  -5  -1 -15  241.09   20.53
  -5  -1 -16   -1.75    2.33
   5   2 -12   -0.14    5.19
   5   2 -11   24.14    6.38
  -5  -2  11   20.21    5.00
   5   2 -10    6.62    3.30
  -5  -2  10    8.73    3.46
   5   2  -9  421.21   23.74
  -5  -2   9  385.93   22.40
   5   2  -8   19.62    4.84
  -5  -2   8   18.45    4.42
   5   2  -7  373.00   20.64
  -5  -2   7  370.33   21.17
  -5  -2   7  368.45   18.86
   5   2  -6   41.23    6.21
  -5  -2   6   50.01    6.15
  -5  -2   6   51.77    7.40
   5   2  -5  465.64   21.69
  -5  -2   5  497.13   24.40
  -5  -2   5  478.03   20.25
  -5  -2   4  634.96   28.16
  -5  -2   4  663.03   23.67
   5   2  -4  589.75   24.59
  -5  -2   3 1310.40   45.37
  -5  -2   3 1334.64   39.25
   5   2  -3 1339.03   41.33
  -5  -2   2  298.48   17.65
  -5  -2   2  327.33   14.19
   5   2  -2  314.33   14.97
  -5  -2   1  314.06   17.66
  -5  -2   1  295.00   13.44
   5   2  -1  320.23   14.33
  -5  -2   0  239.79   15.13
   5   2   0  247.41   11.88
  -5  -2   0  241.74   11.66
   5   2   1   65.99    6.32
  -5  -2  -1   61.49    5.44
  -5  -2  -1   58.62    7.15
   5   2   1   59.45    5.02
   5   2   2    8.46    2.38
   5   2   2   16.02    2.44
  -5  -2  -2   15.93    2.87
  -5  -2  -2    4.79    1.93
  -5  -2  -3   51.82    4.69
  -5  -2  -3   57.07    7.10
  -5  -2  -3   40.36    4.85
  -5  -2  -3   48.49    6.28
   5   2   3   55.41    6.17
   5   2   3   53.90    4.68
  -5  -2  -4   42.84    6.18
  -5  -2  -4   37.65    4.17
  -5  -2  -4   41.22    5.06
  -5  -2  -4   39.74    5.54
   5   2   4   40.00    5.53
  -5  -2  -5   48.07    6.74
  -5  -2  -5   57.57    6.55
  -5  -2  -5   48.27    5.62
  -5  -2  -5   59.36    5.59
  -5  -2  -6  232.08   15.42
  -5  -2  -6  250.57   14.24
  -5  -2  -6  248.70   12.92
  -5  -2  -7   34.87    4.92
  -5  -2  -7   39.23    6.23
  -5  -2  -7   31.09    4.66
  -5  -2  -8   72.92    7.36
  -5  -2  -8   72.83    8.87
  -5  -2  -9   34.69    5.30
  -5  -2  -9   28.56    5.92
  -5  -2 -10  250.49   17.54
  -5  -2 -10  265.11   16.56
  -5  -2 -11  669.13   31.76
  -5  -2 -11  733.29   31.33
  -5  -2 -12  366.48   22.59
  -5  -2 -12  392.84   22.56
  -5  -2 -13  329.91   21.67
  -5  -2 -13  340.98   21.74
  -5  -2 -14    6.94    3.84
  -5  -2 -14    1.67    2.04
  -5  -2 -15  210.06   17.53
  -5  -2 -15  169.83   16.31
  -5  -2 -16    1.59    2.45
  -5  -2 -16    4.92    2.39
   5   3 -12   14.39    4.72
   5   3 -11  141.67   14.42
   5   3 -10    1.15    1.87
  -5  -3  10   -0.16    1.58
   5   3  -9  349.82   21.54
  -5  -3   9  377.87   22.15
  -5  -3   9  350.44   21.82
   5   3  -8   -0.27    1.85
  -5  -3   8    0.04    1.41
   5   3  -7  661.02   29.46
  -5  -3   7  720.89   31.68
  -5  -3   7  733.67   30.94
   5   3  -6   86.33    8.76
  -5  -3   6   62.23    7.61
  -5  -3   6   69.62    8.64
   5   3  -5  133.67   10.43
  -5  -3   5  130.05   11.83
  -5  -3   5  137.35   10.87
   5   3  -4  150.31   10.38
  -5  -3   4  145.91   12.42
  -5  -3   4  164.56   11.55
   5   3  -3  627.38   23.24
  -5  -3   3  651.16   28.18
  -5  -3   3  602.98   24.80
   5   3  -2   93.50    6.97
  -5  -3   2  106.22   10.08
  -5  -3   2   98.12    8.20
   5   3  -1  372.42   14.72
  -5  -3   1  382.18   20.14
  -5  -3   1  384.39   17.56
  -5  -3   0  141.15   11.37
  -5  -3   0  142.00    9.86
   5   3   0  136.46    7.34
  -5  -3  -1   91.31    9.08
  -5  -3  -1   86.70    7.61
   5   3   1  100.24    5.52
  -5  -3  -2  183.19   11.36
  -5  -3  -2  183.98   12.77
   5   3   2  158.94   11.29
   5   3   2  173.01    7.13
  -5  -3  -3   36.14    4.96
   5   3   3   33.98    5.00
  -5  -3  -3   28.54    5.06
   5   3   3   33.30    2.57
  -5  -3  -4  675.65   19.48
  -5  -3  -4  715.59   26.64
   5   3   4  737.24   28.26
  -5  -3  -4  675.30   27.08
   5   3   4  635.65   18.13
  -5  -3  -5  208.44   13.34
  -5  -3  -5  206.58   14.31
   5   3   5  208.72   14.12
  -5  -3  -5  207.54   13.37
  -5  -3  -5  218.80    9.49
  -5  -3  -6 1461.09   48.36
  -5  -3  -6 1597.57   51.54
  -5  -3  -6 1564.13   48.08
   5   3   6 1580.06   51.24
  -5  -3  -6 1563.59   42.44
  -5  -3  -7  656.90   28.88
  -5  -3  -7  611.15   26.80
  -5  -3  -7  671.89   26.06
   5   3   7  703.13   30.03
  -5  -3  -7  653.72   23.09
  -5  -3  -8  835.03   33.86
  -5  -3  -8  870.71   30.43
  -5  -3  -8  813.49   28.70
  -5  -3  -9   76.57    7.39
  -5  -3  -9   57.66    7.78
  -5  -3 -10   27.90    4.76
  -5  -3 -10   30.48    5.86
  -5  -3 -11  151.31   13.36
  -5  -3 -11  165.41   12.58
  -5  -3 -12  346.29   21.27
  -5  -3 -13  271.44   18.83
  -5  -3 -14   44.69    7.84
  -5  -3 -15  219.92   17.48
  -5  -4  11   86.34   12.07
  -5  -4  10   71.58   10.39
  -5  -4  10   60.32    8.82
  -5  -4   9  170.28   14.77
  -5  -4   9  156.86   15.13
   5   4  -8   18.27    4.19
  -5  -4   8   13.09    4.50
  -5  -4   8   18.98    5.03
   5   4  -7  418.00   21.77
  -5  -4   7  418.99   23.64
  -5  -4   7  430.92   24.27
   5   4  -6  171.25   12.45
  -5  -4   6  137.88   12.71
  -5  -4   6  163.30   13.59
   5   4  -5  287.71   15.86
  -5  -4   5  297.54   18.16
   5   4  -4  123.40    9.19
  -5  -4   4  115.09   10.61
   5   4  -3  648.82   23.47
  -5  -4   3  654.50   27.87
   5   4  -2  446.19   16.81
  -5  -4   2  408.11   20.71
  -5  -4   1 1754.14   53.68
  -5  -4   0  527.52   23.40
  -5  -4  -1  945.47   34.32
  -5  -4  -2  964.07   34.64
  -5  -4  -3   27.00    4.73
   5   4   3   33.10    5.39
  -5  -4  -4  150.72   11.68
   5   4   4  158.38   12.54
   5   4   5  178.67   13.57
  -5  -4  -5  156.42   12.10
  -5  -4  -6  360.01   19.83
   5   4   6  397.82   21.52
  -5  -4  -7  113.90   10.89
   5   4   7  121.39   11.47
  -5  -4  -8  609.89   28.42
   5   4   8  686.22   30.85
  -5  -4  -9   50.30    7.41
  -5  -4  -9   51.81    7.64
   5   4   9   57.52    8.40
  -5  -4 -10  246.07   17.09
   5   4  10  253.81   18.71
  -5  -4 -11   33.56    6.26
   5   4  11   28.90    6.29
  -5  -4 -12  379.79   22.45
   5   4  12  422.54   25.97
  -5  -4 -13  202.78   16.04
   5   4  13  212.15   18.42
  -5  -4 -14  287.69   19.85
   5   4  14  360.87   24.89
   5   4  15  166.35   17.31
  -5  -5  11    5.52    3.40
  -5  -5  10  124.58   14.67
  -5  -5  10  108.58   12.31
  -5  -5   9   38.23    7.82
  -5  -5   9   33.18    6.66
  -5  -5   8  206.56   17.76
  -5  -5   7  448.71   26.47
  -5  -5   6   37.32    7.27
  -5  -5   5  541.08   27.94
  -5  -5   4  173.72   14.33
  -5  -5   3  276.45   18.18
  -5  -5   2   25.66    5.08
  -5  -5   1  379.33   20.90
  -5  -5   0   36.23    6.01
  -5  -5  -1  471.18   23.69
  -5  -5  -2   41.18    6.27
  -5  -5  -3    5.55    2.47
  -5  -5  -4    7.86    3.42
  -5  -5  -5   56.27    7.73
   5   5   5   71.33    8.92
   5   5   6   43.16    7.06
  -5  -5  -6   34.29    5.91
   5   5   7  566.41   28.63
  -5  -5  -7  577.11   27.77
   5   5   8  520.80   27.21
  -5  -5  -8  444.53   24.78
  -5  -5  -9   14.31    4.91
   5   5   9   28.51    6.66
   5   5  10  780.89   36.19
  -5  -5 -10  695.11   33.37
   5   5  11    5.05    2.63
  -5  -5 -11    8.45    3.38
   5   5  12  337.57   23.41
   5   5  13   76.92   11.16
   5   5  14  232.89   20.30
  -5  -6  10   -2.14    3.36
  -5  -6   9    1.09    2.23
  -5  -6   8  209.52   19.02
  -5  -6   7  211.20   18.52
  -5  -6   6   70.33   10.36
  -5  -6   5  336.08   22.82
  -5  -6   4   11.24    3.83
  -5  -6   3   70.91    9.60
  -5  -6   2    3.30    2.68
  -5  -6   1    2.14    1.57
  -5  -6   0  160.57   13.89
  -5  -6  -1  118.42   11.71
  -5  -6  -2   91.52   10.32
  -5  -6  -3  313.54   19.94
  -5  -6  -4  309.21   19.75
  -5  -6  -5    3.39    2.34
  -5  -6  -6  365.62   22.32
  -5  -6  -7  149.44   13.83
  -5  -6  -8  681.72   33.74
   5   6   8  818.03   36.61
   5   6   9    7.04    3.65
  -5  -6  -9    6.82    3.18
  -5  -6 -10  401.05   25.11
   5   6  10  441.04   26.75
   5   6  11   48.64    8.85
  -5  -6 -11   34.10    7.35
   5   6  12  120.83   14.20
  -5  -6 -12  117.81   13.57
   5   6  13    0.71    2.08
  -5  -7   7   27.62    7.50
  -5  -7   6  163.97   16.74
  -5  -7   5  316.59   23.36
  -5  -7   4   31.82    7.38
  -5  -7   3  325.79   23.03
  -5  -7   2    0.91    2.07
  -5  -7   1  365.42   23.50
  -5  -7   0  190.86   16.51
  -5  -7  -1  349.61   22.71
  -5  -7  -2  241.39   18.62
  -5  -7  -3  595.85   30.68
  -5  -7  -4  249.91   18.81
  -5  -7  -5  131.62   13.35
  -5  -7  -6   67.24    9.81
  -5  -7  -7   40.96    7.60
  -5  -7  -8  197.03   17.28
  -5  -7  -9  178.12   16.59
  -5  -7 -10  191.77   17.84
  -5  -7 -11    2.04    2.15
   5   7  11    5.29    4.16
   5   7  12  211.26   19.46
  -5  -8   4  128.20   15.28
  -5  -8   3  265.47   21.88
  -5  -8   2   26.62    6.75
  -5  -8   1  236.18   19.95
  -5  -8   0    0.99    2.86
  -5  -8  -1  107.38   12.93
  -5  -8  -2   39.04    7.59
  -5  -8  -3  208.59   18.34
  -5  -8  -4   35.98    7.50
  -5  -8  -5  103.68   12.64
  -5  -8  -6    3.21    2.56
  -5  -8  -7   64.39   10.22
  -5  -8  -8   38.52    7.69
  -5  -8  -9  205.48   18.88
   6  -4  -2   41.67    8.22
   6  -4  -1    0.55    2.14
   6  -4   0  122.43   13.92
   6  -4   1   10.41    4.53
   6  -4   2   38.47    7.81
  -6   4  -3   27.28    6.72
   6  -3  -6   29.86    7.31
   6  -3  -5   79.59   11.19
   6  -3  -4   50.66    8.81
   6  -3  -3  104.39   12.31
   6  -3  -2  148.33   14.59
   6  -3  -1   22.65    5.67
   6  -3   0  220.99   17.95
   6  -3   1   10.40    3.51
  -6   3  -2  250.51   19.70
   6  -3   2  242.48   19.33
  -6   3  -3    3.86    2.79
  -6   3  -4    9.29    3.96
  -6   3  -5   11.05    4.25
  -6   3  -6  185.42   17.41
  -6   3  -7   43.50    8.16
  -6   3  -8  202.92   19.16
   6  -2  -8    5.68    3.96
   6  -2  -7  375.25   25.39
   6  -2  -6   27.15    6.54
   6  -2  -5   99.89   12.10
   6  -2  -4   25.15    6.19
   6  -2  -3  220.40   17.36
   6  -2  -2   33.33    6.53
   6  -2  -1   59.48    8.47
  -6   2   1   72.90    8.48
  -6   2   0  206.37   15.11
   6  -2   0  191.28   15.66
   6  -2   1   70.67    9.44
  -6   2  -2  400.95   24.09
   6  -2   2  415.34   24.20
  -6   2  -3    5.08    2.80
  -6   2  -4   89.95   10.89
  -6   2  -5   42.55    7.38
  -6   2  -6   57.56    8.93
  -6   2  -7   25.27    6.44
  -6   2  -8  263.56   20.99
  -6   2  -9   30.00    7.12
  -6   2 -10  183.77   17.98
  -6   2 -11   18.47    6.09
   6  -1  -9   11.98    4.57
   6  -1  -8   78.37   10.91
   6  -1  -7  244.76   19.19
   6  -1  -6    0.92    1.77
   6  -1  -5  220.98   17.60
   6  -1  -4   74.79    9.73
   6  -1  -3  194.05   15.33
   6  -1  -2   42.81    6.83
  -6   1   2   40.28    6.02
   6  -1  -1   87.35    9.72
  -6   1   1  105.77   10.01
   6  -1   0   73.09    8.99
  -6   1   0   73.71    8.42
  -6   1  -1  212.06   15.36
   6  -1   1  195.69   14.82
  -6   1  -2  305.65   19.21
  -6   1  -2  308.58   19.44
   6  -1   2  298.01   18.95
  -6   1  -3  152.43   13.06
  -6   1  -4  149.97   13.02
  -6   1  -5  132.96   12.54
  -6   1  -6   77.64    9.76
  -6   1  -7   14.60    4.49
  -6   1  -8  261.43   19.57
  -6   1  -9   92.08   11.58
  -6   1 -10  216.32   18.33
  -6   1 -11  205.23   18.28
  -6   1 -12  135.33   15.15
  -6   1 -13  100.91   13.42
   6   0 -10    8.19    4.20
   6   0  -9   31.82    6.91
   6   0  -8   46.20    8.13
   6   0  -7  121.71   12.80
   6   0  -6    7.65    3.77
   6   0  -5  711.96   32.56
   6   0  -4   14.29    4.34
  -6   0   4   19.05    5.47
  -6   0   3  514.48   27.10
   6   0  -3  523.76   25.73
  -6   0   2  128.95   10.85
  -6   0   2  119.94   12.16
   6   0  -2  119.75   11.02
  -6   0   1  369.83   19.57
  -6   0   1  336.37   20.99
   6   0  -1  332.95   18.85
   6   0   0   11.63    3.04
  -6   0   0   20.99    4.54
  -6   0   0   11.79    3.86
  -6   0  -1  113.04   10.73
   6   0   1  118.19   10.33
  -6   0  -2  180.31   13.93
   6   0   2  169.01   12.63
  -6   0  -3  178.69   13.20
  -6   0  -3  187.08   14.60
   6   0   3  172.29   12.90
  -6   0  -4  137.75   11.49
  -6   0  -4  149.47   13.47
  -6   0  -5   66.78    8.96
  -6   0  -5   62.08    7.78
  -6   0  -6   82.17    9.38
  -6   0  -7   82.11    9.66
  -6   0  -8  377.90   22.25
  -6   0  -9   46.13    7.73
  -6   0 -10  341.92   22.08
  -6   0 -11   51.51    8.48
  -6   0 -12  189.31   17.27
  -6   0 -13   40.25    8.09
  -6   0 -14   45.32    8.78
   6   1 -11   71.92   10.89
   6   1 -10   83.01   11.07
  -6  -1  10   58.82    9.12
   6   1  -9  225.42   18.17
  -6  -1   9  218.57   17.62
   6   1  -8   54.20    8.49
  -6  -1   8   61.09    8.93
  -6  -1   7  175.49   15.25
   6   1  -7  206.20   16.09
   6   1  -6   31.69    6.19
  -6  -1   6   32.37    6.74
  -6  -1   5  380.83   22.86
   6   1  -5  402.80   21.88
   6   1  -4   37.57    6.09
  -6  -1   4   38.90    6.85
  -6  -1   3  244.75   17.33
   6   1  -3  243.74   15.63
   6   1  -2   61.74    7.26
  -6  -1   2   61.00    8.47
  -6  -1   1  181.98   14.46
   6   1  -1  190.40   12.88
   6   1   0   38.67    5.45
  -6  -1   0   42.95    6.47
  -6  -1   0   47.74    7.15
   6   1   1   19.42    3.64
  -6  -1  -1   18.75    4.27
  -6  -1  -1   16.32    4.32
   6   1   1   21.26    3.70
   6   1   2   18.54    3.53
  -6  -1  -2   13.49    3.96
  -6  -1  -2   16.02    4.03
   6   1   2   14.72    3.19
  -6  -1  -3  128.23    9.99
  -6  -1  -3  126.55   11.66
  -6  -1  -3  141.56   11.89
   6   1   3  133.35   10.07
  -6  -1  -4  570.98   23.74
  -6  -1  -4  565.82   27.20
  -6  -1  -4  529.96   25.36
  -6  -1  -5   19.35    4.92
  -6  -1  -5   16.59    3.70
  -6  -1  -5   19.12    4.20
  -6  -1  -6   61.05    7.39
  -6  -1  -6   62.66    8.60
  -6  -1  -6   60.64    7.38
  -6  -1  -7  172.35   15.22
  -6  -1  -7  196.75   13.62
  -6  -1  -7  190.72   13.89
  -6  -1  -8  101.52   11.62
  -6  -1  -8  114.49   10.73
  -6  -1  -9   -0.48    1.27
  -6  -1  -9   -1.71    2.20
  -6  -1 -10  334.16   22.50
  -6  -1 -10  303.50   19.64
  -6  -1 -11   15.33    4.61
  -6  -1 -11   18.01    5.39
  -6  -1 -12  173.91   16.48
  -6  -1 -12  157.91   14.91
  -6  -1 -13   84.74   11.36
  -6  -1 -13  149.30   15.45
  -6  -1 -14   21.14    5.99
  -6  -1 -14   54.63    9.68
   6   2 -11   48.22    8.76
  -6  -2  11   50.72    8.37
   6   2 -10  197.21   17.17
  -6  -2  10  167.57   15.44
   6   2  -9   32.70    6.58
  -6  -2   9   40.17    7.19
   6   2  -8   61.08    8.65
  -6  -2   8   67.14    9.58
   6   2  -7  100.74   10.76
  -6  -2   7  100.17   11.42
   6   2  -6   75.52    8.86
  -6  -2   6   78.46   10.06
  -6  -2   5  134.62   13.07
   6   2  -5  145.66   12.05
   6   2  -4    3.26    2.09
  -6  -2   4    3.28    2.55
  -6  -2   3  495.17   25.96
   6   2  -3  517.33   22.88
   6   2  -2   17.93    3.57
  -6  -2   2   19.99    5.11
  -6  -2   1  279.68   18.63
   6   2  -1  332.24   16.21
  -6  -2   0  248.42   16.99
   6   2   0  258.21   13.67
  -6  -2  -1  154.43    9.51
  -6  -2  -1  188.34   14.34
   6   2   1  184.23   11.69
   6   2   1  168.67   10.31
  -6  -2  -2   70.99    6.37
  -6  -2  -2   79.80    9.19
  -6  -2  -2   88.00    9.44
   6   2   2   70.89    7.37
   6   2   2   69.90    6.25
  -6  -2  -3  247.38   16.70
  -6  -2  -3  219.34   12.25
   6   2   3  223.07   14.12
  -6  -2  -3  224.25   15.55
   6   2   3  235.20   12.01
  -6  -2  -4  787.48   27.40
  -6  -2  -4  815.89   34.00
  -6  -2  -4  792.18   28.08
  -6  -2  -4  827.60   32.94
   6   2   4  797.71   31.56
   6   2   4  786.00   26.99
  -6  -2  -5   90.79    7.62
  -6  -2  -5  101.81   10.75
   6   2   5   96.48    9.71
  -6  -2  -5   95.23    9.49
  -6  -2  -6  546.06   27.24
  -6  -2  -6  535.76   24.73
  -6  -2  -6  525.99   22.16
  -6  -2  -7   26.91    4.63
  -6  -2  -7   22.70    5.38
  -6  -2  -7   23.66    4.72
  -6  -2  -8  212.70   16.33
  -6  -2  -8  194.22   13.09
  -6  -2  -8  164.49   12.14
  -6  -2  -9    4.21    2.83
  -6  -2 -10  415.95   24.94
  -6  -2 -11  166.00   15.41
  -6  -2 -12  631.15   32.94
  -6  -2 -13   36.22    7.31
  -6  -2 -14  307.00   22.77
  -6  -2 -15  194.76   18.08
   6   3 -11    6.40    3.45
   6   3 -10  130.86   13.72
  -6  -3  10  148.53   14.60
   6   3  -9   30.70    6.21
  -6  -3   9   32.14    6.80
   6   3  -8  154.19   13.86
  -6  -3   8  169.26   15.34
   6   3  -7  143.30   12.75
  -6  -3   7  146.98   14.22
   6   3  -6  387.38   20.83
  -6  -3   6  376.20   23.16
   6   3  -5  281.76   16.56
  -6  -3   5  258.94   18.45
   6   3  -4   49.67    6.29
  -6  -3   4   47.84    7.90
   6   3  -3  985.33   33.67
  -6  -3   3 1025.66   40.49
  -6  -3   3  964.13   33.70
   6   3  -2   98.46    7.98
  -6  -3   2  102.90   11.02
  -6  -3   2   94.04    8.26
  -6  -3   1  732.71   32.35
  -6  -3   1  713.73   26.76
  -6  -3   0  388.81   21.96
  -6  -3   0  378.23   17.63
  -6  -3  -1  200.39   12.24
  -6  -3  -1  196.59   14.78
   6   3   2   51.96    6.76
  -6  -3  -2   56.21    6.30
  -6  -3  -2   49.20    7.29
   6   3   3  106.86   10.01
  -6  -3  -3   98.69    8.69
  -6  -3  -3  114.00   10.84
  -6  -3  -4   15.66    3.67
  -6  -3  -4   17.09    4.38
   6   3   4   16.41    3.95
  -6  -3  -5  494.57   22.73
  -6  -3  -5  508.07   26.05
   6   3   5  528.96   25.42
  -6  -3  -5  545.11   25.38
  -6  -3  -6  952.62   38.07
  -6  -3  -6  839.70   33.21
  -6  -3  -6  930.18   35.19
   6   3   6  938.40   37.18
  -6  -3  -7  200.24   15.96
  -6  -3  -7  243.05   15.50
  -6  -3  -7  221.41   14.64
   6   3   7  215.37   16.29
  -6  -3  -8  675.64   31.97
  -6  -3  -8  684.39   28.48
   6   3   8  714.34   32.81
  -6  -3  -9  391.29   23.48
  -6  -3 -10  394.46   23.88
  -6  -3 -11   10.03    4.41
  -6  -3 -12  496.92   28.17
  -6  -3 -13   36.77    7.52
  -6  -3 -14  202.56   17.68
  -6  -3 -15    4.69    2.30
  -6  -4  10  270.76   20.50
  -6  -4   9   59.13    9.28
  -6  -4   8  332.89   22.43
  -6  -4   7  121.50   13.02
  -6  -4   6  256.76   19.14
  -6  -4   6  264.91   17.79
  -6  -4   5   77.75    8.97
  -6  -4   5   63.12    9.22
  -6  -4   4   38.15    6.78
  -6  -4   4   46.23    6.78
  -6  -4   3    1.59    2.74
  -6  -4   3    2.57    1.70
  -6  -4   2   41.44    7.02
  -6  -4   2   24.28    4.78
  -6  -4   1  277.20   18.51
  -6  -4   1  264.84   16.03
  -6  -4   0   19.62    5.27
  -6  -4   0   16.65    3.83
  -6  -4  -1  128.81   12.04
  -6  -4  -1  125.40   10.39
  -6  -4  -2   68.09    7.73
  -6  -4  -2   71.51    8.95
  -6  -4  -3  132.98   10.96
  -6  -4  -3  132.00   12.05
   6   4   3  133.83   11.67
  -6  -4  -4  128.78   11.11
  -6  -4  -4  133.16   11.86
   6   4   4  145.75   12.43
   6   4   5  496.09   25.39
  -6  -4  -5  467.05   23.28
  -6  -4  -5  481.13   24.10
   6   4   6  299.10   19.46
  -6  -4  -6  303.74   18.34
  -6  -4  -6  313.50   18.49
  -6  -4  -7  397.12   22.12
   6   4   7  428.41   24.21
  -6  -4  -7  432.34   22.04
  -6  -4  -8  297.02   18.88
   6   4   8  314.17   20.83
  -6  -4  -8  318.68   18.38
  -6  -4  -9  360.73   22.43
  -6  -4  -9  356.50   21.41
  -6  -4  -9  341.42   18.86
   6   4   9  351.51   22.82
  -6  -4 -10  162.57   14.72
   6   4  10  173.18   16.00
   6   4  11   47.00    8.35
  -6  -4 -11   47.95    8.07
  -6  -4 -12   48.41    8.25
   6   4  12   60.20   10.04
   6   4  13   36.04    7.88
  -6  -4 -13   28.83    6.74
  -6  -4 -14  124.37   13.56
  -6  -4 -15    3.65    2.64
  -6  -5  10   84.65   11.45
  -6  -5   9   -0.63    1.86
  -6  -5   8   72.62   10.48
  -6  -5   8   96.25   12.18
  -6  -5   7   38.66    7.75
  -6  -5   7   46.37    8.39
  -6  -5   6   24.55    5.86
  -6  -5   6   25.40    6.90
  -6  -5   5  142.66   14.18
  -6  -5   5  117.63   12.41
  -6  -5   4   40.23    7.01
  -6  -5   3    4.48    2.58
  -6  -5   2   61.44    8.31
  -6  -5   1  234.32   16.32
  -6  -5   0   66.89    8.55
  -6  -5  -1  563.19   26.66
  -6  -5  -2  101.24   10.31
  -6  -5  -3  485.36   24.47
  -6  -5  -4    2.39    1.60
  -6  -5  -5  252.75   17.28
   6   5   5  252.97   18.07
  -6  -5  -6  168.00   14.15
   6   5   6  186.58   15.72
   6   5   7  198.31   16.66
  -6  -5  -7  192.36   15.52
   6   5   8  247.85   19.01
  -6  -5  -8  240.72   17.72
  -6  -5  -9   31.12    6.64
   6   5   9   30.86    6.39
   6   5  10  300.04   21.94
  -6  -5 -10  272.70   19.79
   6   5  11  174.00   16.71
   6   5  12   58.21    9.80
   6   5  13    5.98    3.68
  -6  -6   9   17.51    5.57
  -6  -6   9   11.35    4.58
  -6  -6   8  117.23   14.32
  -6  -6   8  141.28   15.12
  -6  -6   7   19.82    5.83
  -6  -6   6  168.20   16.54
  -6  -6   5  325.13   22.69
  -6  -6   4  375.80   24.10
  -6  -6   3  428.84   25.49
  -6  -6   2   32.39    6.52
  -6  -6   1  257.27   18.61
  -6  -6   0   10.79    3.76
  -6  -6  -1  645.42   31.09
  -6  -6  -2   -1.78    2.66
  -6  -6  -3  316.19   20.47
  -6  -6  -4    2.08    2.29
  -6  -6  -5  334.68   21.54
  -6  -6  -6    5.66    2.68
  -6  -6  -7  363.97   23.45
   6   6   7  418.38   25.57
  -6  -6  -8  127.64   13.44
   6   6   8  148.03   14.98
  -6  -6  -9  242.87   19.36
   6   6   9  283.57   21.51
  -6  -6 -10  189.73   17.21
   6   6  10  213.33   18.82
   6   6  11  174.96   17.40
  -6  -6 -11  169.66   16.34
   6   6  12  118.52   14.76
  -6  -6 -12  104.55   13.49
  -6  -7   6  169.86   17.67
  -6  -7   5   86.38   12.35
  -6  -7   4  117.32   13.92
  -6  -7   3  202.91   18.03
  -6  -7   2  158.48   15.60
  -6  -7   1    8.29    3.63
  -6  -7   0   -1.10    2.46
  -6  -7  -1  197.61   17.17
  -6  -7  -2   26.20    6.22
  -6  -7  -3  253.19   19.28
  -6  -7  -4   92.33   11.44
  -6  -7  -5  385.36   24.74
  -6  -7  -6   71.63   10.24
  -6  -7  -7  337.70   23.51
  -6  -7  -8   43.01    8.30
  -6  -7  -9  314.97   23.28
  -6  -7 -10   39.59    8.13
  -6  -8   3  103.69   13.61
  -6  -8   2   73.12   11.22
  -6  -8   1   17.30    6.05
  -6  -8   0  220.65   19.52
  -6  -8  -1   70.59   10.73
  -6  -8  -2   67.86   10.52
  -6  -8  -3  468.72   29.12
  -6  -8  -4   71.58   10.78
  -6  -8  -5  333.09   24.12
  -6  -8  -6   21.96    5.87
  -6  -8  -7  159.85   16.45
   7  -3   1   41.33    8.20
   7  -3   2   -0.79    1.94
   7  -3   3   71.64   11.01
   7  -2  -4    1.41    2.10
   7  -2  -3   24.31    6.31
   7  -2  -2   85.93   11.43
   7  -2  -1   79.36   10.59
   7  -2   0   18.41    5.30
   7  -2   1  105.16   12.27
  -7   2  -1   97.88   11.42
   7  -2   2    6.37    2.49
  -7   2  -2    4.35    3.33
   7  -2   3  156.16   15.32
  -7   2  -3  183.53   16.77
   7  -2   4   21.89    5.61
  -7   2  -4   19.95    5.60
  -7   2  -5   41.25    8.21
  -7   2  -6  150.52   15.53
  -7   2  -7   10.30    4.55
  -7   2  -8  146.32   16.06
   7  -1  -7   44.68    8.81
   7  -1  -6  111.17   13.23
   7  -1  -5   78.92   11.01
   7  -1  -4   17.49    5.08
   7  -1  -3   32.74    6.95
   7  -1  -2   29.93    6.43
  -7   1   1  147.60   13.17
   7  -1  -1  140.26   13.46
   7  -1   0    4.19    3.02
  -7   1   0    7.30    3.22
   7  -1   1  121.49   12.39
  -7   1  -1  132.59   12.84
   7  -1   2   84.92   10.30
  -7   1  -2   67.45    9.31
   7  -1   3  116.01   12.17
  -7   1  -3  112.17   12.63
   7  -1   4   59.61    8.71
  -7   1  -4   64.43    9.75
  -7   1  -4   58.14    8.90
  -7   1  -5  227.37   18.03
  -7   1  -5  291.60   21.37
  -7   1  -6   66.06   10.21
  -7   1  -6   63.17    9.27
  -7   1  -7   15.79    4.98
  -7   1  -8   40.55    7.84
  -7   1  -9   34.47    7.23
  -7   1 -10   89.11   12.50
  -7   1 -11   -1.50    2.12
   7   0  -8   49.04    8.89
   7   0  -7    9.99    4.03
   7   0  -6   90.62   11.40
   7   0  -5  246.33   18.77
   7   0  -4   29.02    6.18
   7   0  -3   68.71    9.47
   7   0  -2    6.39    2.51
   7   0  -1   94.16   10.26
  -7   0   1   92.87   10.18
   7   0   0   44.30    6.78
  -7   0   0   30.33    6.03
  -7   0  -1  162.97   14.22
   7   0   1  138.70   12.36
   7   0   2   17.24    4.21
  -7   0  -2   12.38    4.04
   7   0   3   10.20    3.25
  -7   0  -3    2.75    2.10
   7   0   4    0.85    1.61
  -7   0  -4    2.13    2.16
  -7   0  -4    1.37    1.64
  -7   0  -5  191.94   15.14
  -7   0  -5  201.39   17.33
  -7   0  -6    1.75    2.46
  -7   0  -6    0.78    2.17
  -7   0  -7  111.72   13.34
  -7   0  -7   95.90   11.03
  -7   0  -8   44.33    7.66
  -7   0  -8   47.61    8.89
  -7   0  -9   20.37    5.42
  -7   0  -9   20.44    6.04
  -7   0 -10  226.66   20.08
  -7   0 -10  170.45   16.46
   7   1  -9    0.81    1.63
   7   1  -8   51.03    8.71
  -7  -1   8   62.49   10.09
   7   1  -7   25.00    6.11
  -7  -1   7   48.30    8.72
   7   1  -6   64.30    9.21
  -7  -1   6   78.26   10.86
  -7  -1   5  170.71   15.81
   7   1  -5  156.64   14.21
   7   1  -4   63.78    8.77
  -7  -1   4   49.83    8.36
   7   1  -3  110.66   11.15
  -7  -1   3  117.44   12.96
   7   1  -2    8.24    3.12
  -7  -1   2   -0.13    2.88
   7   1  -1    4.92    2.39
  -7  -1   1    2.71    2.71
  -7  -1   0  175.06   15.25
   7   1   0  169.82   12.87
  -7  -1  -1  203.11   16.05
  -7  -1  -1  181.31   15.55
   7   1   1  203.51   13.92
   7   1   2    6.44    2.27
  -7  -1  -2    6.47    3.35
  -7  -1  -2    7.78    4.23
  -7  -1  -3  222.14   17.22
  -7  -1  -3  190.18   15.67
  -7  -1  -4  140.17   13.63
  -7  -1  -4  104.81   11.48
   7   1   4  147.90   12.09
  -7  -1  -5  293.49   20.51
  -7  -1  -5  272.82   18.75
  -7  -1  -6  400.29   24.81
  -7  -1  -7  341.82   23.34
  -7  -1  -8  445.58   27.74
  -7  -1  -9   21.40    6.12
  -7  -1 -10  202.60   18.53
  -7  -1 -11   27.30    7.02
   7   2  -9   14.56    4.77
  -7  -2   9   11.49    4.19
   7   2  -8   83.03   10.91
  -7  -2   8   88.82   11.71
   7   2  -7   10.06    3.68
  -7  -2   7   15.54    5.54
   7   2  -6  136.64   13.00
  -7  -2   6  144.17   14.73
  -7  -2   5    2.71    1.91
  -7  -2   4  211.96   17.65
  -7  -2   3  263.75   19.66
  -7  -2   2   58.26    8.78
  -7  -2   1  102.42   11.72
  -7  -2   0   11.12    3.99
  -7  -2  -1  410.05   24.24
  -7  -2  -2  108.76   11.76
   7   2   3  775.82   30.84
  -7  -2  -3  683.98   33.09
  -7  -2  -3  721.17   33.21
  -7  -2  -4  106.96   11.84
   7   2   4  110.58   10.61
  -7  -2  -4   98.81   10.84
  -7  -2  -5  605.41   31.05
  -7  -2  -5  577.93   28.62
   7   2   5  633.43   29.08
  -7  -2  -6   97.19   11.78
  -7  -2  -6   85.85   10.03
   7   2   6   92.56   10.48
  -7  -2  -7  762.08   36.21
  -7  -2  -7  706.13   31.55
  -7  -2  -8  141.82   14.51
  -7  -2  -8  139.55   12.26
  -7  -2  -9  170.96   16.32
  -7  -2 -10    1.38    2.94
  -7  -2 -11  112.38   13.50
  -7  -2 -12   15.26    5.47
  -7  -3   9   29.40    6.85
  -7  -3   8   86.95   11.57
  -7  -3   7   -3.71    4.27
  -7  -3   6   46.72    8.57
  -7  -3   5    4.43    3.31
  -7  -3   4  122.02   13.33
  -7  -3   3  101.30   11.85
  -7  -3   2  163.85   15.28
  -7  -3   1  257.00   19.18
  -7  -3   0    1.96    2.31
  -7  -3  -1  149.23   14.21
  -7  -3  -2  235.64   17.89
   7   3   2  270.26   16.62
  -7  -3  -3  146.22   13.59
   7   3   3  150.46   12.49
   7   3   4   63.34    8.19
  -7  -3  -4   69.90    9.24
  -7  -3  -5  101.57    9.33
  -7  -3  -5   92.19   11.31
  -7  -3  -5   90.39   10.40
   7   3   5  104.43   11.10
  -7  -3  -6   30.02    6.44
   7   3   6   25.26    5.30
  -7  -3  -6   21.33    5.20
  -7  -3  -7  438.24   26.13
  -7  -3  -7  404.42   22.86
   7   3   7  435.85   25.14
   7   3   8   11.42    4.39
  -7  -3  -8   12.33    4.89
  -7  -3  -8    6.37    2.92
  -7  -3  -9  345.14   23.67
   7   3   9  332.10   22.93
  -7  -3 -10   46.56    8.73
   7   3  10   36.69    7.92
  -7  -3 -11   62.09    9.84
  -7  -3 -12   49.04    8.80
  -7  -4   8  234.71   19.90
  -7  -4   7    0.09    2.41
  -7  -4   6   37.43    7.68
  -7  -4   5  127.42   13.92
  -7  -4   4   32.81    7.19
  -7  -4   3    2.57    2.14
  -7  -4   2   55.73    8.78
  -7  -4   1   93.28   11.39
  -7  -4   0   92.09   11.20
  -7  -4  -1   68.90    7.85
  -7  -4  -1   65.73    9.36
  -7  -4  -2   59.38    7.48
  -7  -4  -2   63.46    9.27
  -7  -4  -3  439.27   22.11
  -7  -4  -3  430.22   24.99
   7   4   4   79.19    9.50
  -7  -4  -4   71.91    8.37
  -7  -4  -4   67.93    9.50
  -7  -4  -5  164.30   13.18
  -7  -4  -5  159.50   14.15
   7   4   5  176.49   14.96
  -7  -4  -6   56.50    7.68
   7   4   6   73.61    9.79
  -7  -4  -6   67.70    9.06
   7   4   7  481.77   27.02
  -7  -4  -7  433.59   23.63
  -7  -4  -7  436.07   24.26
   7   4   8   86.39   11.30
  -7  -4  -8   83.48    9.71
  -7  -4  -8  104.98   11.28
   7   4   9  464.24   27.98
  -7  -4 -10   90.75   12.20
   7   4  10   99.38   12.68
  -7  -4 -11  111.34   13.28
   7   4  11  117.37   14.02
   7   4  12   34.25    8.11
  -7  -4 -12   41.93    8.24
  -7  -4 -13    0.86    2.13
  -7  -5   7   11.73    4.89
  -7  -5   6  224.54   19.42
  -7  -5   5   67.92   10.42
  -7  -5   4  155.79   15.70
  -7  -5   3   31.39    7.19
  -7  -5   2   72.53   10.32
  -7  -5   2   56.17    7.95
  -7  -5   1  169.22   15.77
  -7  -5   1  135.22   12.47
  -7  -5   0  251.23   19.48
  -7  -5   0  266.56   17.73
  -7  -5  -1  155.34   14.87
  -7  -5  -1  120.07   11.58
  -7  -5  -2  150.40   13.14
  -7  -5  -2  195.65   16.53
  -7  -5  -3 1036.74   40.38
  -7  -5  -3 1034.10   43.09
  -7  -5  -4  237.63   16.99
  -7  -5  -4  231.71   17.96
  -7  -5  -5  463.63   25.07
  -7  -5  -5  446.98   25.82
   7   5   5  487.37   27.13
   7   5   6    6.92    3.26
  -7  -5  -6    3.79    1.98
  -7  -5  -6    8.30    3.67
  -7  -5  -7  192.63   16.24
  -7  -5  -7  216.60   16.74
   7   5   7  232.51   18.75
   7   5   8   12.99    4.54
  -7  -5  -8    4.59    2.70
  -7  -5  -8    9.91    3.83
   7   5   9  214.54   18.87
  -7  -5  -9  194.72   16.68
   7   5  10    0.84    2.20
   7   5  11  107.42   13.82
  -7  -6   5    8.46    4.66
  -7  -6   4  212.26   18.93
  -7  -6   4  168.78   15.85
  -7  -6   3    9.66    4.18
  -7  -6   3    3.31    2.90
  -7  -6   2  279.34   20.17
  -7  -6   1   37.03    7.14
  -7  -6   0  187.06   16.04
  -7  -6  -1   42.99    7.43
  -7  -6  -2  352.26   22.22
  -7  -6  -3   61.74    9.06
  -7  -6  -4  182.44   15.91
  -7  -6  -5  256.09   19.26
  -7  -6  -6  162.31   15.14
  -7  -6  -7    1.78    2.57
   7   6   7    0.19    1.82
  -7  -6  -8    3.05    2.64
   7   6   8    3.24    3.18
  -7  -6  -9  153.97   15.56
   7   6   9  194.31   18.41
   7   6  10   45.25    9.15
  -7  -6 -10   45.01    8.55
  -7  -6 -11  102.23   13.11
  -7  -7   5   -9.85    4.24
  -7  -7   4   58.66    9.83
  -7  -7   3    6.45    3.44
  -7  -7   2  231.90   19.62
  -7  -7   1   15.96    4.73
  -7  -7   0   95.93   12.00
  -7  -7  -1   32.30    7.18
  -7  -7  -2  212.63   18.14
  -7  -7  -3    5.43    3.23
  -7  -7  -4  145.20   15.03
  -7  -7  -5  404.60   26.18
  -7  -7  -6   39.27    8.17
  -7  -7  -7   36.62    7.68
  -7  -7  -8    9.16    3.92
  -7  -7  -9  129.48   15.05
  -7  -8   0  146.91   16.20
  -7  -8  -1    0.76    1.91
  -7  -8  -2   44.11    8.78
  -7  -8  -3    9.45    4.57
  -7  -8  -4  354.74   25.56
  -8   2  -3   47.01    8.71
   8  -1  -3    7.73    3.59
   8  -1  -2   75.90   10.86
   8  -1  -1   -0.62    1.31
   8  -1   0    4.06    3.03
   8  -1   1    6.77    2.96
   8  -1   2   22.68    6.06
  -8   1  -2   27.11    6.57
  -8   1  -3   64.85   10.22
  -8   1  -4    2.71    2.80
   8   0  -5    1.15    2.60
  -8   0   0   37.42    6.99
  -8   0  -1  127.08   13.53
  -8   0  -2    1.32    2.03
  -8   0  -3  265.19   20.81
  -8   0  -4   -0.45    2.86
  -8   0  -5  409.02   27.16
  -8   0  -6   20.90    6.88
  -8  -1   2  137.37   15.37
  -8  -1   1   77.66   11.34
  -8  -1   0  236.73   19.86
  -8  -1  -1  181.73   17.13
  -8  -1  -2  101.21   12.28
  -8  -1  -2  100.65   12.62
  -8  -1  -3  113.23   13.11
  -8  -1  -4   98.76   12.53
  -8  -1  -5  387.75   26.01
  -8  -1  -6    7.63    4.19
  -8  -1  -7  179.84   17.82
  -8  -2   3    0.97    2.89
  -8  -2   2  117.17   13.90
  -8  -2   1    9.66    4.18
  -8  -2   0  124.71   13.87
  -8  -2  -1   28.73    6.51
  -8  -2  -2  107.48   12.77
  -8  -2  -3    2.77    2.61
  -8  -2  -4  204.68   18.00
  -8  -2  -4  174.40   15.92
  -8  -2  -5  118.70   13.83
  -8  -2  -5  105.08   12.09
  -8  -2  -6   59.11    9.95
  -8  -2  -6   48.85    7.98
  -8  -2  -7  414.73   27.20
  -8  -2  -7  349.42   22.63
   8   2   7  358.64   23.48
  -8  -2  -8   12.78    4.88
   8   2   8    4.61    3.40
  -8  -3   3    2.18    2.38
  -8  -3   2  112.92   13.67
  -8  -3   1    2.05    2.71
  -8  -3   0  295.29   22.07
  -8  -3  -1  134.53   14.49
  -8  -3  -2  149.96   15.09
  -8  -3  -3  251.81   19.80
  -8  -3  -4  100.26   11.96
   8   3   5   94.78   11.03
  -8  -3  -5   91.81   11.29
  -8  -3  -6   29.59    6.84
  -8  -3  -6   26.47    5.95
   8   3   6   31.07    6.43
   8   3   7  140.92   14.28
  -8  -3  -7  143.93   15.80
  -8  -3  -7  117.75   12.72
  -8  -3  -8    5.76    3.95
   8   3   8    4.34    3.13
   8   3   9  155.19   15.97
   8   3  10    6.62    3.95
  -8  -4   3   -0.05    3.38
  -8  -4   2  245.24   20.71
  -8  -4   1    7.22    4.40
  -8  -4   0  800.96   39.53
  -8  -4  -1   52.44    8.89
  -8  -4  -2  357.90   24.38
  -8  -4  -3  196.62   17.41
  -8  -4  -4  126.45   13.78
   8   4   4  106.42   11.84
   8   4   5   37.11    7.12
  -8  -4  -5   28.09    6.34
   8   4   6   48.01    8.39
  -8  -4  -6   37.68    7.64
   8   4   7   24.47    6.33
  -8  -4  -7   12.89    4.41
   8   4   8    2.79    1.95
   8   4   9  100.04   12.86
   8   4  10   31.94    7.69
  -8  -5   2   77.56   11.61
  -8  -5   1   24.83    6.80
  -8  -5   0  173.54   16.96
  -8  -5  -1   54.58    9.42
  -8  -5  -2  231.36   19.76
  -8  -5  -3    9.28    4.42
  -8  -5  -4  138.04   14.70
  -8  -5  -5    3.73    2.59
  -8  -5  -6  177.74   16.38
   8   5   6  176.80   16.70
  -8  -5  -7   47.97    7.90
  -8  -5  -7   48.76    8.52
   8   5   8   29.00    7.00
  -8  -5  -8   21.96    5.61
  -8  -5  -8    8.08    3.77
   8   5   9  103.80   13.59
  -8  -6   0   45.66    9.12
  -8  -6  -1   57.41   10.16
  -8  -6  -2  479.75   29.96
  -8  -6  -3   23.74    5.89
  -8  -6  -3   37.99    8.08
  -8  -6  -4   97.55   11.74
  -8  -6  -4  126.30   14.39
  -8  -6  -5   54.00    8.91
  -8  -6  -5   74.89   10.92
  -8  -6  -6  110.63   13.20
  -8  -6  -6  151.30   15.54
  -8  -6  -7    6.75    3.28
  -8  -6  -7   15.22    5.42
  -8  -6  -8   12.45    4.66
  -8  -6  -8   17.69    5.35
  -8  -6  -9   34.72    7.47
  -8  -7  -1   32.23    6.97
  -8  -7  -2  226.93   19.28
  -8  -7  -3    0.35    1.61
  -8  -7  -4   72.77   10.83
  -8  -7  -5   78.28   11.17
  -8  -7  -6    6.40    3.43
  -8  -7  -6    9.61    4.25
  -8  -7  -7    1.43    1.98
  -8  -7  -8   10.50    3.98
  -9  -2  -5    4.44    3.84
  -9  -3  -4   16.92    5.26
  -9  -3  -5   23.76    6.34
  -9  -3  -6   31.33    7.17
  -9  -4  -4  114.32   14.32
  -9  -4  -5   -1.21    3.25
  -9  -4  -6   20.93    5.96
  -9  -4  -7   -4.27    2.73
   9   4   8   33.27    7.56
  -9  -5  -6   38.03    8.13
  -9  -5  -7   -0.25    0.95
   0   0   0    0.00    0.00


TITL exp_21204 in P-1
REM P-1 (#2 in standard setting)
CELL 0.71073   6.907726   7.408497  13.596406  82.2407  80.8655  69.4977
ZERR    3.00   0.000802   0.000862   0.001589   0.0096   0.0097   0.0107
LATT  1
SFAC C H N O
UNIT 33.00 30.00 3.00 3.00
TREF
HKLF 4
END
_computing_structure_solution     'SHELXT 2014/5 (Sheldrick, 2014)'
;
_shelx_hkl_checksum                98754
_olex2_submission_special_instructions  'No special instructions were received'
_oxdiff_exptl_absorpt_empirical_details
;
Empirical correction (ABSPACK) includes:
- Absorption correction using spherical harmonics
- Frame scaling
;
_oxdiff_exptl_absorpt_empirical_full_max  1.148
_oxdiff_exptl_absorpt_empirical_full_min  0.915
