# Supplementary material for: 2-Methylimidazole Copper Iminodiacetates for the Adsorption of Oxygen and Catalytic Oxidation of Cyclohexane
Source: Molecules. 2020 Mar 12;25(6):1286. doi: 10.3390/molecules25061286 (PMC7143979; doi:10.3390/molecules25061286)
Supplement: Supplementary file 1 [file molecules-25-01286-s001.zip › Supplementary Files/Cif2.cif]

data_exp_21035
_audit_creation_date               2019-08-15
_audit_creation_method
;
Olex2 1.2
(compiled 2018.05.29 svn.r3508 for OlexSys, GUI svn.r5506)
;
_shelx_SHELXL_version_number       '2014/7'
_audit_contact_author_address      ?
_audit_contact_author_email        ?
_audit_contact_author_name         ''
_audit_contact_author_phone        ?
_publ_contact_author_id_orcid      ?
_publ_section_references
;
Dolomanov, O.V., Bourhis, L.J., Gildea, R.J, Howard, J.A.K. & Puschmann, H.
 (2009), J. Appl. Cryst. 42, 339-341.

Sheldrick, G.M. (2015). Acta Cryst. A71, 3-8.

Sheldrick, G.M. (2015). Acta Cryst. C71, 3-8.
;
_chemical_name_common              ?
_chemical_name_systematic          ?
_chemical_formula_moiety           'C12 H17 Cu N5 O4, 2(H2 O)'
_chemical_formula_sum              'C12 H21 Cu N5 O6'
_chemical_formula_weight           394.88
_chemical_melting_point            ?
loop_
  _atom_type_symbol
  _atom_type_description
  _atom_type_scat_dispersion_real
  _atom_type_scat_dispersion_imag
  _atom_type_scat_source
 'C' 'C' 0.0033 0.0016 'International Tables Vol C Tables 4.2.6.8 and 6.1.1.4'
 'H' 'H' 0.0000 0.0000 'International Tables Vol C Tables 4.2.6.8 and 6.1.1.4'
 'Cu' 'Cu' 0.3201 1.2651 'International Tables Vol C Tables 4.2.6.8 and 6.1.1.4'
 'N' 'N' 0.0061 0.0033 'International Tables Vol C Tables 4.2.6.8 and 6.1.1.4'
 'O' 'O' 0.0106 0.0060 'International Tables Vol C Tables 4.2.6.8 and 6.1.1.4'

_shelx_space_group_comment
;
The symmetry employed for this shelxl refinement is uniquely defined
by the following loop, which should always be used as a source of
symmetry information in preference to the above space-group names.
They are only intended as comments.
;
_space_group_crystal_system        'triclinic'
_space_group_IT_number             2
_space_group_name_H-M_alt          'P -1'
_space_group_name_Hall             '-P 1'
loop_
  _space_group_symop_operation_xyz
 'x, y, z'
 '-x, -y, -z'

_cell_length_a                     7.9289(6)
_cell_length_b                     9.4080(8)
_cell_length_c                     13.1521(9)
_cell_angle_alpha                  96.290(6)
_cell_angle_beta                   105.071(6)
_cell_angle_gamma                  111.003(7)
_cell_volume                       861.74(12)
_cell_formula_units_Z              2
_cell_measurement_reflns_used      2457
_cell_measurement_temperature      193
_cell_measurement_theta_max        27.4890
_cell_measurement_theta_min        2.8350
_shelx_estimated_absorpt_T_max     0.881
_shelx_estimated_absorpt_T_min     0.695
_exptl_absorpt_coefficient_mu      1.305
_exptl_absorpt_correction_T_max    1.00000
_exptl_absorpt_correction_T_min    0.79541
_exptl_absorpt_correction_type     multi-scan
_exptl_absorpt_process_details
;
CrysAlisPro 1.171.38.43 (Rigaku Oxford Diffraction, 2015)
Empirical absorption correction using spherical harmonics,
 implemented in SCALE3 ABSPACK scaling algorithm.
;
_exptl_absorpt_special_details     ?
_exptl_crystal_colour              blue
_exptl_crystal_colour_primary      blue
_exptl_crystal_density_diffrn      1.522
_exptl_crystal_density_meas        ?
_exptl_crystal_density_method      ?
_exptl_crystal_description         block
_exptl_crystal_F_000               410
_exptl_crystal_size_max            0.3
_exptl_crystal_size_mid            0.3
_exptl_crystal_size_min            0.1
_exptl_transmission_factor_max     ?
_exptl_transmission_factor_min     ?
_diffrn_reflns_av_R_equivalents    0.0325
_diffrn_reflns_av_unetI/netI       0.0445
_diffrn_reflns_Laue_measured_fraction_full  0.999
_diffrn_reflns_Laue_measured_fraction_max  0.855
_diffrn_reflns_limit_h_max         10
_diffrn_reflns_limit_h_min         -9
_diffrn_reflns_limit_k_max         12
_diffrn_reflns_limit_k_min         -12
_diffrn_reflns_limit_l_max         16
_diffrn_reflns_limit_l_min         -17
_diffrn_reflns_number              6142
_diffrn_reflns_point_group_measured_fraction_full  0.999
_diffrn_reflns_point_group_measured_fraction_max  0.855
_diffrn_reflns_theta_full          25.242
_diffrn_reflns_theta_max           28.868
_diffrn_reflns_theta_min           2.842
_diffrn_ambient_temperature        193
_diffrn_detector                   'CCD plate'
_diffrn_detector_area_resol_mean   16.1903
_diffrn_detector_type              Sapphire3
_diffrn_measured_fraction_theta_full  0.999
_diffrn_measured_fraction_theta_max  0.855
_diffrn_measurement_details
;
List of Runs (angles in degrees, time in seconds):

  # Type    Start    End  Width  t~exp~   \w     \q     \k     \f   Frames
--------------------------------------------------------------------------
  1  \w    -52.00  51.00   1.00   14.00    --  -20.63  77.00 -60.00  103
  2  \w      1.00  53.00   1.00   14.00    --   22.19  77.00  30.00   52
  3  \w    -38.00  50.00   1.00   14.00    --  -20.63  57.00-150.00   88
  4  \w    -33.00   1.00   1.00   14.00    --  -20.63 -57.00-180.00   34
  5  \w    -93.00  10.00   1.00   14.00    --  -20.63 -77.00  90.00  103
;
_diffrn_measurement_device         'four-circle diffractometer'
_diffrn_measurement_device_type    'Xcalibur, Sapphire3, Gemini ultra'
_diffrn_measurement_method         '\w scans'
_diffrn_orient_matrix_type        
 'CrysAlisPro convention (1999,Acta A55,543-557)'
_diffrn_orient_matrix_UB_11        -0.0422641000
_diffrn_orient_matrix_UB_12        0.0541776000
_diffrn_orient_matrix_UB_13        -0.0098082000
_diffrn_orient_matrix_UB_21        -0.0698998000
_diffrn_orient_matrix_UB_22        -0.0543294000
_diffrn_orient_matrix_UB_23        -0.0472748000
_diffrn_orient_matrix_UB_31        -0.0598000000
_diffrn_orient_matrix_UB_32        -0.0313460000
_diffrn_orient_matrix_UB_33        0.0308950000
_diffrn_radiation_monochromator    graphite
_diffrn_radiation_probe            x-ray
_diffrn_radiation_type             MoK\a
_diffrn_radiation_wavelength       0.71073
_diffrn_source                     'fine-focus sealed X-ray tube'
_diffrn_source_type                'Enhance (Mo) X-ray Source'
_reflns_Friedel_coverage           0.000
_reflns_Friedel_fraction_full      .
_reflns_Friedel_fraction_max       .
_reflns_number_gt                  3540
_reflns_number_total               3874
_reflns_odcompleteness_completeness  99.97
_reflns_odcompleteness_iscentric   1
_reflns_odcompleteness_theta       26.32
_reflns_special_details
;
 Reflections were merged by SHELXL according to the crystal
 class for the calculation of statistics and refinement.
 
 _reflns_Friedel_fraction is defined as the number of unique
 Friedel pairs measured divided by the number that would be
 possible theoretically, ignoring centric projections and
 systematic absences.
;
_reflns_threshold_expression       'I > 2\s(I)'
_computing_cell_refinement         'CrysAlisPro 1.171.38.43 (Rigaku OD, 2015)'
_computing_data_collection         'CrysAlisPro 1.171.38.43 (Rigaku OD, 2015)'
_computing_data_reduction          'CrysAlisPro 1.171.38.43 (Rigaku OD, 2015)'
_computing_molecular_graphics      'Olex2 (Dolomanov et al., 2009)'
_computing_publication_material    'Olex2 (Dolomanov et al., 2009)'
_computing_structure_refinement    'ShelXL (Sheldrick, 2015)'
_computing_structure_solution      'ShelXT (Sheldrick, 2015)'
_refine_diff_density_max           0.404
_refine_diff_density_min           -0.618
_refine_diff_density_rms           0.083
_refine_ls_extinction_coef         .
_refine_ls_extinction_method       none
_refine_ls_goodness_of_fit_ref     1.052
_refine_ls_hydrogen_treatment      constr
_refine_ls_matrix_type             full
_refine_ls_number_parameters       225
_refine_ls_number_reflns           3874
_refine_ls_number_restraints       0
_refine_ls_R_factor_all            0.0406
_refine_ls_R_factor_gt             0.0356
_refine_ls_restrained_S_all        1.052
_refine_ls_shift/su_max            0.001
_refine_ls_shift/su_mean           0.000
_refine_ls_structure_factor_coef   Fsqd
_refine_ls_weighting_details      
 'w=1/[\s^2^(Fo^2^)+(0.0219P)^2^+0.9236P] where P=(Fo^2^+2Fc^2^)/3'
_refine_ls_weighting_scheme        calc
_refine_ls_wR_factor_gt            0.0794
_refine_ls_wR_factor_ref           0.0821
_refine_special_details            ?
_olex2_refinement_description
;
1. Fixed Uiso
 At 1.2 times of:
  All C(H) groups, All C(H,H) groups, All N(H) groups
 At 1.5 times of:
  All C(H,H,H) groups, All O(H,H) groups
2.a Free rotating group:
 O1W(H1WA,H1WB), O2W(H2WA,H2WB)
2.b Ternary CH refined with riding coordinates:
 N1(H1)
2.c Secondary CH2 refined with riding coordinates:
 C4(H4A,H4B), C2(H2A,H2B)
2.d Aromatic/amide H refined with riding coordinates:
 N5(H5), N4(H4), C12(H12), C11(H11), C7(H7), C8(H8)
2.e Idealised Me refined as rotating group:
 C10(H10A,H10B,H10C), C6(H6A,H6B,H6C)
;
_atom_sites_solution_hydrogens     mixed
_atom_sites_solution_primary       dual
_atom_sites_solution_secondary     ?
loop_
  _atom_site_label
  _atom_site_type_symbol
  _atom_site_fract_x
  _atom_site_fract_y
  _atom_site_fract_z
  _atom_site_U_iso_or_equiv
  _atom_site_adp_type
  _atom_site_occupancy
  _atom_site_site_symmetry_order
  _atom_site_calc_flag
  _atom_site_refinement_flags_posn
  _atom_site_refinement_flags_adp
  _atom_site_refinement_flags_occupancy
  _atom_site_disorder_assembly
  _atom_site_disorder_group
 Cu1 Cu 0.55408(4) 0.24256(3) 0.77574(2) 0.01780(9) Uani 1 1 d . . . . .
 O1 O 0.2440(2) 0.05931(19) 0.71380(13) 0.0230(3) Uani 1 1 d . . . . .
 O3 O 0.4996(2) 0.43005(19) 0.78980(12) 0.0247(4) Uani 1 1 d . . . . .
 O1W O 0.7454(3) 0.3359(2) 0.49187(14) 0.0282(4) Uani 1 1 d . . . . .
 H1WA H 0.7058 0.3614 0.4331 0.042 Uiso 1 1 d G . . . .
 H1WB H 0.8068 0.2828 0.4776 0.042 Uiso 1 1 d G . . . .
 O4 O 0.3719(2) 0.57048(19) 0.69753(13) 0.0252(4) Uani 1 1 d . . . . .
 O2 O 0.0792(2) -0.13875(19) 0.56837(15) 0.0293(4) Uani 1 1 d . . . . .
 O2W O 0.8707(3) 0.6138(2) 0.65287(15) 0.0369(4) Uani 1 1 d . . . . .
 H2WA H 0.9395 0.6918 0.6339 0.055 Uiso 1 1 d G . . . .
 H2WB H 0.8527 0.5350 0.6064 0.055 Uiso 1 1 d G . . . .
 N5 N 0.8954(3) 0.0082(2) 0.74526(16) 0.0231(4) Uani 1 1 d . . . . .
 H5 H 1.0020 0.0046 0.7395 0.028 Uiso 1 1 calc R . . . .
 N2 N 0.6408(3) 0.2675(2) 0.93466(15) 0.0251(4) Uani 1 1 d . . . . .
 N3 N 0.6801(3) 0.0979(2) 0.75614(15) 0.0191(4) Uani 1 1 d . . . . .
 N1 N 0.4701(3) 0.2360(2) 0.61417(14) 0.0188(4) Uani 1 1 d . . . . .
 H1 H 0.5847 0.2685 0.5895 0.023 Uiso 1 1 calc R . . . .
 N4 N 0.6742(3) 0.3223(2) 1.10654(16) 0.0276(4) Uani 1 1 d . . . . .
 H4 H 0.6482 0.3420 1.1663 0.033 Uiso 1 1 calc R . . . .
 C3 C 0.4217(3) 0.4592(3) 0.70202(18) 0.0193(4) Uani 1 1 d . . . . .
 C5 C 0.5553(4) 0.2912(3) 1.00532(18) 0.0238(5) Uani 1 1 d . . . . .
 C1 C 0.2094(3) -0.0081(3) 0.61760(19) 0.0205(4) Uani 1 1 d . . . . .
 C4 C 0.3797(3) 0.3478(3) 0.59740(18) 0.0218(5) Uani 1 1 d . . . . .
 H4A H 0.2399 0.2893 0.5645 0.026 Uiso 1 1 calc R . . . .
 H4B H 0.4266 0.4087 0.5463 0.026 Uiso 1 1 calc R . . . .
 C9 C 0.8519(3) 0.1335(3) 0.74542(17) 0.0185(4) Uani 1 1 d . . . . .
 C12 C 0.7456(4) -0.1131(3) 0.7555(2) 0.0301(5) Uani 1 1 d . . . . .
 H12 H 0.7364 -0.2162 0.7574 0.036 Uiso 1 1 calc R . . . .
 C11 C 0.6141(3) -0.0568(3) 0.7623(2) 0.0283(5) Uani 1 1 d . . . . .
 H11 H 0.4943 -0.1147 0.7702 0.034 Uiso 1 1 calc R . . . .
 C2 C 0.3397(3) 0.0743(3) 0.55640(18) 0.0225(5) Uani 1 1 d . . . . .
 H2A H 0.4159 0.0146 0.5443 0.027 Uiso 1 1 calc R . . . .
 H2B H 0.2606 0.0755 0.4848 0.027 Uiso 1 1 calc R . . . .
 C7 C 0.8206(4) 0.2841(4) 0.9949(2) 0.0358(6) Uani 1 1 d . . . . .
 H7 H 0.9145 0.2733 0.9660 0.043 Uiso 1 1 calc R . . . .
 C10 C 0.9773(4) 0.2872(3) 0.7339(2) 0.0329(6) Uani 1 1 d . . . . .
 H10A H 1.1062 0.3195 0.7846 0.049 Uiso 1 1 calc GR . . . .
 H10B H 0.9266 0.3650 0.7497 0.049 Uiso 1 1 calc GR . . . .
 H10C H 0.9819 0.2787 0.6598 0.049 Uiso 1 1 calc GR . . . .
 C8 C 0.8420(4) 0.3181(3) 1.1011(2) 0.0361(6) Uani 1 1 d . . . . .
 H8 H 0.9516 0.3355 1.1600 0.043 Uiso 1 1 calc R . . . .
 C6 C 0.3579(4) 0.2813(4) 0.9802(2) 0.0368(6) Uani 1 1 d . . . . .
 H6A H 0.3296 0.3293 0.9191 0.055 Uiso 1 1 calc GR . . . .
 H6B H 0.3449 0.3366 1.0434 0.055 Uiso 1 1 calc GR . . . .
 H6C H 0.2685 0.1714 0.9615 0.055 Uiso 1 1 calc GR . . . .

loop_
  _atom_site_aniso_label
  _atom_site_aniso_U_11
  _atom_site_aniso_U_22
  _atom_site_aniso_U_33
  _atom_site_aniso_U_23
  _atom_site_aniso_U_13
  _atom_site_aniso_U_12
 Cu1 0.01890(15) 0.02115(15) 0.01537(14) 0.00337(10) 0.00549(10) 0.01056(11)
 O1 0.0194(8) 0.0259(8) 0.0240(8) 0.0040(7) 0.0103(7) 0.0078(7)
 O3 0.0344(9) 0.0267(9) 0.0167(8) 0.0040(7) 0.0056(7) 0.0187(8)
 O1W 0.0380(10) 0.0301(9) 0.0248(9) 0.0091(7) 0.0145(8) 0.0192(8)
 O4 0.0331(9) 0.0238(8) 0.0240(8) 0.0074(7) 0.0095(7) 0.0165(7)
 O2 0.0250(9) 0.0203(8) 0.0355(10) 0.0000(7) 0.0068(7) 0.0051(7)
 O2W 0.0501(12) 0.0331(10) 0.0259(9) 0.0056(8) 0.0117(9) 0.0159(9)
 N5 0.0191(9) 0.0265(10) 0.0282(10) 0.0044(8) 0.0114(8) 0.0120(8)
 N2 0.0299(11) 0.0317(11) 0.0164(9) 0.0034(8) 0.0054(8) 0.0174(9)
 N3 0.0181(9) 0.0205(9) 0.0216(9) 0.0043(7) 0.0082(7) 0.0099(8)
 N1 0.0186(9) 0.0224(9) 0.0154(8) 0.0022(7) 0.0073(7) 0.0076(8)
 N4 0.0400(12) 0.0276(11) 0.0171(9) 0.0046(8) 0.0086(9) 0.0162(10)
 C3 0.0160(10) 0.0205(11) 0.0213(11) 0.0056(9) 0.0076(8) 0.0056(9)
 C5 0.0331(13) 0.0214(11) 0.0183(11) 0.0047(9) 0.0077(9) 0.0128(10)
 C1 0.0175(11) 0.0187(11) 0.0268(12) 0.0034(9) 0.0061(9) 0.0103(9)
 C4 0.0258(12) 0.0240(11) 0.0178(10) 0.0057(9) 0.0066(9) 0.0125(10)
 C9 0.0150(10) 0.0221(11) 0.0178(10) 0.0031(8) 0.0050(8) 0.0074(9)
 C12 0.0281(13) 0.0213(12) 0.0450(15) 0.0101(11) 0.0156(11) 0.0110(10)
 C11 0.0214(12) 0.0232(12) 0.0438(15) 0.0115(11) 0.0144(11) 0.0090(10)
 C2 0.0232(11) 0.0241(11) 0.0191(11) 0.0007(9) 0.0079(9) 0.0087(9)
 C7 0.0349(15) 0.0521(17) 0.0245(13) 0.0041(12) 0.0041(11) 0.0275(14)
 C10 0.0232(13) 0.0312(14) 0.0448(16) 0.0162(12) 0.0121(11) 0.0083(11)
 C8 0.0404(16) 0.0454(16) 0.0221(12) 0.0043(11) -0.0003(11) 0.0250(13)
 C6 0.0347(15) 0.0502(17) 0.0292(13) 0.0064(12) 0.0146(12) 0.0187(13)

_geom_special_details
;
 All esds (except the esd in the dihedral angle between two l.s. planes)
 are estimated using the full covariance matrix.  The cell esds are taken
 into account individually in the estimation of esds in distances, angles
 and torsion angles; correlations between esds in cell parameters are only
 used when they are defined by crystal symmetry.  An approximate (isotropic)
 treatment of cell esds is used for estimating esds involving l.s. planes.
;
loop_
  _geom_bond_atom_site_label_1
  _geom_bond_atom_site_label_2
  _geom_bond_distance
  _geom_bond_site_symmetry_2
  _geom_bond_publ_flag
 Cu1 O1 2.3004(16) . ?
 Cu1 O3 1.9615(16) . ?
 Cu1 N2 1.9815(19) . ?
 Cu1 N3 1.9875(18) . ?
 Cu1 N1 2.0418(18) . ?
 O1 C1 1.264(3) . ?
 O3 C3 1.269(3) . ?
 O1W H1WA 0.8498 . ?
 O1W H1WB 0.8499 . ?
 O4 C3 1.246(3) . ?
 O2 C1 1.251(3) . ?
 O2W H2WA 0.8499 . ?
 O2W H2WB 0.8500 . ?
 N5 H5 0.8800 . ?
 N5 C9 1.342(3) . ?
 N5 C12 1.370(3) . ?
 N2 C5 1.328(3) . ?
 N2 C7 1.382(3) . ?
 N3 C9 1.330(3) . ?
 N3 C11 1.379(3) . ?
 N1 H1 1.0000 . ?
 N1 C4 1.475(3) . ?
 N1 C2 1.474(3) . ?
 N4 H4 0.8800 . ?
 N4 C5 1.346(3) . ?
 N4 C8 1.365(4) . ?
 C3 C4 1.516(3) . ?
 C5 C6 1.478(4) . ?
 C1 C2 1.520(3) . ?
 C4 H4A 0.9900 . ?
 C4 H4B 0.9900 . ?
 C9 C10 1.483(3) . ?
 C12 H12 0.9500 . ?
 C12 C11 1.345(3) . ?
 C11 H11 0.9500 . ?
 C2 H2A 0.9900 . ?
 C2 H2B 0.9900 . ?
 C7 H7 0.9500 . ?
 C7 C8 1.350(4) . ?
 C10 H10A 0.9800 . ?
 C10 H10B 0.9800 . ?
 C10 H10C 0.9800 . ?
 C8 H8 0.9500 . ?
 C6 H6A 0.9800 . ?
 C6 H6B 0.9800 . ?
 C6 H6C 0.9800 . ?

loop_
  _geom_angle_atom_site_label_1
  _geom_angle_atom_site_label_2
  _geom_angle_atom_site_label_3
  _geom_angle
  _geom_angle_site_symmetry_1
  _geom_angle_site_symmetry_3
  _geom_angle_publ_flag
 O3 Cu1 O1 97.95(7) . . ?
 O3 Cu1 N2 91.51(7) . . ?
 O3 Cu1 N3 162.69(8) . . ?
 O3 Cu1 N1 84.22(7) . . ?
 N2 Cu1 O1 106.16(8) . . ?
 N2 Cu1 N3 91.42(8) . . ?
 N2 Cu1 N1 175.31(8) . . ?
 N3 Cu1 O1 97.60(7) . . ?
 N3 Cu1 N1 92.10(7) . . ?
 N1 Cu1 O1 76.43(7) . . ?
 C1 O1 Cu1 108.21(13) . . ?
 C3 O3 Cu1 115.91(14) . . ?
 H1WA O1W H1WB 104.5 . . ?
 H2WA O2W H2WB 104.5 . . ?
 C9 N5 H5 125.8 . . ?
 C9 N5 C12 108.35(19) . . ?
 C12 N5 H5 125.8 . . ?
 C5 N2 Cu1 129.03(17) . . ?
 C5 N2 C7 106.2(2) . . ?
 C7 N2 Cu1 124.26(17) . . ?
 C9 N3 Cu1 127.28(16) . . ?
 C9 N3 C11 106.24(19) . . ?
 C11 N3 Cu1 126.17(15) . . ?
 Cu1 N1 H1 109.2 . . ?
 C4 N1 Cu1 107.90(13) . . ?
 C4 N1 H1 109.2 . . ?
 C2 N1 Cu1 108.37(14) . . ?
 C2 N1 H1 109.2 . . ?
 C2 N1 C4 112.81(18) . . ?
 C5 N4 H4 125.7 . . ?
 C5 N4 C8 108.6(2) . . ?
 C8 N4 H4 125.7 . . ?
 O3 C3 C4 117.74(19) . . ?
 O4 C3 O3 123.6(2) . . ?
 O4 C3 C4 118.6(2) . . ?
 N2 C5 N4 109.7(2) . . ?
 N2 C5 C6 126.7(2) . . ?
 N4 C5 C6 123.6(2) . . ?
 O1 C1 C2 117.54(19) . . ?
 O2 C1 O1 125.8(2) . . ?
 O2 C1 C2 116.6(2) . . ?
 N1 C4 C3 112.22(18) . . ?
 N1 C4 H4A 109.2 . . ?
 N1 C4 H4B 109.2 . . ?
 C3 C4 H4A 109.2 . . ?
 C3 C4 H4B 109.2 . . ?
 H4A C4 H4B 107.9 . . ?
 N5 C9 C10 124.4(2) . . ?
 N3 C9 N5 109.79(19) . . ?
 N3 C9 C10 125.8(2) . . ?
 N5 C12 H12 126.9 . . ?
 C11 C12 N5 106.2(2) . . ?
 C11 C12 H12 126.9 . . ?
 N3 C11 H11 125.3 . . ?
 C12 C11 N3 109.5(2) . . ?
 C12 C11 H11 125.3 . . ?
 N1 C2 C1 112.77(18) . . ?
 N1 C2 H2A 109.0 . . ?
 N1 C2 H2B 109.0 . . ?
 C1 C2 H2A 109.0 . . ?
 C1 C2 H2B 109.0 . . ?
 H2A C2 H2B 107.8 . . ?
 N2 C7 H7 125.3 . . ?
 C8 C7 N2 109.5(2) . . ?
 C8 C7 H7 125.3 . . ?
 C9 C10 H10A 109.5 . . ?
 C9 C10 H10B 109.5 . . ?
 C9 C10 H10C 109.5 . . ?
 H10A C10 H10B 109.5 . . ?
 H10A C10 H10C 109.5 . . ?
 H10B C10 H10C 109.5 . . ?
 N4 C8 H8 127.0 . . ?
 C7 C8 N4 106.0(2) . . ?
 C7 C8 H8 127.0 . . ?
 C5 C6 H6A 109.5 . . ?
 C5 C6 H6B 109.5 . . ?
 C5 C6 H6C 109.5 . . ?
 H6A C6 H6B 109.5 . . ?
 H6A C6 H6C 109.5 . . ?
 H6B C6 H6C 109.5 . . ?

_shelx_res_file
;
    exp_21035.res created by SHELXL-2014/7

TITL exp_21035_a.res in P-1
REM Old TITL exp_21035 in P1
REM SHELXT solution in P-1
REM R1 0.160, Rweak 0.017, Alpha 0.047, Orientation as input
REM Formula found by SHELXT: C13 N7 O3 Cu
CELL 0.71073 7.9289 9.408 13.1521 96.29 105.071 111.003
ZERR 2 0.0006 0.0008 0.0009 0.006 0.006 0.007
LATT 1
SFAC C H Cu N O
UNIT 24 42 2 10 12

L.S. 4
PLAN  20
SIZE 0.3 0.3 0.1
TEMP -80.15
BOND $H
list 4
fmap 2
acta
OMIT 0 -1 1
OMIT 0 1 0
REM <olex2.extras>
REM <HklSrc "%.\\exp_21035.hkl">
REM </olex2.extras>

WGHT    0.021900    0.923600
FVAR       0.95810
CU1   3    0.554080    0.242563    0.775738    11.00000    0.01890    0.02115 =
         0.01537    0.00337    0.00549    0.01056
O1    5    0.244046    0.059306    0.713796    11.00000    0.01939    0.02592 =
         0.02398    0.00400    0.01028    0.00776
O3    5    0.499639    0.430047    0.789804    11.00000    0.03443    0.02669 =
         0.01667    0.00402    0.00559    0.01871
AFIX   6
O1W   5    0.745406    0.335856    0.491874    11.00000    0.03804    0.03013 =
         0.02477    0.00909    0.01448    0.01917
H1WA  2    0.705798    0.361420    0.433125    11.00000   -1.50000
H1WB  2    0.806797    0.282798    0.477633    11.00000   -1.50000
AFIX   0

O4    5    0.371881    0.570483    0.697531    11.00000    0.03305    0.02376 =
         0.02398    0.00738    0.00950    0.01655
O2    5    0.079238   -0.138754    0.568367    11.00000    0.02505    0.02030 =
         0.03547   -0.00002    0.00683    0.00506
AFIX   6
O2W   5    0.870750    0.613766    0.652874    11.00000    0.05012    0.03312 =
         0.02590    0.00556    0.01170    0.01588
H2WA  2    0.939531    0.691765    0.633894    11.00000   -1.50000
H2WB  2    0.852655    0.534975    0.606403    11.00000   -1.50000
AFIX   0

N5    4    0.895439    0.008246    0.745256    11.00000    0.01912    0.02648 =
         0.02823    0.00443    0.01136    0.01199
AFIX  43
H5    2    1.002042    0.004620    0.739540    11.00000   -1.20000
AFIX   0
N2    4    0.640832    0.267501    0.934660    11.00000    0.02990    0.03170 =
         0.01638    0.00339    0.00538    0.01738
N3    4    0.680126    0.097887    0.756144    11.00000    0.01805    0.02052 =
         0.02163    0.00432    0.00816    0.00995
N1    4    0.470092    0.236049    0.614170    11.00000    0.01862    0.02239 =
         0.01543    0.00224    0.00734    0.00759
AFIX  13
H1    2    0.584704    0.268526    0.589531    11.00000   -1.20000
AFIX   0
N4    4    0.674246    0.322296    1.106541    11.00000    0.03996    0.02763 =
         0.01706    0.00462    0.00859    0.01617
AFIX  43
H4    2    0.648222    0.342042    1.166289    11.00000   -1.20000
AFIX   0
C3    1    0.421745    0.459216    0.702022    11.00000    0.01596    0.02049 =
         0.02130    0.00556    0.00762    0.00565
C5    1    0.555263    0.291219    1.005317    11.00000    0.03305    0.02141 =
         0.01833    0.00471    0.00774    0.01276
C1    1    0.209385   -0.008055    0.617600    11.00000    0.01755    0.01872 =
         0.02683    0.00344    0.00609    0.01029
C4    1    0.379735    0.347797    0.597400    11.00000    0.02580    0.02401 =
         0.01779    0.00567    0.00658    0.01254
AFIX  23
H4A   2    0.239922    0.289261    0.564516    11.00000   -1.20000
H4B   2    0.426560    0.408703    0.546273    11.00000   -1.20000
AFIX   0
C9    1    0.851874    0.133538    0.745418    11.00000    0.01497    0.02210 =
         0.01777    0.00305    0.00497    0.00735
C12   1    0.745595   -0.113099    0.755509    11.00000    0.02811    0.02127 =
         0.04502    0.01008    0.01563    0.01105
AFIX  43
H12   2    0.736416   -0.216205    0.757407    11.00000   -1.20000
AFIX   0
C11   1    0.614105   -0.056794    0.762348    11.00000    0.02144    0.02319 =
         0.04376    0.01146    0.01435    0.00897
AFIX  43
H11   2    0.494293   -0.114671    0.770233    11.00000   -1.20000
AFIX   0
C2    1    0.339729    0.074335    0.556401    11.00000    0.02319    0.02406 =
         0.01905    0.00067    0.00789    0.00866
AFIX  23
H2A   2    0.415947    0.014620    0.544277    11.00000   -1.20000
H2B   2    0.260624    0.075520    0.484819    11.00000   -1.20000
AFIX   0
C7    1    0.820572    0.284129    0.994862    11.00000    0.03490    0.05212 =
         0.02452    0.00409    0.00406    0.02747
AFIX  43
H7    2    0.914521    0.273338    0.965973    11.00000   -1.20000
AFIX   0
C10   1    0.977290    0.287219    0.733905    11.00000    0.02317    0.03119 =
         0.04480    0.01617    0.01213    0.00835
AFIX 137
H10A  2    1.106215    0.319540    0.784612    11.00000   -1.50000
H10B  2    0.926615    0.364984    0.749652    11.00000   -1.50000
H10C  2    0.981946    0.278720    0.659840    11.00000   -1.50000
AFIX   0
C8    1    0.842045    0.318071    1.101058    11.00000    0.04038    0.04539 =
         0.02206    0.00431   -0.00033    0.02499
AFIX  43
H8    2    0.951616    0.335482    1.160001    11.00000   -1.20000
AFIX   0
C6    1    0.357926    0.281290    0.980207    11.00000    0.03468    0.05016 =
         0.02917    0.00639    0.01464    0.01867
AFIX 137
H6A   2    0.329554    0.329342    0.919051    11.00000   -1.50000
H6B   2    0.344929    0.336555    1.043420    11.00000   -1.50000
H6C   2    0.268485    0.171390    0.961504    11.00000   -1.50000
AFIX   0
HKLF 4

REM  exp_21035_a.res in P-1
REM R1 =  0.0356 for    3540 Fo > 4sig(Fo)  and  0.0406 for all    3874 data
REM    225 parameters refined using      0 restraints

END

WGHT      0.0219      0.9237

REM Highest difference peak  0.404,  deepest hole -0.618,  1-sigma level  0.083
Q1    1   0.5818  0.2427  0.8796  11.00000  0.05    0.40
Q2    1   0.2002  0.0415  0.6612  11.00000  0.05    0.40
Q3    1   0.2662  0.2144  0.8950  11.00000  0.05    0.34
Q4    1   1.0874  0.2827  0.7279  11.00000  0.05    0.34
Q5    1   1.0377  0.3815  0.8367  11.00000  0.05    0.33
Q6    1   0.6495  0.1535  0.7713  11.00000  0.05    0.32
Q7    1   0.8939  0.0841  0.7621  11.00000  0.05    0.32
Q8    1   0.9230  0.2048  0.7453  11.00000  0.05    0.32
Q9    1   0.6506  0.3229  0.8636  11.00000  0.05    0.31
Q10   1   0.5147  0.2369  0.6701  11.00000  0.05    0.31
Q11   1   0.9259  0.3205  0.6919  11.00000  0.05    0.30
Q12   1   0.6406  0.2934  0.7134  11.00000  0.05    0.29
Q13   1   0.7594  0.4377  0.8895  11.00000  0.05    0.29
Q14   1   0.0818  0.1569  0.5802  11.00000  0.05    0.27
Q15   1   0.2949  0.2222  1.0230  11.00000  0.05    0.27
Q16   1   0.4516  0.2059  0.8374  11.00000  0.05    0.26
Q17   1   0.2635  0.0364  0.5890  11.00000  0.05    0.26
Q18   1   0.8178  0.2590  1.0487  11.00000  0.05    0.26
Q19   1   0.1456  0.1162  0.6821  11.00000  0.05    0.26
Q20   1   0.7612  0.2946  1.1160  11.00000  0.05    0.26
;
_shelx_res_checksum                44765
_shelx_hkl_file
;
  -9   8   9   46.53    8.44
  -8   2  12   33.02    6.82
  -8   2  13   -1.15    3.28
  -8   2  14   93.74   12.36
  -8   3  10  236.80   17.32
  -8   3  11  133.51   13.43
  -8   3  12   39.30    7.33
  -8   3  13  251.84   20.04
  -8   3  14   17.88    5.82
  -8   4   8  140.05   12.38
  -8   4   9  482.69   25.60
  -8   4  10  283.07   19.61
  -8   4  11  615.69   31.77
  -8   4  12   70.41   10.22
  -8   4  13   68.98   10.67
  -8   5   7   22.28    4.95
  -8   5   8  215.54   16.09
  -8   5   9   46.42    7.88
  -8   5  10  496.70   27.79
  -8   5  11    1.60    2.91
  -8   5  12   94.82   12.31
  -8   5  13   19.78    4.65
  -8   6   5  221.17   15.24
  -8   6   6  113.69   11.02
  -8   6   7  414.41   23.03
  -8   6   8  380.50   23.00
  -8   6   9  122.82   13.28
  -8   6  10   47.31    8.73
  -8   6  11  124.51   14.02
  -8   6  12   -4.82    4.81
  -8   7   4  122.96   11.50
  -8   7   5   98.18   10.50
  -8   7   6  162.17   14.02
  -8   7   7  178.22   15.29
  -8   7   8  183.28   15.95
  -8   7   9   17.19    5.63
  -8   7  10  179.12   16.89
  -8   7  11   14.57    6.46
  -8   8   3   45.31    6.90
  -8   8   4  365.72   22.00
  -8   8   5   49.54    8.23
  -8   8   6   86.39   10.90
  -8   8   7   48.54    8.19
  -8   8   8    0.82    2.78
  -8   8   9   83.81   11.25
  -8   8  10   73.58   10.82
  -8   9   2    3.48    3.58
  -8   9   3  274.30   19.44
  -8   9   4   89.60   10.62
  -8   9   5   79.60   10.96
  -8   9   6   23.55    6.36
  -8   9   7   16.25    5.58
  -8   9   8  104.65   12.98
  -8  10   1   -4.00    3.65
  -8  10   2   99.55   11.87
  -8  10   3    1.46    3.90
  -8  10   4   27.50    6.52
  -8  10   5    4.52    3.99
  -8  10   6    5.19    3.41
  -8  11   0    5.00    3.61
  -8  11   1    0.62    3.37
  -8  11   2   38.59    8.14
  -7  -1  11   53.92    7.83
  -7  -1  12  196.60   15.97
  -7  -1  13   64.86    9.49
  -7  -1  14   10.82    4.40
  -7  -1  15   -5.27    3.38
  -7   0   9   77.35    8.34
  -7   0  10   67.21    8.23
  -7   0  11    0.85    2.33
  -7   0  12   97.23   11.26
  -7   0  13    5.29    3.72
  -7   0  14   55.60    9.32
  -7   0  15   59.36    9.99
  -7   1   8  465.31   21.82
  -7   1   9  454.25   22.72
  -7   1  10  213.51   15.30
  -7   1  11   17.29    4.63
  -7   1  12   56.78    8.70
  -7   1  13  298.83   21.29
  -7   1  14   -2.89    4.12
  -7   1  15  173.43   17.48
  -7   2   6   44.66    5.39
  -7   2   7  494.79   22.21
  -7   2   8    7.42    3.26
  -7   2   9  322.70   19.03
  -7   2  10  104.90   10.98
  -7   2  11  378.32   22.63
  -7   2  12  223.34   17.65
  -7   2  13   67.20    9.84
  -7   2  14  177.76   16.86
  -7   2  15   54.17   10.47
  -7   3   5    7.33    2.36
  -7   3   6  131.54   10.18
  -7   3   7   56.88    7.09
  -7   3   8  474.71   23.56
  -7   3   9  419.37   22.90
  -7   3  10  247.03   17.53
  -7   3  11    0.83    3.16
  -7   3  12    6.77    3.13
  -7   3  13  108.75   12.83
  -7   3  14   22.76    7.02
  -7   4   3 1598.08   47.72
  -7   4   4    3.76    2.07
  -7   4   5  187.59   12.25
  -7   4   6  174.54   12.37
  -7   4   7  306.43   17.97
  -7   4   8  888.54   36.08
  -7   4   9  473.08   25.08
  -7   4  10  166.58   14.56
  -7   4  11  368.50   23.35
  -7   4  12  111.28   12.68
  -7   4  13   18.62    6.31
  -7   4  14  191.49   18.03
  -7   5   2  711.69   26.65
  -7   5   3   57.53    6.60
  -7   5   4  903.00   33.32
  -7   5   5    8.78    3.31
  -7   5   6   85.26    8.97
  -7   5   7   21.86    5.01
  -7   5   8  855.24   35.99
  -7   5   9  129.53   12.73
  -7   5  10   94.86   11.42
  -7   5  11  360.98   23.74
  -7   5  12  159.40   15.79
  -7   5  13  167.45   16.73
  -7   6   0   59.74    6.67
  -7   6   1  216.45   13.33
  -7   6   2  374.50   18.82
  -7   6   3  890.53   33.74
  -7   6   4   31.88    5.65
  -7   6   5  611.48   27.71
  -7   6   6  265.90   17.21
  -7   6   7  573.46   27.96
  -7   6   8    8.84    4.22
  -7   6   9   88.31   10.63
  -7   6  10   33.50    7.20
  -7   6  11  346.18   23.81
  -7   6  12   55.50    9.70
  -7   7  -1  209.99   14.10
  -7   7   0    5.19    2.77
  -7   7   1  304.04   17.70
  -7   7   2  492.10   23.81
  -7   7   3  156.74   12.51
  -7   7   4 1083.55   41.12
  -7   7   5  139.86   12.56
  -7   7   6  279.38   18.77
  -7   7   7   45.60    7.65
  -7   7   8  557.16   29.35
  -7   7   9   11.61    4.54
  -7   7  10  553.87   30.81
  -7   7  11   74.40   10.78
  -7   8  -1    9.15    4.83
  -7   8   0  277.27   17.76
  -7   8   1   34.03    6.37
  -7   8   2  844.67   35.56
  -7   8   3   92.33   10.29
  -7   8   4    8.89    3.88
  -7   8   5  209.59   16.42
  -7   8   6  185.91   15.94
  -7   8   7  444.99   26.14
  -7   8   8  103.32   12.20
  -7   8   9  298.20   21.92
  -7   8  10   30.40    7.08
  -7   9  -1  101.79   11.47
  -7   9   0    8.86    5.16
  -7   9   1  476.76   26.34
  -7   9   2  116.69   12.40
  -7   9   3  167.27   14.72
  -7   9   4  242.07   18.45
  -7   9   5   16.22    4.54
  -7   9   6  126.73   13.54
  -7   9   7   21.79    6.00
  -7   9   8  199.33   18.17
  -7  10  -1    2.07    5.07
  -7  10   0   38.14    8.47
  -7  10   1   93.42   11.78
  -7  10   2  127.48   13.83
  -7  10   3  296.65   21.32
  -7  10   4    4.92    5.18
  -7  10   5   46.99    8.05
  -7  10   6   89.77   11.83
  -7  11  -2   13.72    6.57
  -7  11  -1   62.79   10.55
  -7  11   0   24.09    7.13
  -7  11   1   67.47   10.69
  -7  11   2   76.98   11.34
  -7  11   3  113.13   13.67
  -6  -2  13   32.94    7.27
  -6  -2  14   58.17    9.48
  -6  -2  15  369.71   25.18
  -6  -1   8  453.80   20.98
  -6  -1   9 1437.33   48.43
  -6  -1  10   54.99    7.74
  -6  -1  11  602.13   28.79
  -6  -1  12   19.15    4.92
  -6  -1  13  193.91   16.37
  -6  -1  14   18.24    5.90
  -6  -1  15  276.03   21.50
  -6   0   5  206.25   10.40
  -6   0   6  185.19   10.85
  -6   0   7  105.83    8.54
  -6   0   8  230.31   14.12
  -6   0   9    9.42    3.42
  -6   0  10  584.65   27.27
  -6   0  11  121.86   11.82
  -6   0  12  200.45   16.10
  -6   0  13    0.85    2.55
  -6   0  14  411.39   25.69
  -6   0  15   10.94    4.95
  -6   1   3   36.92    3.04
  -6   1   4  734.76   23.80
  -6   1   5  268.41   12.97
  -6   1   6  100.79    7.98
  -6   1   7    7.23    2.61
  -6   1   8  444.96   21.37
  -6   1   9  626.69   27.66
  -6   1  10   10.29    4.03
  -6   1  11  703.68   32.07
  -6   1  12   26.12    6.56
  -6   1  13  365.33   23.40
  -6   1  14   -2.37    3.53
  -6   1  15  160.03   16.25
  -6   2   2  162.33    7.29
  -6   2   3 1062.18   31.60
  -6   2   4   57.17    5.34
  -6   2   5 1220.30   38.66
  -6   2   6   79.27    7.46
  -6   2   7 1183.70   40.59
  -6   2   8  724.34   29.63
  -6   2   9  520.90   25.15
  -6   2  10  535.19   26.59
  -6   2  11  520.27   27.27
  -6   2  12  137.75   13.67
  -6   2  13   21.12    5.76
  -6   2  14  539.58   30.83
  -6   2  15    7.00    5.39
  -6   3   0  226.13    9.19
  -6   3   1  454.80   15.88
  -6   3   2 1925.17   52.81
  -6   3   3  182.22    9.92
  -6   3   4 2613.20   72.12
  -6   3   5  166.27   10.78
  -6   3   6   11.46    3.27
  -6   3   7  149.04   11.47
  -6   3   8 1439.82   49.20
  -6   3   9  129.50   11.89
  -6   3  10  410.79   23.13
  -6   3  11   87.96   10.64
  -6   3  12    5.62    3.26
  -6   3  13  144.72   14.55
  -6   3  14   19.05    5.84
  -6   3  15   73.46   11.47
  -6   4  -1   70.65    5.64
  -6   4   0    3.82    1.76
  -6   4   1  677.39   23.64
  -6   4   2   88.95    7.01
  -6   4   3 1133.05   36.63
  -6   4   4   12.02    2.95
  -6   4   5  274.44   15.08
  -6   4   6    8.62    2.92
  -6   4   7  880.92   34.17
  -6   4   8  245.06   16.10
  -6   4   9   51.06    7.83
  -6   4  10   74.41    9.46
  -6   4  11   30.25    6.48
  -6   4  12  142.60   14.45
  -6   4  13   16.97    5.75
  -6   4  14  109.60   13.65
  -6   5  -1  641.72   23.93
  -6   5   0   31.52    4.58
  -6   5   1  823.48   29.28
  -6   5   2  203.44   12.04
  -6   5   3   50.64    6.01
  -6   5   4  405.65   19.46
  -6   5   5   49.28    6.70
  -6   5   6    6.40    3.54
  -6   5   7  225.12   15.45
  -6   5   8   59.53    7.94
  -6   5   9  350.37   21.15
  -6   5  10   44.11    7.36
  -6   5  11  332.79   22.32
  -6   5  12    9.51    4.49
  -6   5  13  153.86   15.80
  -6   6   0   49.19    6.87
  -6   6   1  243.62   14.59
  -6   6   2  201.56   13.15
  -6   6   3  432.98   20.83
  -6   6   4   17.39    4.70
  -6   6   5   11.62    4.14
  -6   6   6  205.56   14.87
  -6   6   7    1.46    2.31
  -6   6   8  585.08   28.79
  -6   6   9   19.42    5.09
  -6   6  10  450.78   26.29
  -6   6  11    3.66    3.35
  -6   6  12  262.50   20.72
  -6   7   0   23.15    5.98
  -6   7   1   11.07    4.41
  -6   7   2  393.60   20.71
  -6   7   3    4.25    3.20
  -6   7   4  539.67   25.72
  -6   7   5   93.77    9.90
  -6   7   6  768.77   33.76
  -6   7   7   84.79   10.23
  -6   7   8  212.02   16.74
  -6   7   9  294.99   20.76
  -6   7  10  370.92   24.24
  -6   7  11   77.17   10.96
  -6   8   0  644.14   29.38
  -6   8   1  291.27   18.31
  -6   8   2  166.83   13.82
  -6   8   3  928.15   38.03
  -6   8   4   64.91    8.83
  -6   8   5  516.28   27.10
  -6   8   6   11.92    5.04
  -6   8   7  819.68   37.46
  -6   8   8  303.18   21.57
  -6   8   9 1068.90   46.37
  -6   8  10   78.74   11.48
  -6   9   0  101.10   11.90
  -6   9   1  361.28   21.82
  -6   9   2  606.18   30.10
  -6   9   3  242.49   18.11
  -6   9   4  252.02   18.54
  -6   9   5  129.84   13.23
  -6   9   6  516.64   29.08
  -6   9   7    0.82    2.56
  -6   9   8  102.12   12.98
  -6   9   9   66.61   10.57
  -6  10   0  266.77   19.73
  -6  10   1  121.22   13.17
  -6  10   2  149.34   14.85
  -6  10   3  455.10   26.93
  -6  10   4    0.65    3.18
  -6  10   5   38.23    8.08
  -6  10   6    6.09    4.69
  -6  11  -1   94.06   13.06
  -6  11   0  100.11   14.05
  -6  11   1  110.77   14.30
  -6  11   2  358.13   24.72
  -6  11   3   93.42   12.48
  -5  -2  10  234.39   15.76
  -5  -2  11  109.66   11.31
  -5  -2  12   23.97    5.82
  -5  -2  13  411.61   24.68
  -5  -2  14  152.62   15.08
  -5  -2  15  658.67   34.84
  -5  -1   6  171.89   10.35
  -5  -1   7  605.97   24.21
  -5  -1   8    0.40    2.29
  -5  -1   9 1165.25   41.48
  -5  -1  10    6.09    3.33
  -5  -1  11  530.82   26.37
  -5  -1  12  146.76   13.56
  -5  -1  13   41.68    7.77
  -5  -1  14  441.34   26.67
  -5  -1  15   96.14   12.21
  -5  -1  16  224.44   19.78
  -5   0  -4  332.18   14.51
  -5   0   4  331.26   13.20
  -5   0   5  170.82    9.62
  -5   0   6  590.21   22.62
  -5   0   7   15.43    3.45
  -5   0   8  838.98   31.77
  -5   0   9   79.46    8.63
  -5   0  10 1902.96   61.82
  -5   0  11   23.26    5.54
  -5   0  12  253.90   18.25
  -5   0  13   13.91    4.91
  -5   0  14  345.87   23.34
  -5   0  15   57.67    9.33
  -5   0  16   68.94   10.86
  -5   1  -7    5.37    2.37
  -5   1  -6   16.17    3.58
  -5   1  -5  314.18   15.51
  -5   1   2  245.44    8.79
  -5   1   3  648.48   20.55
  -5   1   4 2387.07   64.38
  -5   1   5  635.24   23.06
  -5   1   6  106.59    8.22
  -5   1   7  232.58   13.57
  -5   1   8  234.44   14.58
  -5   1   9  594.33   26.60
  -5   1  10   68.91    8.37
  -5   1  11  316.32   19.84
  -5   1  12    0.58    2.60
  -5   1  13  163.68   15.02
  -5   1  14  247.99   19.73
  -5   1  15  296.98   22.39
  -5   2 -10  211.21   16.47
  -5   2  -9   40.89    7.13
  -5   2  -8   47.01    7.04
  -5   2  -7  348.87   18.84
  -5   2  -6  408.69   19.66
  -5   2  -2   38.80    2.34
  -5   2  -2   26.75    2.06
  -5   2  -1  666.39   16.47
  -5   2  -1  533.29   16.12
  -5   2   0   14.52    1.52
  -5   2   1 3727.67   92.74
  -5   2   2  146.93    7.29
  -5   2   3 2541.80   67.57
  -5   2   4   33.11    4.08
  -5   2   5  938.62   31.54
  -5   2   6  124.07    9.26
  -5   2   7  803.86   30.50
  -5   2   8 1394.06   47.04
  -5   2   9 1226.87   44.14
  -5   2  10  465.11   24.12
  -5   2  11   25.83    5.83
  -5   2  12  212.55   17.01
  -5   2  13    2.37    2.99
  -5   2  14  305.96   22.25
  -5   2  15  140.70   15.41
  -5   3 -12   87.35   11.54
  -5   3 -11  164.38   15.32
  -5   3 -10   73.63    9.66
  -5   3  -9  342.79   21.05
  -5   3  -1  378.59   13.55
  -5   3   0 1997.68   53.23
  -5   3   1  134.03    7.38
  -5   3   2 2888.01   76.18
  -5   3   3  787.87   26.45
  -5   3   4 2563.47   70.83
  -5   3   5  189.03   11.42
  -5   3   6 1023.18   35.50
  -5   3   7  159.42   11.55
  -5   3   8  770.56   31.23
  -5   3   9  163.97   13.14
  -5   3  10    4.46    3.35
  -5   3  11  479.41   26.09
  -5   3  12   30.42    7.06
  -5   3  13  634.39   32.98
  -5   3  14   43.78    8.46
  -5   3  15  252.38   21.12
  -5   4   0  353.21   14.81
  -5   4   1 1846.11   52.46
  -5   4   2    5.53    2.36
  -5   4   3  785.44   24.11
  -5   4   3 1313.95   33.63
  -5   4   4  421.07   18.70
  -5   4   5  415.81   19.26
  -5   4   6   48.31    6.31
  -5   4   7  241.87   15.13
  -5   4   8  612.58   27.53
  -5   4   9  331.04   19.77
  -5   4  10  432.26   24.00
  -5   4  11   76.39   10.04
  -5   4  12  151.81   14.54
  -5   4  13   21.57    5.69
  -5   4  14  140.08   15.43
  -5   5   1  923.51   31.61
  -5   5   2  885.92   28.90
  -5   5   2 1909.51   41.80
  -5   5   3   43.94    5.65
  -5   5   4  500.42   21.93
  -5   5   5  474.39   21.97
  -5   5   6  229.02   14.76
  -5   5   7  828.55   33.61
  -5   5   8  194.35   14.55
  -5   5   9 1248.97   46.76
  -5   5  10   71.45    9.66
  -5   5  11   71.61    9.73
  -5   5  12  116.43   13.18
  -5   5  13  188.97   17.67
  -5   5  14    4.01    3.86
  -5   6   1  972.79   34.66
  -5   6   2  314.10   16.77
  -5   6   3  940.59   34.68
  -5   6   4   56.19    6.86
  -5   6   5  196.49   13.83
  -5   6   6    1.59    2.34
  -5   6   7  154.40   13.20
  -5   6   8  156.89   13.63
  -5   6   9  291.50   19.63
  -5   6  10  116.37   12.60
  -5   6  11   31.22    6.76
  -5   6  12   34.60    7.27
  -5   6  13   23.83    7.02
  -5   7   1    8.50    4.32
  -5   7   2  466.28   22.99
  -5   7   3   13.61    4.80
  -5   7   4  427.25   22.25
  -5   7   5   72.78    8.58
  -5   7   6  186.73   14.85
  -5   7   7   28.32    6.10
  -5   7   8  167.51   14.72
  -5   7   9  276.06   19.95
  -5   7  10   16.51    5.79
  -5   7  11   38.76    8.05
  -5   7  12   74.01   11.38
  -5   8   1  204.32   15.27
  -5   8   2   98.46   10.77
  -5   8   3 1755.30   59.23
  -5   8   4  117.31   11.63
  -5   8   5  488.16   26.13
  -5   8   6  137.08   13.18
  -5   8   7  404.95   24.48
  -5   8   8  231.28   18.44
  -5   8   9   94.91   12.05
  -5   8  10  278.81   21.49
  -5   9   1  185.35   15.18
  -5   9   2  653.62   31.49
  -5   9   3   14.07    5.66
  -5   9   4  448.66   25.51
  -5   9   5    3.23    3.65
  -5   9   6  278.27   20.27
  -5   9   7  183.61   16.65
  -5   9   8  312.34   22.69
  -5   9   9  557.55   32.19
  -5  10   0   33.12    6.94
  -5  10   1  299.16   20.96
  -5  10   2  104.80   12.56
  -5  10   3  382.69   24.63
  -5  10   4   30.01    6.81
  -5  10   5    5.83    4.17
  -5  10   6  110.91   13.05
  -5  10   7  182.63   17.39
  -5  11   0  226.67   18.93
  -5  11   1   64.99   10.32
  -5  11   2  154.40   16.36
  -5  11   3   84.78   12.56
  -5  11   4   43.09    9.11
  -4  -7  14   30.89    6.77
  -4  -6  12    3.68    3.25
  -4  -6  13   77.57   10.29
  -4  -5  11   57.68    7.97
  -4  -5  12  167.62   14.17
  -4  -5  13   11.58    4.33
  -4  -4  10  523.24   24.79
  -4  -4  11   52.87    7.32
  -4  -4  12   79.13    8.93
  -4  -3  10  101.19    9.08
  -4  -3  11  727.40   29.35
  -4  -3  12   51.02    6.76
  -4  -2  -3 1434.54   41.01
  -4  -2  -2   55.00    3.99
  -4  -2  -1  846.66   22.81
  -4  -2   8 1721.13   53.76
  -4  -2   9   33.88    6.07
  -4  -2  10  972.05   38.07
  -4  -2  10 1019.62   34.41
  -4  -2  11   67.07    6.81
  -4  -2  11   57.19    7.87
  -4  -2  12   76.53    9.53
  -4  -2  13  152.83   14.24
  -4  -2  14  348.00   23.19
  -4  -2  15  147.09   15.34
  -4  -2  16   85.37   12.18
  -4  -1  -8  274.13   16.98
  -4  -1  -7  439.37   21.19
  -4  -1  -6   16.13    3.64
  -4  -1  -5  897.44   30.88
  -4  -1  -4 1849.14   52.64
  -4  -1  -3  413.70   15.50
  -4  -1  -2  130.30    6.36
  -4  -1   5 1426.12   42.09
  -4  -1   6  371.79   16.60
  -4  -1   7  793.20   29.00
  -4  -1   8   92.91    8.57
  -4  -1   9  755.05   30.51
  -4  -1  10   16.62    3.06
  -4  -1  10   21.93    5.05
  -4  -1  11  178.80   14.09
  -4  -1  12   41.00    7.18
  -4  -1  13   -1.97    2.94
  -4  -1  14  353.98   23.27
  -4  -1  15    4.87    4.66
  -4  -1  16  114.66   13.85
  -4   0 -11   14.10    4.59
  -4   0 -10  796.63   35.23
  -4   0  -9    5.23    2.80
  -4   0  -8  256.00   16.15
  -4   0  -7  151.84   11.48
  -4   0  -6  291.83   15.46
  -4   0  -5  669.45   24.96
  -4   0  -4  273.23   12.85
  -4   0  -3 1123.17   33.08
  -4   0  -2   16.62    2.19
  -4   0   3   45.95    3.63
  -4   0   4 2499.56   66.41
  -4   0   5  217.49   11.09
  -4   0   6  106.75    7.95
  -4   0   7  165.67   10.93
  -4   0   8 1902.89   58.26
  -4   0   9   30.97    5.84
  -4   0  10  547.39   25.88
  -4   0  11   31.73    6.28
  -4   0  12    5.82    4.08
  -4   0  13  176.98   15.50
  -4   0  14   15.16    5.27
  -4   0  15  214.93   18.37
  -4   0  16    7.91    5.15
  -4   1 -13  162.34   16.09
  -4   1 -12   14.56    5.11
  -4   1 -11  228.98   17.87
  -4   1 -10  101.03   11.15
  -4   1  -9  309.78   19.00
  -4   1  -8  202.65   14.18
  -4   1  -7    0.58    1.96
  -4   1  -6   23.32    4.05
  -4   1  -5  715.74   26.19
  -4   1  -4  170.27    8.27
  -4   1  -4  355.52   13.83
  -4   1  -3  542.54   16.73
  -4   1  -3  688.49   21.20
  -4   1   1 1669.89   42.19
  -4   1   2  779.54   22.61
  -4   1   3   42.50    3.76
  -4   1   4  547.33   19.56
  -4   1   5    6.81    2.51
  -4   1   6  288.04   14.52
  -4   1   7  908.09   32.55
  -4   1   8   11.78    3.65
  -4   1   9  777.24   31.51
  -4   1  10  233.02   15.68
  -4   1  11   75.81    9.24
  -4   1  12  120.61   12.30
  -4   1  13  388.83   24.15
  -4   1  14  340.52   22.97
  -4   1  15   93.57   12.33
  -4   1  16  358.49   25.41
  -4   2 -13   -0.66    3.61
  -4   2 -12  126.92   14.03
  -4   2 -11   45.22    7.64
  -4   2 -10  176.24   14.85
  -4   2  -9   41.55    7.01
  -4   2  -8    8.82    3.79
  -4   2  -7   52.50    7.06
  -4   2  -6  278.64   15.28
  -4   2  -5  814.93   29.21
  -4   2  -3  337.68   12.33
  -4   2  -2   12.05    1.62
  -4   2   0   96.32    4.86
  -4   2   1 1887.21   49.37
  -4   2   2  343.34   12.83
  -4   2   3  570.67   18.61
  -4   2   3  469.00   15.78
  -4   2   4 1873.09   52.65
  -4   2   5  301.31   14.25
  -4   2   6  583.24   23.24
  -4   2   7  237.61   13.96
  -4   2   8  614.14   26.17
  -4   2   9   46.29    6.67
  -4   2  10  779.30   33.17
  -4   2  11  352.93   21.25
  -4   2  12 1006.02   42.02
  -4   2  13  154.02   14.81
  -4   2  14  181.76   16.71
  -4   2  15  375.04   25.57
  -4   3 -13   77.95   11.24
  -4   3 -12    5.07    3.12
  -4   3 -11  256.82   19.03
  -4   3 -10   12.17    5.13
  -4   3  -9  822.64   34.66
  -4   3  -8  137.16   11.85
  -4   3  -7  126.51   10.86
  -4   3  -6  214.56   13.75
  -4   3   1  200.74    9.54
  -4   3   2  965.65   28.21
  -4   3   2 1154.66   31.98
  -4   3   3   10.12    3.05
  -4   3   3    8.01    1.09
  -4   3   4  490.07   19.42
  -4   3   5 1366.82   42.68
  -4   3   6  820.60   30.07
  -4   3   7 1394.46   45.85
  -4   3   8  103.55    9.51
  -4   3   9 2643.69   79.82
  -4   3  10    1.50    2.46
  -4   3  11  465.76   25.57
  -4   3  12    9.69    3.47
  -4   3  13  667.77   33.99
  -4   3  14  120.47   13.81
  -4   3  15  239.74   20.21
  -4   4 -13    4.23    3.72
  -4   4 -12  454.78   27.49
  -4   4 -11  134.36   13.60
  -4   4 -10 1048.79   42.71
  -4   4  -9   39.73    7.00
  -4   4   1 2186.38   53.94
  -4   4   1 1701.36   49.07
  -4   4   2   25.21    3.86
  -4   4   2   22.89    2.11
  -4   4   3 3106.35   83.92
  -4   4   4   54.07    5.97
  -4   4   5   13.08    3.49
  -4   4   6  991.64   35.53
  -4   4   7  164.76   12.02
  -4   4   8  893.75   34.88
  -4   4   9    3.27    2.85
  -4   4  10  616.30   29.59
  -4   4  11    5.43    4.29
  -4   4  12  388.39   24.20
  -4   4  13   95.11   11.82
  -4   4  14   89.44   11.91
  -4   5 -13  102.17   13.08
  -4   5   1 1163.48   32.50
  -4   5   1  760.28   25.15
  -4   5   2  339.97   15.57
  -4   5   2  251.94    9.35
  -4   5   3 1282.51   41.49
  -4   5   4    7.43    3.52
  -4   5   5 1864.18   57.71
  -4   5   6  397.18   20.25
  -4   5   7  867.53   34.38
  -4   5   8   64.29    8.17
  -4   5   9 1105.66   42.92
  -4   5  10    1.07    3.46
  -4   5  11   26.11    5.90
  -4   5  12  170.10   15.73
  -4   5  13  233.76   19.62
  -4   5  14   76.15   11.51
  -4   6   2   61.39    4.31
  -4   6   2  131.23    9.99
  -4   6   3 1191.71   30.93
  -4   6   3 1230.30   41.50
  -4   6   4   78.64    8.16
  -4   6   5   10.29    2.96
  -4   6   6  880.00   34.92
  -4   6   7  161.22   13.21
  -4   6   8 1099.95   42.81
  -4   6   9   67.77    9.10
  -4   6  10  104.72   11.83
  -4   6  11   42.41    8.22
  -4   6  12  243.00   19.59
  -4   6  13   39.36    8.00
  -4   7   2 1404.45   39.24
  -4   7   2 1489.67   48.83
  -4   7   3    2.81    2.90
  -4   7   4  620.25   28.09
  -4   7   5  231.17   16.04
  -4   7   6   46.75    7.43
  -4   7   7   16.56    4.88
  -4   7   8   52.47    8.34
  -4   7   9  129.87   13.40
  -4   7  10   17.79    5.61
  -4   7  11  160.59   15.81
  -4   7  12    3.60    3.57
  -4   8   1   82.73    9.42
  -4   8   2   91.15    9.95
  -4   8   3  708.02   31.61
  -4   8   4    3.58    2.77
  -4   8   5  131.15   12.79
  -4   8   6  109.02   11.59
  -4   8   7  139.69   13.76
  -4   8   8  456.98   26.63
  -4   8   9   14.22    5.98
  -4   8  10   32.00    7.42
  -4   9   1   23.55    6.46
  -4   9   2  781.38   35.02
  -4   9   3   41.83    7.48
  -4   9   4  127.82   12.88
  -4   9   5  172.55   15.38
  -4   9   6   38.16    7.68
  -4   9   7  791.33   37.94
  -4   9   8  232.23   19.27
  -4   9   9  324.48   23.58
  -4  10   1  469.59   26.91
  -4  10   2   27.43    6.81
  -4  10   3   72.79   10.51
  -4  10   4  104.89   12.12
  -4  10   5  277.72   20.70
  -4  10   6   18.29    4.60
  -4  10   7   69.29   10.32
  -4  11   0  207.37   18.15
  -4  11   1   13.25    5.55
  -4  11   2  175.11   16.93
  -4  11   3  105.32   13.40
  -4  11   4  198.22   18.34
  -3  -8  10  285.02   21.45
  -3  -8  11   32.36    7.15
  -3  -8  12   13.43    5.46
  -3  -7   9  121.72   12.73
  -3  -7  10  214.77   17.52
  -3  -7  11   16.03    5.10
  -3  -7  12   80.06   10.97
  -3  -7  13   -2.12    3.90
  -3  -7  14  142.67   14.92
  -3  -6   8  211.59   15.83
  -3  -6   9  261.23   17.96
  -3  -6  10   11.83    4.10
  -3  -6  11  144.81   13.73
  -3  -6  12   55.02    8.57
  -3  -6  13  212.03   17.21
  -3  -6  14   19.94    5.88
  -3  -5   7  461.35   23.05
  -3  -5   8  228.90   15.52
  -3  -5   9   82.91    9.09
  -3  -5  10 1042.51   40.41
  -3  -5  11   52.42    7.83
  -3  -5  12  239.50   17.00
  -3  -5  13   25.01    5.65
  -3  -5  14  467.92   25.92
  -3  -4   7    4.54    2.97
  -3  -4   8  901.27   33.99
  -3  -4   9  169.95   12.53
  -3  -4  10   91.14    9.32
  -3  -4  11  252.97   16.19
  -3  -4  12  118.81   10.91
  -3  -4  13  369.36   21.03
  -3  -3   2   84.25    4.41
  -3  -3   6  627.74   24.45
  -3  -3   7 1602.35   49.39
  -3  -3   8  126.28    9.61
  -3  -3   9 1186.99   39.84
  -3  -3  10  251.00   14.67
  -3  -3  11  185.20   14.40
  -3  -3  11  201.17   13.12
  -3  -3  12   96.06    9.32
  -3  -3  12  116.54   11.96
  -3  -3  13  192.85   16.10
  -3  -3  13  207.42   14.05
  -3  -3  14  500.67   28.47
  -3  -3  15    6.84    4.57
  -3  -3  16   72.26   11.00
  -3  -2 -11    4.97    3.27
  -3  -2   6  187.11   11.13
  -3  -2   6  195.63   10.77
  -3  -2   7  239.24   12.28
  -3  -2   7  246.63   13.67
  -3  -2   8 2000.04   61.57
  -3  -2   8 2091.01   58.76
  -3  -2   9  928.91   35.73
  -3  -2   9 1011.12   33.15
  -3  -2  10  471.00   23.73
  -3  -2  10  514.89   20.96
  -3  -2  11  523.34   25.92
  -3  -2  11  513.02   21.78
  -3  -2  12  526.94   22.46
  -3  -2  12  521.90   26.93
  -3  -2  13  738.07   34.58
  -3  -2  14   31.18    6.94
  -3  -2  15  328.26   23.21
  -3  -2  16   45.70    9.10
  -3  -1 -13  119.17   13.66
  -3  -1 -12   35.76    7.27
  -3  -1 -11  486.21   27.07
  -3  -1 -10  155.30   13.83
  -3  -1  -9 1079.18   41.33
  -3  -1  -1  546.49   15.85
  -3  -1   4 1559.79   43.77
  -3  -1   5 1735.71   49.54
  -3  -1   6  630.99   20.83
  -3  -1   6  577.46   22.54
  -3  -1   7 1491.44   47.50
  -3  -1   7 1575.18   43.97
  -3  -1   8   61.65    7.00
  -3  -1   8   59.77    5.19
  -3  -1   9 1399.52   41.12
  -3  -1   9 1368.60   46.64
  -3  -1  10    6.26    2.09
  -3  -1  10    1.28    2.60
  -3  -1  11   78.34    6.55
  -3  -1  11   79.32    9.31
  -3  -1  12  545.06   27.61
  -3  -1  13   24.83    5.93
  -3  -1  14 1082.40   45.65
  -3  -1  15   36.07    7.70
  -3  -1  16  192.70   18.36
  -3   0 -14   33.64    7.67
  -3   0 -13   -2.20    4.30
  -3   0 -12  212.59   17.77
  -3   0 -11   21.61    5.69
  -3   0 -10  208.56   16.10
  -3   0  -9  557.04   26.65
  -3   0  -8  133.50   11.16
  -3   0  -7 1164.15   40.13
  -3   0  -6  558.81   22.96
  -3   0  -5 2105.97   60.21
  -3   0  -4    2.42    0.89
  -3   0  -4    4.22    1.94
  -3   0  -3 1797.07   45.79
  -3   0  -3 1541.63   42.32
  -3   0  -2   45.72    3.63
  -3   0  -2   45.70    2.48
  -3   0  -1 1473.83   38.07
  -3   0   2 2147.98   54.53
  -3   0   3 1971.78   52.12
  -3   0   4  127.97    7.44
  -3   0   5  249.62   12.03
  -3   0   6  556.25   21.71
  -3   0   7   76.47    7.19
  -3   0   7   77.90    4.86
  -3   0   8 2957.58   76.73
  -3   0   8 3069.88   84.80
  -3   0   9    4.60    1.41
  -3   0   9    3.92    2.64
  -3   0  10    5.66    3.23
  -3   0  10    3.30    1.35
  -3   0  11   24.34    5.24
  -3   0  12  115.72   11.71
  -3   0  13  339.47   21.96
  -3   0  14   54.03    8.90
  -3   0  15  120.69   13.61
  -3   0  16   -0.46    3.85
  -3   1 -14   13.49    5.34
  -3   1 -13  231.77   19.26
  -3   1 -12   -0.50    3.44
  -3   1 -11  176.36   15.07
  -3   1 -10  188.19   14.79
  -3   1  -9   48.90    7.17
  -3   1  -8  506.46   23.86
  -3   1  -7   -0.36    1.82
  -3   1  -6 1722.68   52.50
  -3   1  -5   93.43    7.62
  -3   1  -4 3692.30   96.54
  -3   1  -3   15.88    2.54
  -3   1  -3   16.50    2.10
  -3   1  -2 2382.69   59.69
  -3   1  -2 2387.71   62.11
  -3   1  -1  615.98   16.40
  -3   1   0 1491.34   37.13
  -3   1   1  268.77    8.81
  -3   1   2 1158.84   31.01
  -3   1   2 1091.31   30.95
  -3   1   3    6.77    1.65
  -3   1   4  246.97   11.37
  -3   1   5   45.62    5.01
  -3   1   6  191.19   11.37
  -3   1   7   56.88    6.47
  -3   1   8 1103.66   37.66
  -3   1   8 1038.81   28.02
  -3   1   9  336.58   11.38
  -3   1   9  318.01   18.08
  -3   1  10  405.49   13.95
  -3   1  10  428.63   22.18
  -3   1  11  201.46   15.30
  -3   1  12  245.73   17.79
  -3   1  13  179.82   15.58
  -3   1  14  103.04   12.16
  -3   1  15   18.16    5.42
  -3   1  16   82.04   11.83
  -3   2 -14   38.21    8.51
  -3   2 -13   99.03   12.32
  -3   2 -12  344.64   22.63
  -3   2 -11   44.47    7.55
  -3   2 -10  268.55   18.08
  -3   2  -9  394.51   21.56
  -3   2  -8  352.09   19.02
  -3   2  -7   63.31    7.32
  -3   2  -6  347.82   17.12
  -3   2  -5 1027.03   34.16
  -3   2  -4   33.84    4.46
  -3   2  -2   43.32    3.31
  -3   2   1    3.99    1.44
  -3   2   1    6.24    1.37
  -3   2   2  781.12   21.49
  -3   2   2  798.12   23.95
  -3   2   3  371.80   14.35
  -3   2   4  174.25    9.56
  -3   2   5   25.51    4.01
  -3   2   6  429.56   18.84
  -3   2   7   -1.71    1.84
  -3   2   8 1101.16   39.04
  -3   2   9  350.00   10.41
  -3   2   9  432.66   21.11
  -3   2  10  257.62   17.00
  -3   2  11   15.72    4.68
  -3   2  12  231.93   17.49
  -3   2  13  737.52   35.12
  -3   2  14   28.00    6.70
  -3   2  15  404.89   26.60
  -3   3 -14   -3.20    3.48
  -3   3 -13  164.57   16.07
  -3   3 -12    3.82    3.00
  -3   3 -11  300.03   20.17
  -3   3 -10   80.48    9.70
  -3   3  -9  145.45   12.69
  -3   3  -8  316.79   18.13
  -3   3  -7  365.73   18.91
  -3   3  -6  671.56   26.56
  -3   3  -5  266.19   14.14
  -3   3   0 1741.28   46.72
  -3   3   1 2817.81   69.96
  -3   3   1 2723.36   72.60
  -3   3   2 4086.55  101.27
  -3   3   2 3903.43   95.66
  -3   3   3 1131.90   34.78
  -3   3   4   34.74    4.66
  -3   3   5 1532.23   46.58
  -3   3   6  509.71   21.54
  -3   3   7 3003.99   84.93
  -3   3   8   57.34    7.08
  -3   3   9 1415.51   48.78
  -3   3  10    3.20    2.62
  -3   3  11  848.56   36.61
  -3   3  12   91.88   11.12
  -3   3  13   68.69   10.08
  -3   3  14  259.75   20.60
  -3   3  15   59.26   10.23
  -3   4 -14  175.05   17.22
  -3   4 -13    6.22    4.69
  -3   4 -12  619.53   32.21
  -3   4 -11   -3.41    2.79
  -3   4 -10  790.33   35.05
  -3   4  -9    3.54    3.01
  -3   4  -8  123.40   10.86
  -3   4  -7  213.16   14.09
  -3   4   1 4697.76  116.20
  -3   4   2  490.49   18.95
  -3   4   2  471.80   13.79
  -3   4   3 1466.10   41.13
  -3   4   3 1669.89   46.65
  -3   4   4 1218.49   34.13
  -3   4   4 1469.73   41.81
  -3   4   5 1324.72   39.33
  -3   4   5 1091.03   30.00
  -3   4   6 1074.27   28.95
  -3   4   6 1335.61   40.41
  -3   4   7  745.04   29.96
  -3   4   8  702.24   29.49
  -3   4   9   78.76    8.88
  -3   4  10  253.70   17.66
  -3   4  11    8.84    4.25
  -3   4  12  142.10   14.02
  -3   4  13  562.29   31.14
  -3   4  14  136.35   15.05
  -3   5 -13  163.58   16.16
  -3   5 -12   20.73    6.28
  -3   5 -11 1071.51   44.58
  -3   5 -10   31.26    6.38
  -3   5   2 1706.05   51.05
  -3   5   2 1687.08   43.88
  -3   5   3  871.64   31.02
  -3   5   3  858.11   23.12
  -3   5   4  376.52   11.12
  -3   5   4  379.46   18.19
  -3   5   5   53.09    2.91
  -3   5   5   40.75    5.85
  -3   5   6   88.75    4.50
  -3   5   6  100.38    9.26
  -3   5   7 1290.35   45.24
  -3   5   8    7.26    3.16
  -3   5   9   23.05    5.53
  -3   5  10   14.81    4.72
  -3   5  11   37.58    7.36
  -3   5  12  418.47   25.97
  -3   5  13   -0.48    2.81
  -3   5  14  135.71   15.09
  -3   6   2  290.38   11.17
  -3   6   2  278.72   15.70
  -3   6   3  113.00    5.82
  -3   6   3  103.64    9.46
  -3   6   4   87.58    8.70
  -3   6   4   86.42    4.86
  -3   6   5    1.36    0.95
  -3   6   5   -6.27    4.08
  -3   6   6  555.75   25.82
  -3   6   7   11.13    3.92
  -3   6   8  460.43   24.66
  -3   6   9  193.29   15.37
  -3   6  10  237.60   17.96
  -3   6  11   35.15    7.53
  -3   6  12  202.51   17.88
  -3   6  13   70.98   11.20
  -3   7   1    3.48    1.45
  -3   7   2  454.04   16.80
  -3   7   2  460.91   22.44
  -3   7   3   75.09    5.47
  -3   7   3   73.28    8.57
  -3   7   4   56.60    7.82
  -3   7   5   -0.50    2.54
  -3   7   6    8.10    4.05
  -3   7   7  969.29   39.86
  -3   7   8    0.82    2.23
  -3   7   9   70.70    9.96
  -3   7  10   -3.33    3.24
  -3   7  11  276.82   21.05
  -3   7  12  171.10   16.87
  -3   8   0  660.10   24.66
  -3   8   1 1198.24   37.56
  -3   8   2  137.14   12.26
  -3   8   2  144.08    8.91
  -3   8   3  289.73   18.56
  -3   8   4   15.10    4.55
  -3   8   5   59.32    8.39
  -3   8   6  566.79   28.80
  -3   8   7   55.03    8.82
  -3   8   8  375.21   23.78
  -3   8   9   23.04    5.95
  -3   8  10   71.43   10.54
  -3   9  -1  115.46    9.38
  -3   9   0  433.24   19.70
  -3   9   1  288.43   19.22
  -3   9   2  545.22   27.88
  -3   9   3  617.94   30.47
  -3   9   4  298.03   20.17
  -3   9   5  569.02   29.76
  -3   9   6  472.17   27.09
  -3   9   7  508.72   29.15
  -3   9   8   16.55    5.59
  -3   9   9  208.54   18.51
  -3  10  -2  128.60   11.26
  -3  10   1  500.86   27.71
  -3  10   2  111.86   12.63
  -3  10   3  204.67   17.21
  -3  10   4   81.61   10.94
  -3  10   5  275.31   20.83
  -3  10   6  114.40   13.27
  -3  10   7    1.19    3.61
  -3  11   0  234.58   19.33
  -3  11   1   55.58    9.90
  -3  11   2  323.84   23.39
  -3  11   3   12.09    5.32
  -3  11   4   45.36    8.70
  -2  -9   8   37.97    7.91
  -2  -9   9  151.42   15.65
  -2  -9  10   38.88    8.67
  -2  -8   7  130.54   13.41
  -2  -8   8  117.41   12.85
  -2  -8   9  440.02   26.47
  -2  -8  10   42.74    7.88
  -2  -8  11  126.39   13.83
  -2  -8  12    0.35    4.23
  -2  -8  13  164.49   16.42
  -2  -7   6   92.06   10.30
  -2  -7   7  238.15   17.25
  -2  -7   8  158.35   14.12
  -2  -7   9  294.66   19.91
  -2  -7  10  230.37   17.79
  -2  -7  11    0.76    3.12
  -2  -7  12  138.86   14.07
  -2  -7  13    4.96    3.64
  -2  -7  14  414.51   26.47
  -2  -7  15   20.06    6.59
  -2  -6   5   -2.23    3.73
  -2  -6   6   55.01    7.42
  -2  -6   7   90.11    9.73
  -2  -6   8  297.20   18.57
  -2  -6   9  227.20   16.29
  -2  -6  10   24.81    5.48
  -2  -6  11  158.67   14.10
  -2  -6  12    3.26    3.16
  -2  -6  13   34.75    6.91
  -2  -6  14  148.06   14.44
  -2  -6  15  114.23   13.05
  -2  -5   4  784.53   30.53
  -2  -5   5  513.82   23.21
  -2  -5   6  437.49   21.44
  -2  -5   7   99.57    9.63
  -2  -5   8  533.55   24.93
  -2  -5   9   -1.56    3.13
  -2  -5  10  587.05   27.20
  -2  -5  11   19.03    4.56
  -2  -5  12  199.89   15.19
  -2  -5  13   10.42    4.04
  -2  -5  14  364.37   22.29
  -2  -4   4 1526.50   47.51
  -2  -4   5  388.90   18.35
  -2  -4   6  948.01   33.71
  -2  -4   7  150.75   10.89
  -2  -4   8 1805.36   56.15
  -2  -4   9  263.03   15.47
  -2  -4  10   16.99    4.34
  -2  -4  11  210.74   14.32
  -2  -4  12   93.48    9.53
  -2  -4  13  182.30   14.14
  -2  -4  14   50.84    7.63
  -2  -3   2 1298.56   35.37
  -2  -3   4   21.50    3.66
  -2  -3   5 2891.51   78.78
  -2  -3   6  543.10   21.56
  -2  -3   7 1114.90   36.62
  -2  -3   8  234.29   13.06
  -2  -3   9  773.85   28.22
  -2  -3   9  699.62   29.63
  -2  -3  10   11.79    4.53
  -2  -3  10   12.44    3.39
  -2  -3  11  143.92   12.76
  -2  -3  11  168.33   11.78
  -2  -3  12   28.15    5.07
  -2  -3  12   21.16    5.54
  -2  -3  13   56.05    7.09
  -2  -3  13   63.74    9.23
  -2  -3  14  172.72   15.68
  -2  -3  15  116.28   13.31
  -2  -3  16   71.09   11.21
  -2  -2   2 1434.00   37.18
  -2  -2   4  691.35   23.08
  -2  -2   5   -0.05    1.49
  -2  -2   6  127.97    8.91
  -2  -2   6  123.91    7.85
  -2  -2   7  265.09   12.78
  -2  -2   7  289.98   14.78
  -2  -2   8 2042.04   57.34
  -2  -2   8 1982.23   60.53
  -2  -2   9  329.87   15.37
  -2  -2   9  340.51   18.21
  -2  -2  10   10.61    3.49
  -2  -2  10    7.23    2.42
  -2  -2  11  331.78   19.72
  -2  -2  11  326.15   16.34
  -2  -2  12    3.45    1.97
  -2  -2  12   -0.70    3.05
  -2  -2  13 1400.15   47.10
  -2  -2  13 1474.87   53.87
  -2  -2  14    4.52    3.63
  -2  -2  15  139.41   14.78
  -2  -2  16   15.15    5.50
  -2  -1 -14    3.14    2.85
  -2  -1 -13  254.15   20.12
  -2  -1  -3  573.57   18.50
  -2  -1   3  938.22   27.36
  -2  -1   4  177.78    9.02
  -2  -1   4  168.96    7.92
  -2  -1   5  148.96    7.56
  -2  -1   5  165.36    9.24
  -2  -1   6  356.33   15.89
  -2  -1   6  352.71   13.44
  -2  -1   7 3120.42   80.53
  -2  -1   7 3051.06   85.09
  -2  -1   8 1143.11   34.75
  -2  -1   8 1188.74   39.79
  -2  -1   9  180.13   12.84
  -2  -1   9  193.44   10.29
  -2  -1  10  503.69   24.03
  -2  -1  10  483.10   19.44
  -2  -1  11   42.99    5.08
  -2  -1  11   51.30    7.48
  -2  -1  12 1696.84   57.35
  -2  -1  12 1587.11   49.73
  -2  -1  13   93.66   10.91
  -2  -1  14  625.41   32.05
  -2  -1  15   55.19    9.29
  -2  -1  16  362.10   25.26
  -2   0 -14  215.37   18.86
  -2   0 -13    5.30    3.31
  -2   0 -12  615.10   31.55
  -2   0 -11  417.88   24.18
  -2   0 -10  186.43   14.59
  -2   0  -3  693.68   20.69
  -2   0  -2   65.29    4.22
  -2   0  -2   65.21    3.51
  -2   0  -1   20.35    1.83
  -2   0   1  133.69    6.42
  -2   0   1  137.22    4.78
  -2   0   1  130.84    6.34
  -2   0   2 8833.82  206.42
  -2   0   2 8228.39  205.69
  -2   0   3   78.34    5.04
  -2   0   4 2707.23   67.04
  -2   0   4 2631.51   70.50
  -2   0   5  949.82   30.23
  -2   0   5  950.76   26.08
  -2   0   6 2654.65   67.25
  -2   0   6 2625.48   72.89
  -2   0   7   39.66    5.30
  -2   0   7   37.83    3.36
  -2   0   8  641.32   21.25
  -2   0   8  717.64   27.33
  -2   0   9 1126.52   39.70
  -2   0   9 1095.09   33.11
  -2   0  10  189.62   13.74
  -2   0  10  188.76   10.10
  -2   0  11  150.90    9.33
  -2   0  11  142.92   12.51
  -2   0  12   93.37   10.58
  -2   0  13  790.08   36.01
  -2   0  14   18.94    5.57
  -2   0  15   66.33   10.26
  -2   0  16   11.42    5.10
  -2   1 -14   20.19    5.81
  -2   1 -13   93.68   11.55
  -2   1 -12  151.21   14.35
  -2   1 -11  432.82   24.28
  -2   1 -10  159.61   13.39
  -2   1  -9   86.25    9.23
  -2   1  -8  825.64   32.30
  -2   1  -7  166.62   11.57
  -2   1  -6  424.09   18.95
  -2   1  -5  891.15   29.83
  -2   1  -4  877.26   28.32
  -2   1  -3   64.69    4.86
  -2   1  -3   59.41    4.28
  -2   1  -2 1614.97   42.63
  -2   1  -2 1574.60   41.12
  -2   1   0  394.90   12.93
  -2   1   1 1597.32   40.11
  -2   1   1 1556.79   40.07
  -2   1   1 1535.93   41.74
  -2   1   2 1184.35   31.11
  -2   1   2 1108.26   28.99
  -2   1   3 3207.68   81.92
  -2   1   4 1786.98   49.42
  -2   1   5  286.05    8.36
  -2   1   5  304.58   13.46
  -2   1   6  954.29   31.49
  -2   1   6  922.04   24.78
  -2   1   7 4847.18  120.09
  -2   1   7 4989.63  128.75
  -2   1   8 1128.80   31.92
  -2   1   8 1144.35   39.34
  -2   1   9 1107.29   39.33
  -2   1   9 1067.84   31.66
  -2   1  10   19.51    3.01
  -2   1  10   21.08    4.68
  -2   1  11  205.99   10.89
  -2   1  11  222.42   15.74
  -2   1  12  153.10   13.66
  -2   1  13   10.90    4.41
  -2   1  14  174.17   16.08
  -2   1  15   11.76    3.89
  -2   1  16   49.62    9.58
  -2   2 -14  244.53   20.10
  -2   2 -13    2.02    3.13
  -2   2 -12  519.57   28.22
  -2   2 -11  193.86   15.54
  -2   2 -10    5.41    3.22
  -2   2  -9  185.79   13.67
  -2   2  -8  157.35   11.97
  -2   2  -7  132.73   10.29
  -2   2  -6   31.17    4.46
  -2   2  -5 1119.91   35.82
  -2   2  -4   79.14    6.39
  -2   2  -3  122.33    7.45
  -2   2  -1  610.33   19.16
  -2   2   0 5317.22  130.09
  -2   2   1 2209.25   57.23
  -2   2   1 2219.62   54.72
  -2   2   2 3583.57   90.72
  -2   2   3 1511.80   42.47
  -2   2   4   76.15    6.16
  -2   2   5  105.86    7.74
  -2   2   6 1430.17   36.67
  -2   2   6 1410.16   44.12
  -2   2   7   92.32    4.83
  -2   2   7   96.81    8.30
  -2   2   8  643.30   19.85
  -2   2   8  621.75   26.39
  -2   2   9  468.33   22.93
  -2   2   9  487.83   16.96
  -2   2  10  519.19   25.50
  -2   2  10  531.33   19.15
  -2   2  11    4.39    3.46
  -2   2  12  122.13   12.32
  -2   2  13  664.82   32.99
  -2   2  14    4.04    4.38
  -2   2  15  119.81   13.88
  -2   3 -14   -2.56    3.48
  -2   3 -13  372.16   24.17
  -2   3 -12   51.11    8.12
  -2   3 -11  438.41   24.66
  -2   3 -10   15.84    4.48
  -2   3  -9  196.68   14.23
  -2   3  -8   88.06    8.96
  -2   3  -7   54.66    6.61
  -2   3  -6 1241.98   40.72
  -2   3  -5    9.01    2.77
  -2   3  -4  202.26   11.11
  -2   3   1  333.43   12.04
  -2   3   2   67.49    2.84
  -2   3   2   74.28    5.56
  -2   3   2   77.03    4.28
  -2   3   3 6259.42  154.16
  -2   3   3 6361.68  159.21
  -2   3   3 6324.95  152.33
  -2   3   4  269.72    9.25
  -2   3   4  289.65    8.99
  -2   3   4  293.63   13.60
  -2   3   5  858.91   23.51
  -2   3   5  796.52   22.69
  -2   3   5  825.21   28.81
  -2   3   6  542.37   21.42
  -2   3   6  439.11   14.24
  -2   3   7 1682.43   52.69
  -2   3   8  202.86   13.43
  -2   3   9  227.26   15.27
  -2   3  10  116.97   11.35
  -2   3  11  152.40   13.52
  -2   3  12  759.99   35.31
  -2   3  13   -0.96    3.37
  -2   3  14  559.36   31.35
  -2   3  15   75.88   11.17
  -2   4 -14  134.48   14.65
  -2   4 -13   63.57   10.01
  -2   4 -12  316.54   21.59
  -2   4 -11   75.94    9.82
  -2   4 -10  158.78   13.48
  -2   4  -9   24.45    5.00
  -2   4  -8   20.08    4.78
  -2   4  -7  716.65   28.99
  -2   4  -6  227.41   13.72
  -2   4   2 1057.67   34.17
  -2   4   2 1105.33   29.35
  -2   4   3  104.14    7.99
  -2   4   3  102.87    4.81
  -2   4   4 1378.84   36.45
  -2   4   4 1359.53   42.84
  -2   4   5   21.90    4.31
  -2   4   5   31.09    2.89
  -2   4   6 2451.01   72.03
  -2   4   6 2502.53   65.21
  -2   4   7  415.64   20.63
  -2   4   7  446.16   16.69
  -2   4   8 1391.52   49.77
  -2   4   8 1586.34   44.83
  -2   4   9  185.25   13.84
  -2   4  10  232.69   16.38
  -2   4  11  289.65   19.71
  -2   4  12  288.89   20.50
  -2   4  13  542.29   30.44
  -2   4  14   13.84    4.34
  -2   5 -14   -0.66    3.60
  -2   5 -13  320.79   22.60
  -2   5 -12  191.97   16.61
  -2   5 -11  278.31   19.67
  -2   5 -10  113.83   11.49
  -2   5  -9  313.36   19.22
  -2   5   1 2157.65   57.10
  -2   5   2 1192.65   33.49
  -2   5   2 1210.62   38.74
  -2   5   3 2264.58   58.79
  -2   5   3 2223.70   65.02
  -2   5   4  113.77    9.20
  -2   5   4  123.72    6.54
  -2   5   5  579.03   19.03
  -2   5   5  537.44   23.74
  -2   5   6    5.41    1.94
  -2   5   6    4.27    3.09
  -2   5   7 1151.46   34.54
  -2   5   7 1070.19   40.30
  -2   5   8  330.67   15.02
  -2   5   8  336.51   19.52
  -2   5   9  178.90   13.97
  -2   5  10  207.29   16.05
  -2   5  11  581.08   29.96
  -2   5  12  241.70   19.06
  -2   5  13    1.13    3.21
  -2   6 -14   50.94    9.40
  -2   6 -13  196.40   17.72
  -2   6   1  335.10   13.83
  -2   6   2  674.31   27.12
  -2   6   2  688.07   22.63
  -2   6   3   13.40    4.30
  -2   6   3   13.28    2.34
  -2   6   4  614.20   20.81
  -2   6   4  584.31   25.64
  -2   6   5   38.96    4.40
  -2   6   5   30.87    5.52
  -2   6   6 1340.15   47.67
  -2   6   6 1420.80   41.34
  -2   6   7   86.01    9.35
  -2   6   8  654.64   30.36
  -2   6   9    9.21    3.43
  -2   6  10    9.58    4.07
  -2   6  11   89.91   11.37
  -2   6  12   63.39    9.99
  -2   6  13   56.30   10.02
  -2   7   0  368.89   16.28
  -2   7   1  132.30    8.54
  -2   7   2  803.86   32.17
  -2   7   2  819.52   27.49
  -2   7   3   92.37    9.46
  -2   7   3   89.59    6.89
  -2   7   4  216.69   15.07
  -2   7   4  225.90   11.80
  -2   7   5  318.62   19.19
  -2   7   5  329.73   14.91
  -2   7   6    8.99    3.21
  -2   7   7  658.32   30.94
  -2   7   8    1.20    2.77
  -2   7   9   19.75    5.50
  -2   7  10    4.91    3.99
  -2   7  11  215.02   18.48
  -2   8  -1  157.47   10.93
  -2   8   0  190.35   11.87
  -2   8   1  585.52   23.21
  -2   8   2   32.45    4.50
  -2   8   2   32.31    6.48
  -2   8   3   11.91    4.97
  -2   8   3    6.65    2.28
  -2   8   4   47.86    7.28
  -2   8   5  208.68   15.86
  -2   8   6   72.52    9.64
  -2   8   7   27.69    6.44
  -2   8   8   18.57    5.29
  -2   8   9   68.99    9.99
  -2   8  10   52.21    9.04
  -2   9  -2  162.27   12.11
  -2   9  -1   43.51    5.96
  -2   9   0   36.93    5.57
  -2   9   1  495.52   21.96
  -2   9   1  457.70   25.22
  -2   9   2  155.37   11.04
  -2   9   2  177.83   14.91
  -2   9   3  301.08   19.91
  -2   9   4   35.23    6.66
  -2   9   5  343.13   22.32
  -2   9   6   -5.40    4.52
  -2   9   7  363.47   24.09
  -2   9   8   39.27    8.28
  -2  10  -3  241.82   16.51
  -2  10  -2    3.77    3.06
  -2  10  -1  329.97   18.80
  -2  10   0  116.00   10.38
  -2  10   1  389.67   24.17
  -2  10   2  206.96   17.52
  -2  10   3   77.01   10.81
  -2  10   4   37.31    7.42
  -2  10   5   -0.95    4.17
  -2  10   6  482.56   29.08
  -2  11  -5  127.77   13.39
  -2  11  -4  143.40   13.72
  -2  11  -3    4.86    3.22
  -2  11  -2  311.46   19.70
  -2  11   0  165.12   16.14
  -2  11   1   24.20    7.08
  -2  11   2   24.56    7.23
  -2  11   3   28.08    7.06
  -2  12  -6   12.37    4.32
  -2  12  -5   23.78    6.21
  -1 -10   6   53.90    9.23
  -1 -10   7  238.37   19.99
  -1 -10   8   37.38    7.79
  -1  -9   5  343.10   22.67
  -1  -9   6   34.96    7.45
  -1  -9   7   33.22    6.83
  -1  -9   8   29.01    6.96
  -1  -9   9   -0.98    2.97
  -1  -9  10   24.23    6.32
  -1  -9  11   25.28    6.58
  -1  -8   4    5.79    3.03
  -1  -8   5   35.10    6.57
  -1  -8   6    4.08    3.00
  -1  -8   7  794.19   36.26
  -1  -8   8  286.89   20.15
  -1  -8   9  134.80   13.69
  -1  -8  10   -3.80    4.29
  -1  -8  11  161.90   15.78
  -1  -8  12   87.13   11.78
  -1  -8  13   73.43   10.62
  -1  -8  14   48.69    9.06
  -1  -7   3   68.40    8.38
  -1  -7   4   41.98    6.75
  -1  -7   5  107.28   10.60
  -1  -7   6 1315.19   47.96
  -1  -7   7   74.11    9.14
  -1  -7   8 1386.14   50.92
  -1  -7   9   55.42    8.32
  -1  -7  10  799.40   36.10
  -1  -7  11   -0.55    2.83
  -1  -7  12  476.23   27.21
  -1  -7  13    0.59    2.50
  -1  -7  14  479.40   28.40
  -1  -7  15   53.75    9.41
  -1  -6   3  711.84   29.03
  -1  -6   4 1156.92   41.23
  -1  -6   5  362.71   19.56
  -1  -6   6  770.05   31.74
  -1  -6   7  386.10   20.75
  -1  -6   8  270.91   17.20
  -1  -6   9  430.72   23.01
  -1  -6  10   36.17    6.59
  -1  -6  11  493.39   26.02
  -1  -6  12   16.08    4.99
  -1  -6  13  264.74   19.13
  -1  -6  14   37.98    7.35
  -1  -6  15  123.94   13.46
  -1  -6  16    2.82    2.33
  -1  -5   0   33.79    2.64
  -1  -5   2  360.70   17.48
  -1  -5   3    1.37    1.92
  -1  -5   4  466.59   21.08
  -1  -5   5  874.72   32.36
  -1  -5   6  655.29   26.94
  -1  -5   7  171.79   12.24
  -1  -5   8  874.91   33.69
  -1  -5   9   39.52    6.16
  -1  -5  10  159.18   12.76
  -1  -5  11  135.33   11.98
  -1  -5  12   12.87    4.82
  -1  -5  13   31.54    6.55
  -1  -5  14  110.48   11.86
  -1  -5  15  313.51   21.12
  -1  -4   0 1680.81   43.62
  -1  -4   1   59.26    2.91
  -1  -4   2 1963.35   56.62
  -1  -4   3  494.26   20.17
  -1  -4   4  601.13   23.22
  -1  -4   5  918.39   31.73
  -1  -4   6   58.92    6.29
  -1  -4   7  487.56   21.20
  -1  -4   8  229.40   13.86
  -1  -4   9 1453.24   47.70
  -1  -4  10   27.88    5.07
  -1  -4  11  389.75   20.50
  -1  -4  12   78.69    9.20
  -1  -4  13  464.66   24.23
  -1  -4  14  236.78   16.98
  -1  -4  15  111.71   11.83
  -1  -3   0  637.54   18.40
  -1  -3   1 2538.39   62.64
  -1  -3   2 2738.58   73.06
  -1  -3   3  553.91   20.21
  -1  -3   4  126.16    8.02
  -1  -3   5 1485.69   43.96
  -1  -3   6  392.26   16.92
  -1  -3   7 1252.76   39.77
  -1  -3   8  776.85   28.36
  -1  -3   9  396.38   20.37
  -1  -3   9  418.67   19.24
  -1  -3  10  261.88   14.92
  -1  -3  10  227.78   15.52
  -1  -3  11  272.15   16.11
  -1  -3  11  287.99   18.10
  -1  -3  12  671.82   28.53
  -1  -3  12  628.80   30.45
  -1  -3  13   42.50    7.82
  -1  -3  13   22.83    5.38
  -1  -3  14  619.05   28.83
  -1  -3  14  636.74   32.46
  -1  -3  15   49.02    8.72
  -1  -3  16  147.00   15.78
  -1  -2   0  444.47   13.49
  -1  -2   1  329.58    9.89
  -1  -2   2  199.35    9.12
  -1  -2   2  200.30    7.77
  -1  -2   3 1144.08   32.93
  -1  -2   3 1129.53   31.90
  -1  -2   4  149.66    8.00
  -1  -2   5 6029.37  152.03
  -1  -2   5 6018.13  150.64
  -1  -2   6 2645.89   71.46
  -1  -2   6 2697.05   73.62
  -1  -2   7 1907.48   54.19
  -1  -2   7 1912.57   56.74
  -1  -2   8  697.10   25.13
  -1  -2   8  687.53   27.35
  -1  -2   9  900.09   31.05
  -1  -2   9  891.18   33.93
  -1  -2  10  118.55   10.71
  -1  -2  10  121.19    9.34
  -1  -2  11  766.71   29.03
  -1  -2  11  722.31   31.94
  -1  -2  12  181.45   14.48
  -1  -2  12  189.34   12.73
  -1  -2  13  989.80   37.15
  -1  -2  13  969.26   41.21
  -1  -2  14    6.69    3.64
  -1  -2  14    8.66    3.07
  -1  -2  15   34.90    7.25
  -1  -2  16  152.74   15.86
  -1  -1  -3  131.00    6.86
  -1  -1  -2  607.82   18.25
  -1  -1  -1    0.81    1.15
  -1  -1   0 5529.49  134.35
  -1  -1   1 9999.00  235.71
  -1  -1   1 9632.34  236.40
  -1  -1   2  254.19    9.15
  -1  -1   3 2609.56   67.51
  -1  -1   3 2622.12   66.32
  -1  -1   4   30.09    2.97
  -1  -1   4   28.87    3.69
  -1  -1   5 1037.77   32.36
  -1  -1   5 1039.28   30.01
  -1  -1   6  905.41   27.65
  -1  -1   6  905.03   30.33
  -1  -1   7 1151.82   37.30
  -1  -1   7 1103.80   33.79
  -1  -1   8 1364.65   40.75
  -1  -1   8 1354.93   44.36
  -1  -1   9   95.87    7.63
  -1  -1   9  110.06    9.87
  -1  -1  10 2771.37   83.97
  -1  -1  10 2933.04   79.56
  -1  -1  11   16.56    4.04
  -1  -1  11   16.32    4.67
  -1  -1  12  915.12   33.87
  -1  -1  12  949.82   38.47
  -1  -1  13   21.20    4.49
  -1  -1  13   25.39    5.89
  -1  -1  14  377.55   23.74
  -1  -1  15   18.06    5.51
  -1  -1  16   33.67    7.59
  -1   0 -15   55.94   10.47
  -1   0 -14  103.68   12.82
  -1   0 -13  707.98   34.98
  -1   0  -3 6299.50  154.72
  -1   0  -2  105.73    4.87
  -1   0   0 7154.23  172.71
  -1   0   1  108.79    4.19
  -1   0   2 4043.15   96.98
  -1   0   2 3942.47   98.77
  -1   0   3 3474.80   87.97
  -1   0   3 3557.70   85.13
  -1   0   4 2306.72   59.84
  -1   0   4 2198.74   56.33
  -1   0   5  548.48   20.04
  -1   0   5  553.78   17.19
  -1   0   6 4162.00  104.61
  -1   0   6 4143.83  108.89
  -1   0   7  313.68   12.93
  -1   0   7  321.25   15.74
  -1   0   8  618.36   22.01
  -1   0   8  646.69   25.75
  -1   0   9   28.46    4.07
  -1   0   9   23.20    4.65
  -1   0  10  109.70    8.25
  -1   0  10  125.14   10.93
  -1   0  11   36.12    5.58
  -1   0  11   31.10    6.00
  -1   0  12   57.56    6.58
  -1   0  12   50.69    7.82
  -1   0  13  796.73   36.30
  -1   0  14  194.46   16.71
  -1   0  15  108.98   12.81
  -1   0  16  131.64   14.57
  -1   1 -15  373.22   25.77
  -1   1 -14   84.17   11.56
  -1   1 -13  700.35   34.76
  -1   1 -12  520.01   28.03
  -1   1 -11  111.23   11.39
  -1   1 -10  544.95   26.40
  -1   1  -9  523.31   24.60
  -1   1  -8 1758.40   55.38
  -1   1  -7  635.20   25.34
  -1   1  -6 2849.46   78.57
  -1   1  -5  257.64   12.53
  -1   1  -4 2772.78   73.91
  -1   1  -3 4641.72  115.97
  -1   1  -3 4699.37  116.90
  -1   1  -2 2662.75   66.37
  -1   1  -2 2614.16   67.08
  -1   1  -1   65.90    3.71
  -1   1   0  312.28    8.98
  -1   1   0  295.28    9.34
  -1   1   1 3596.67   88.28
  -1   1   2  192.95    7.84
  -1   1   3  100.45    5.97
  -1   1   4 1119.98   33.21
  -1   1   5   43.36    4.57
  -1   1   6 2149.41   61.18
  -1   1   7  730.02   27.47
  -1   1   7  725.43   23.43
  -1   1   8   77.43    7.93
  -1   1   8   83.40    6.22
  -1   1   9   54.79    5.40
  -1   1   9   44.42    6.24
  -1   1  10  302.44   14.47
  -1   1  10  249.80   16.46
  -1   1  11    2.62    2.23
  -1   1  11    5.07    2.64
  -1   1  12   64.05    7.03
  -1   1  12   56.95    8.10
  -1   1  13  377.13   23.18
  -1   1  14  213.00   17.70
  -1   1  15   79.50   11.44
  -1   1  16    2.51    4.27
  -1   2 -15   61.78   10.15
  -1   2 -14  423.79   26.80
  -1   2 -13    1.88    3.47
  -1   2 -12  243.14   18.11
  -1   2 -11  223.96   16.53
  -1   2 -10  327.45   19.46
  -1   2  -9   36.84    6.28
  -1   2  -8  710.87   28.71
  -1   2  -7  387.79   18.50
  -1   2  -6  606.91   23.65
  -1   2  -5  809.52   27.65
  -1   2  -4 1002.08   31.03
  -1   2  -3  774.96   24.21
  -1   2  -2  295.36   10.66
  -1   2  -1 1374.88   35.48
  -1   2   0 4651.22  114.34
  -1   2   1  263.17    7.94
  -1   2   1  281.69    9.04
  -1   2   1  249.87    9.89
  -1   2   2  560.64   15.05
  -1   2   2  557.81   15.71
  -1   2   2  513.23   17.77
  -1   2   3  223.42   10.07
  -1   2   3  218.05    7.74
  -1   2   4  902.96   25.28
  -1   2   4  852.40   27.99
  -1   2   5   57.21    5.57
  -1   2   5   61.14    4.80
  -1   2   6   41.45    5.08
  -1   2   6   36.59    4.12
  -1   2   7 1417.58   42.11
  -1   2   7 1395.29   44.86
  -1   2   8  195.07   12.92
  -1   2   9  711.06   29.79
  -1   2  10   78.37    9.22
  -1   2  11  320.93   16.08
  -1   2  11  307.01   19.45
  -1   2  12    5.00    2.99
  -1   2  13 1091.85   45.37
  -1   2  14    2.49    3.03
  -1   2  15   63.90    9.81
  -1   3 -15  105.01   13.20
  -1   3 -14   16.86    5.73
  -1   3 -13  347.07   22.97
  -1   3 -12  301.83   20.35
  -1   3 -11    2.39    2.92
  -1   3 -10  386.40   21.61
  -1   3  -9   79.93    9.05
  -1   3  -8  459.61   21.73
  -1   3  -7  316.01   16.66
  -1   3  -6 1466.10   45.56
  -1   3  -5  490.35   19.68
  -1   3  -4  435.58   17.38
  -1   3  -2 3093.47   76.99
  -1   3  -1   76.59    3.62
  -1   3   1  462.27   14.22
  -1   3   1  459.41   15.28
  -1   3   2 1206.21   34.16
  -1   3   2 1238.83   36.31
  -1   3   2 1268.80   33.16
  -1   3   3 1106.93   32.67
  -1   3   3 1270.70   36.01
  -1   3   3 1197.26   32.30
  -1   3   4  284.95   11.02
  -1   3   4  268.58   13.29
  -1   3   5  158.20    8.04
  -1   3   5  141.24    9.68
  -1   3   6  698.57   23.56
  -1   3   6  710.05   26.83
  -1   3   7  644.64   23.30
  -1   3   7  646.62   26.03
  -1   3   8  143.31    9.63
  -1   3   8  135.66   10.93
  -1   3   9  113.73   10.63
  -1   3   9  117.65    9.27
  -1   3  10  266.85   17.54
  -1   3  11   27.17    5.91
  -1   3  12  917.55   39.58
  -1   3  13    9.31    3.94
  -1   3  14  438.12   27.22
  -1   3  15    8.80    4.90
  -1   4 -15    1.90    4.62
  -1   4 -14  130.17   14.04
  -1   4 -13    4.48    3.57
  -1   4 -12   75.34    9.92
  -1   4 -11   91.42   10.19
  -1   4 -10  394.60   22.06
  -1   4  -9  404.01   21.38
  -1   4  -8    0.66    2.97
  -1   4  -7 2034.60   61.49
  -1   4  -6   54.37    6.40
  -1   4  -3  927.90   26.12
  -1   4  -2  611.09   17.25
  -1   4   1   70.47    4.80
  -1   4   2  224.58    9.63
  -1   4   2  265.36   12.68
  -1   4   3    8.81    2.03
  -1   4   3    3.08    2.09
  -1   4   4  829.83   29.68
  -1   4   4  877.42   26.62
  -1   4   5    1.99    1.59
  -1   4   5    1.90    2.21
  -1   4   6  317.54   14.06
  -1   4   6  321.07   16.67
  -1   4   7 1006.62   37.36
  -1   4   7 1076.26   34.11
  -1   4   8  900.66   30.50
  -1   4   8  775.05   32.57
  -1   4   9  898.29   37.30
  -1   4   9 1063.40   35.77
  -1   4  10   48.53    7.37
  -1   4  10   69.60    7.63
  -1   4  11  319.82   20.66
  -1   4  12   52.60    8.94
  -1   4  13  379.02   24.61
  -1   4  14   30.20    7.15
  -1   5 -15   -6.14    4.93
  -1   5 -14   42.76    8.08
  -1   5 -13  591.00   31.57
  -1   5 -12  371.12   23.31
  -1   5 -11  449.34   25.16
  -1   5 -10   76.43    9.35
  -1   5  -9   19.24    4.95
  -1   5  -8  154.52   12.02
  -1   5  -4  248.72    9.79
  -1   5  -3 1303.32   34.18
  -1   5   0   15.74    2.82
  -1   5   1 1729.16   48.24
  -1   5   2   85.39    7.51
  -1   5   2   76.64    5.72
  -1   5   3 1504.18   47.49
  -1   5   3 1553.72   43.94
  -1   5   4  239.39   11.51
  -1   5   4  226.89   13.56
  -1   5   5 1812.41   50.97
  -1   5   5 1707.48   54.61
  -1   5   6  757.96   26.18
  -1   5   6  693.75   29.17
  -1   5   7  879.16   34.88
  -1   5   7  933.93   31.60
  -1   5   8  434.28   22.80
  -1   5   8  464.68   20.28
  -1   5   9  158.40   11.35
  -1   5   9  115.90   11.48
  -1   5  10  137.80   13.03
  -1   5  11   65.68    9.48
  -1   5  12  736.69   36.28
  -1   5  13   -2.70    3.69
  -1   6 -14  104.31   12.96
  -1   6 -13  412.23   25.94
  -1   6 -12  205.05   17.31
  -1   6  -4  314.06   10.57
  -1   6  -1  592.41   22.56
  -1   6   0 5227.24  134.13
  -1   6   1  442.96   17.96
  -1   6   2 1457.73   46.85
  -1   6   2 1453.63   43.35
  -1   6   3   16.89    3.23
  -1   6   3   11.90    3.60
  -1   6   4 1090.52   39.49
  -1   6   4 1158.71   36.27
  -1   6   5  190.72   11.13
  -1   6   5  171.82   12.88
  -1   6   6 1532.89   53.12
  -1   6   6 1675.46   49.64
  -1   6   7    6.49    3.65
  -1   6   7    3.62    3.29
  -1   6   8  414.54   19.72
  -1   6   8  400.11   22.61
  -1   6   9   94.67   10.78
  -1   6  10   46.44    7.83
  -1   6  11  123.46   13.26
  -1   6  12   25.08    6.68
  -1   7  -2 1022.13   35.52
  -1   7  -1 1346.80   43.08
  -1   7   0  298.67   15.15
  -1   7   1  332.52   16.05
  -1   7   2  236.74   13.03
  -1   7   2  231.95   14.99
  -1   7   3  413.26   21.49
  -1   7   3  429.92   19.02
  -1   7   4   11.82    4.05
  -1   7   4   18.15    3.69
  -1   7   5 1034.12   40.88
  -1   7   5 1151.66   37.77
  -1   7   6   95.57   10.31
  -1   7   6   98.67    8.61
  -1   7   7  114.08   11.61
  -1   7   8  107.47   11.87
  -1   7   9   65.57    9.23
  -1   7  10    4.43    2.76
  -1   7  11  115.38   13.21
  -1   8  -3  762.62   30.79
  -1   8  -2   33.48    5.36
  -1   8  -1 1536.64   49.65
  -1   8   0   34.34    5.08
  -1   8   1  793.21   30.18
  -1   8   2  102.65   10.71
  -1   8   2   86.88    8.28
  -1   8   3  366.96   21.39
  -1   8   3  427.46   19.86
  -1   8   4    6.11    3.06
  -1   8   4    5.33    3.48
  -1   8   5   -2.86    3.21
  -1   8   6   61.43    8.81
  -1   8   7   -3.40    2.88
  -1   8   8   50.11    8.61
  -1   8   9   -0.03    3.32
  -1   8  10    6.59    3.42
  -1   9  -4  115.87   11.14
  -1   9  -3  152.35   12.68
  -1   9  -2  121.78   10.95
  -1   9  -1  536.38   24.89
  -1   9   0  297.59   17.30
  -1   9   1   69.28    9.08
  -1   9   1   81.68    8.51
  -1   9   2  292.31   19.70
  -1   9   2  294.76   17.23
  -1   9   3    0.51    2.74
  -1   9   3    1.53    1.92
  -1   9   4   16.64    4.98
  -1   9   5   64.23    9.48
  -1   9   6    6.18    3.62
  -1   9   7  142.10   14.48
  -1   9   8   44.82    8.26
  -1  10  -5  285.48   19.62
  -1  10  -4   47.82    7.78
  -1  10  -3   39.66    6.91
  -1  10  -2   73.63    9.20
  -1  10  -1  100.16   10.57
  -1  10   0   59.93    7.91
  -1  10   1    4.80    3.22
  -1  10   1    6.33    5.27
  -1  10   2  396.57   24.74
  -1  10   3   -1.91    4.09
  -1  10   4  274.32   20.55
  -1  10   5   49.52    8.47
  -1  10   6  289.01   21.78
  -1  11  -7   63.29   10.09
  -1  11  -6   42.56    8.47
  -1  11  -5   60.09    9.01
  -1  11  -4  172.64   15.53
  -1  11  -3    1.81    3.29
  -1  11  -2  271.94   19.09
  -1  11  -1   61.34    8.63
  -1  11   0   49.16    9.32
  -1  11   1  189.13   17.32
  -1  11   2   20.60    6.63
  -1  12  -5   33.64    7.44
  -1  12  -4    3.67    3.24
   0 -11   5    6.55    5.00
   0 -10   4   -6.57    4.70
   0 -10   5   36.08    7.51
   0 -10   6   43.13    8.17
   0 -10   7  186.01   17.24
   0 -10   8  180.25   17.13
   0 -10   9  139.70   15.36
   0  -9   3   21.07    5.66
   0  -9   4    7.15    3.64
   0  -9   5   15.21    4.94
   0  -9   6  413.60   24.93
   0  -9   7    1.07    3.04
   0  -9   8  308.03   21.95
   0  -9   9    1.63    3.72
   0  -9  10   15.79    6.11
   0  -9  11  376.52   25.56
   0  -9  12   99.45   13.13
   0  -8   2  659.92   29.81
   0  -8   3   56.04    7.85
   0  -8   4   -2.92    3.28
   0  -8   5  615.44   29.61
   0  -8   6  120.09   12.11
   0  -8   7  586.04   29.56
   0  -8   8   58.82    8.35
   0  -8   9   33.97    7.22
   0  -8  10   16.05    5.33
   0  -8  11  140.08   14.44
   0  -8  12   42.73    8.22
   0  -8  13   39.71    8.11
   0  -8  14  102.84   13.19
   0  -7   1 1026.01   37.70
   0  -7   2  451.96   22.19
   0  -7   3   17.53    4.24
   0  -7   4  148.68   12.18
   0  -7   5  369.11   20.41
   0  -7   6  604.60   28.00
   0  -7   7   28.90    6.08
   0  -7   8  635.63   29.98
   0  -7   9   15.54    4.78
   0  -7  10  297.06   19.76
   0  -7  11  285.69   20.00
   0  -7  12  150.87   14.34
   0  -7  13   15.40    4.96
   0  -7  14  115.04   13.39
   0  -7  15   60.12    9.87
   0  -6   1  112.71    9.37
   0  -6   2 2054.56   61.80
   0  -6   3   36.69    5.57
   0  -6   4  426.46   20.67
   0  -6   5  852.63   32.92
   0  -6   6  357.56   19.20
   0  -6   7  798.98   32.54
   0  -6   8   47.98    7.12
   0  -6   9  290.33   18.28
   0  -6  10    7.00    4.27
   0  -6  11  137.87   12.79
   0  -6  12  281.72   19.45
   0  -6  13  379.50   23.60
   0  -6  14  394.95   24.83
   0  -6  15   23.45    6.81
   0  -6  16   65.13    9.95
   0  -5   0  242.48   12.85
   0  -5   1 4933.57  128.45
   0  -5   2 1019.26   34.41
   0  -5   3  239.82   13.27
   0  -5   4    7.11    3.20
   0  -5   5  413.09   19.33
   0  -5   6  142.44   10.71
   0  -5   7  161.95   11.70
   0  -5   8  441.02   21.62
   0  -5   9   -0.31    2.48
   0  -5  10  420.02   22.15
   0  -5  11  358.88   20.90
   0  -5  12    5.21    2.55
   0  -5  13  370.99   22.57
   0  -5  14   98.85   11.69
   0  -5  15  162.71   15.31
   0  -5  16   -0.45    2.27
   0  -4   0 1008.16   31.68
   0  -4   1 1009.96   31.92
   0  -4   2   67.35    6.01
   0  -4   3   26.94    3.90
   0  -4   4  101.33    7.73
   0  -4   5  645.59   24.44
   0  -4   6    8.27    2.89
   0  -4   7 1240.92   41.04
   0  -4   8  246.79   14.64
   0  -4   9  242.19   14.96
   0  -4  10  266.91   16.35
   0  -4  11   29.30    5.76
   0  -4  12  424.43   22.91
   0  -4  13  841.96   35.93
   0  -4  14  151.71   13.93
   0  -4  15    4.86    3.42
   0  -3   0 2723.57   71.06
   0  -3   1 3489.95   89.58
   0  -3   2  726.72   23.57
   0  -3   3   13.63    2.78
   0  -3   4   95.66    6.90
   0  -3   5   22.99    3.99
   0  -3   6 2910.23   79.46
   0  -3   7  196.66   11.63
   0  -3   8   15.03    3.77
   0  -3   9    2.18    2.09
   0  -3   9    4.95    2.63
   0  -3  10 1166.42   42.26
   0  -3  10 1174.52   41.07
   0  -3  11   88.01    9.07
   0  -3  11   82.38    9.19
   0  -3  12  269.12   16.95
   0  -3  12  251.90   17.67
   0  -3  13  136.05   12.36
   0  -3  13  146.08   13.74
   0  -3  14  111.39   12.64
   0  -3  14  111.88   11.43
   0  -3  15  172.66   14.79
   0  -3  15  210.38   17.91
   0  -2  -2  994.20   28.03
   0  -2  -1  893.91   25.04
   0  -2   0 3737.08   93.15
   0  -2   1 5272.80  129.92
   0  -2   2 1332.34   36.25
   0  -2   2 1307.59   35.75
   0  -2   3  263.48   10.84
   0  -2   4 3080.02   79.99
   0  -2   5  818.55   27.28
   0  -2   5  842.32   26.99
   0  -2   6 1166.50   36.40
   0  -2   6 1199.49   37.50
   0  -2   7 1332.33   42.18
   0  -2   7 1309.17   40.98
   0  -2   8  126.15    9.13
   0  -2   8  123.86    9.75
   0  -2   9 1660.41   50.98
   0  -2   9 1609.00   52.26
   0  -2  10   10.29    3.66
   0  -2  10   21.26    4.35
   0  -2  11  340.28   18.26
   0  -2  11  300.77   18.58
   0  -2  12   62.17    8.46
   0  -2  12   72.00    8.32
   0  -2  13  318.73   20.94
   0  -2  13  341.15   19.62
   0  -2  14  181.43   14.41
   0  -2  14  170.36   15.58
   0  -2  15   46.16    8.20
   0  -2  16  246.63   20.27
   0  -1  -3 4405.20  109.54
   0  -1  -2  606.79   18.35
   0  -1  -2  625.55   17.95
   0  -1  -1 2419.77   59.93
   0  -1   0    1.15    0.59
   0  -1   1 5711.42  138.29
   0  -1   2 1245.90   32.54
   0  -1   2 1207.35   32.56
   0  -1   3 2065.57   52.73
   0  -1   3 1984.51   53.18
   0  -1   4 3070.95   80.32
   0  -1   4 3137.22   79.69
   0  -1   5 1682.97   47.07
   0  -1   5 1713.94   48.30
   0  -1   6 9757.68  240.81
   0  -1   6 9645.17  239.19
   0  -1   7 1074.76   35.65
   0  -1   7 1069.49   34.20
   0  -1   8  619.34   25.51
   0  -1   8  655.07   24.41
   0  -1   9   84.79    7.64
   0  -1   9   74.43    7.85
   0  -1  10 1992.64   63.05
   0  -1  10 2026.14   60.97
   0  -1  11    4.34    3.21
   0  -1  11    8.78    3.21
   0  -1  12 1072.67   38.74
   0  -1  12  982.19   40.46
   0  -1  13  241.05   16.01
   0  -1  13  216.03   16.90
   0  -1  14  344.28   20.49
   0  -1  14  345.99   22.57
   0  -1  15  107.39   13.02
   0  -1  16    5.77    3.48
   0   0 -15  136.36   15.12
   0   0  -3  386.21   13.10
   0   0  -3  375.00   13.45
   0   0  -2 5906.52  143.62
   0   0   2 5943.55  141.44
   0   0   2 5679.96  141.58
   0   0   3  415.92   13.77
   0   0   3  402.58   13.92
   0   0   4 8316.08  204.50
   0   0   5 1086.77   33.46
   0   0   6 3188.39   85.59
   0   0   7  511.60   21.51
   0   0   7  540.71   20.24
   0   0   8 1039.26   34.06
   0   0   8 1029.55   35.99
   0   0   9 1157.21   37.59
   0   0   9 1074.80   39.14
   0   0  10  137.23   11.55
   0   0  10  155.00   10.95
   0   0  11  335.45   19.64
   0   0  11  320.31   17.37
   0   0  12    6.53    3.85
   0   0  12   10.62    4.37
   0   0  13  328.79   21.70
   0   0  13  402.85   21.17
   0   0  14  130.14   13.66
   0   0  15  140.81   14.69
   0   0  16   18.60    6.30
   0   1 -15  121.04   13.95
   0   1 -14  356.32   23.87
   0   1 -13  244.07   18.83
   0   1 -12 1035.63   42.38
   0   1  -3 2097.97   53.30
   0   1  -3 1984.32   53.70
   0   1  -2 1170.60   31.46
   0   1  -2 1192.34   31.59
   0   1   1 2440.15   60.94
   0   1   1 2458.55   60.51
   0   1   2  603.66   18.17
   0   1   2  622.84   17.75
   0   1   3 4466.44  110.67
   0   1   3 4447.37  111.39
   0   1   4   51.30    4.32
   0   1   4   49.99    4.54
   0   1   5 4292.43  111.63
   0   1   5 4363.83  110.77
   0   1   6  173.98   10.02
   0   1   6  153.81    9.89
   0   1   7   77.41    7.19
   0   1   7   79.39    7.09
   0   1   8   29.57    5.03
   0   1   8   17.18    3.84
   0   1   9    3.64    2.28
   0   1  10   16.93    4.30
   0   1  11   80.23    9.34
   0   1  11   75.70    8.28
   0   1  12  383.57   22.97
   0   1  12  445.31   21.72
   0   1  13   85.45   10.63
   0   1  14   42.06    7.76
   0   1  15   47.97    9.10
   0   1  16   46.87    9.06
   0   2 -15   26.75    6.93
   0   2 -14  160.23   15.60
   0   2 -13  319.92   21.58
   0   2 -12   58.06    8.61
   0   2 -11  308.45   19.29
   0   2 -10   12.36    4.01
   0   2  -9 1529.86   50.75
   0   2  -8  122.72    9.94
   0   2  -7 1320.39   42.45
   0   2  -6 1153.12   37.02
   0   2  -5  780.15   26.47
   0   2  -4 3128.71   81.58
   0   2  -3  272.73   10.94
   0   2   0 3843.86   94.11
   0   2   0 3746.41   94.61
   0   2   1  819.80   24.28
   0   2   1  881.10   24.05
   0   2   2  987.64   28.40
   0   2   2  965.97   27.53
   0   2   3   84.48    5.40
   0   2   3   90.72    5.99
   0   2   4  101.47    7.05
   0   2   4  107.51    6.57
   0   2   5 2406.31   64.23
   0   2   5 2322.74   65.19
   0   2   6   37.18    4.93
   0   2   6   37.84    4.49
   0   2   7  876.58   30.61
   0   2   7  881.96   31.64
   0   2   8  816.72   32.01
   0   2   8  901.81   31.94
   0   2   9  384.65   19.22
   0   2   9  366.30   19.74
   0   2  10  168.92   12.56
   0   2  10  148.50   12.56
   0   2  11  278.13   18.43
   0   2  12    3.23    3.16
   0   2  13  110.48   12.25
   0   2  14   44.93    8.32
   0   2  15   -0.65    3.50
   0   3 -15  214.03   18.93
   0   3 -14  104.22   12.40
   0   3 -13  139.42   14.04
   0   3 -12  290.67   19.52
   0   3 -11   98.55   10.40
   0   3 -10 1170.32   43.29
   0   3  -9    0.34    2.29
   0   3  -8    7.50    2.86
   0   3  -7  187.91   11.99
   0   3  -6 2851.01   78.66
   0   3  -5   18.24    3.42
   0   3  -4   85.38    6.39
   0   3   0 2718.61   70.24
   0   3   1 1488.19   40.91
   0   3   2  914.16   28.42
   0   3   2  919.25   27.46
   0   3   3  398.95   16.20
   0   3   3  432.03   15.72
   0   3   4   10.39    2.29
   0   3   4    4.79    1.81
   0   3   5  646.98   23.04
   0   3   5  642.84   24.20
   0   3   6  922.77   32.47
   0   3   6  946.49   31.40
   0   3   7   77.31    7.69
   0   3   7   68.32    6.71
   0   3   8 1522.74   47.71
   0   3   8 1457.20   48.95
   0   3   9  107.56   10.47
   0   3   9  132.61   10.55
   0   3  10  115.96   11.20
   0   3  10  129.10   10.97
   0   3  11   54.01    7.57
   0   3  11   36.43    7.05
   0   3  12  686.37   33.15
   0   3  13    2.69    3.71
   0   3  14  164.68   16.05
   0   3  15   15.18    5.63
   0   4 -15   -0.10    3.27
   0   4 -14  148.54   15.06
   0   4 -13  739.81   35.53
   0   4 -12  419.70   24.54
   0   4 -11   17.39    5.24
   0   4 -10  301.87   18.30
   0   4  -9  251.96   15.92
   0   4  -8  238.04   14.73
   0   4  -7 1270.45   41.99
   0   4  -6   10.13    3.35
   0   4  -1  982.32   30.56
   0   4   0  994.31   30.51
   0   4   1  692.18   23.19
   0   4   2 2670.08   73.05
   0   4   2 2706.31   71.91
   0   4   3   29.14    4.28
   0   4   3   41.79    4.54
   0   4   4 1370.56   42.87
   0   4   4 1388.60   41.61
   0   4   5  999.13   35.02
   0   4   5 1072.38   34.08
   0   4   6  622.98   23.84
   0   4   6  581.52   24.76
   0   4   7  105.68    8.83
   0   4   7   99.50    9.23
   0   4   8  821.95   33.35
   0   4   8  864.89   31.94
   0   4   9   96.41   10.04
   0   4   9   93.96    9.29
   0   4  10   11.57    3.66
   0   4  10    9.11    3.92
   0   4  11  460.77   24.01
   0   4  11  411.92   24.50
   0   4  12   65.28    9.73
   0   4  13  304.05   21.74
   0   4  14   31.98    7.03
   0   5 -15  176.13   16.91
   0   5 -14   90.07   11.68
   0   5 -13  378.02   24.00
   0   5 -12    8.38    4.02
   0   5 -11  341.08   20.86
   0   5 -10  437.59   23.20
   0   5  -9    4.58    2.77
   0   5  -8  417.79   20.80
   0   5  -4    1.39    0.55
   0   5  -1 4855.42  125.27
   0   5   0  250.21   12.55
   0   5   1 1254.69   38.55
   0   5   2  161.63   10.41
   0   5   2  151.38    9.62
   0   5   3  150.84    9.63
   0   5   3  141.52   10.04
   0   5   4  828.47   31.38
   0   5   4  913.17   30.65
   0   5   5 1116.99   39.37
   0   5   5 1169.25   38.00
   0   5   6  405.65   18.75
   0   5   6  373.81   19.63
   0   5   7  420.21   19.83
   0   5   7  387.57   20.82
   0   5   8  677.63   30.60
   0   5   8  748.36   29.56
   0   5   9   16.78    4.57
   0   5   9   16.97    4.41
   0   5  10  197.60   14.51
   0   5  10  174.52   15.06
   0   5  11   -2.72    3.70
   0   5  12  194.06   17.01
   0   5  13   57.78    9.70
   0   6 -15   40.86    8.53
   0   6 -14  419.91   26.82
   0   6 -13  325.75   22.53
   0   6 -12  277.28   19.76
   0   6  -2 2088.83   61.38
   0   6  -1  114.80    8.87
   0   6   0 1345.92   42.66
   0   6   1   27.92    4.57
   0   6   2 1293.76   43.43
   0   6   2 1339.92   42.21
   0   6   3   48.77    5.95
   0   6   3   54.48    6.85
   0   6   4 1330.29   46.21
   0   6   4 1455.04   45.20
   0   6   5  261.15   16.36
   0   6   5  307.78   16.11
   0   6   6   50.46    6.53
   0   6   6   52.31    7.40
   0   6   7  188.18   12.90
   0   6   7  159.44   13.48
   0   6   8    6.94    3.76
   0   6   8   11.73    3.99
   0   6   9  517.63   25.38
   0   6   9  549.49   28.01
   0   6  10   60.88    9.27
   0   6  11  238.04   18.85
   0   6  12   40.50    7.90
   0   7  -3   10.46    3.45
   0   7  -2  469.93   21.74
   0   7  -1 1088.39   37.97
   0   7   0   65.04    7.11
   0   7   1  193.27   12.61
   0   7   2  129.17   11.23
   0   7   2  133.78   10.41
   0   7   3  422.93   21.78
   0   7   3  431.54   20.52
   0   7   4  296.07   16.45
   0   7   4  253.60   16.71
   0   7   5  200.13   14.96
   0   7   5  217.23   14.20
   0   7   6  193.20   15.10
   0   7   6  206.42   14.12
   0   7   7  466.00   23.27
   0   7   7  463.23   25.11
   0   7   8  306.23   20.33
   0   7   9   10.76    4.58
   0   7  10   71.01   10.17
   0   7  11   10.43    4.03
   0   8  -4   -0.03    2.61
   0   8  -3   51.62    7.15
   0   8  -2  712.07   29.98
   0   8  -1   46.66    6.85
   0   8   0  301.30   17.44
   0   8   1  144.00   12.32
   0   8   1  149.16   11.61
   0   8   2   27.38    5.05
   0   8   2   24.73    5.24
   0   8   3    2.12    3.24
   0   8   3    9.10    3.56
   0   8   4  169.55   14.55
   0   8   4  253.50   15.86
   0   8   5  334.24   20.86
   0   8   5  323.65   18.97
   0   8   6  296.22   19.99
   0   8   7  166.63   15.17
   0   8   8   87.78   11.29
   0   8   9   38.68    7.70
   0   9  -6  454.05   25.57
   0   9  -5   19.45    5.25
   0   9  -4    6.81    3.84
   0   9  -3   15.03    4.45
   0   9  -2  375.46   21.34
   0   9  -1  535.25   26.17
   0   9   0  191.63   14.43
   0   9   1  124.55   12.47
   0   9   1  153.80   12.67
   0   9   2   30.11    5.87
   0   9   2   31.79    6.55
   0   9   3  422.86   24.52
   0   9   3  412.89   22.54
   0   9   4    9.15    4.20
   0   9   4    0.78    2.99
   0   9   5   62.02    9.61
   0   9   6   13.90    6.05
   0   9   7  173.34   16.12
   0   9   8   -8.73    3.95
   0  10  -7  231.50   18.65
   0  10  -6   52.95    8.66
   0  10  -5   29.21    6.34
   0  10  -4    5.89    3.74
   0  10  -3  366.02   22.51
   0  10  -2   66.96    8.92
   0  10  -1    1.46    3.81
   0  10   0  201.67   16.89
   0  10   0  190.52   15.40
   0  10   1   41.52    7.14
   0  10   1   51.31    8.74
   0  10   2  125.19   13.52
   0  10   2  113.45   11.70
   0  10   3   -0.50    3.30
   0  10   4  136.14   14.18
   0  10   5   17.00    5.17
   0  11  -7    2.68    3.08
   0  11  -6  310.78   22.61
   0  11  -5   10.18    4.63
   0  11  -4  109.68   12.50
   0  11  -3   10.27    3.99
   0  11  -2   24.46    6.10
   0  11  -1   96.71   11.51
   0  11  -1   98.16   12.54
   0  11   0   18.13    5.36
   0  11   0   27.06    7.06
   0  11   1   81.27   11.44
   1 -11   3    4.71    3.93
   1 -11   4  203.50   17.96
   1 -11   5   81.90   11.29
   1 -11   6   46.97    8.88
   1 -11   7   64.10   10.21
   1 -10   2   51.50    8.49
   1 -10   3   45.34    8.12
   1 -10   4   39.83    7.28
   1 -10   5  271.76   20.15
   1 -10   6   81.52   11.03
   1 -10   7  418.46   26.44
   1 -10   8   70.93   10.66
   1 -10   9   38.95    8.26
   1 -10  10   54.96    9.47
   1  -9   1  496.05   25.32
   1  -9   2  130.26   12.30
   1  -9   3  150.92   13.35
   1  -9   4  113.63   11.76
   1  -9   5   94.61   11.01
   1  -9   6  322.13   21.26
   1  -9   7   62.40    9.42
   1  -9   8   69.82   10.10
   1  -9   9  165.24   15.59
   1  -9  10   78.92   11.03
   1  -9  11  380.12   25.53
   1  -9  12   46.61    8.69
   1  -8   0   36.73    5.99
   1  -8   1 1413.11   48.49
   1  -8   2   42.59    6.58
   1  -8   3  724.69   31.25
   1  -8   4   66.53    8.56
   1  -8   5 1328.84   48.50
   1  -8   6  264.98   17.88
   1  -8   7  427.20   24.18
   1  -8   8   47.26    7.69
   1  -8   9   47.68    8.28
   1  -8  10   84.30   10.90
   1  -8  11   36.46    7.47
   1  -8  12  147.99   15.06
   1  -8  13  188.80   17.61
   1  -7   0  298.57   16.21
   1  -7   1 1228.00   41.98
   1  -7   2  970.83   35.79
   1  -7   3   99.67    9.45
   1  -7   4  919.58   35.35
   1  -7   5   11.92    3.84
   1  -7   6 2206.88   69.34
   1  -7   7  159.41   13.11
   1  -7   8  505.28   25.80
   1  -7   9   34.36    6.38
   1  -7  10  446.97   25.22
   1  -7  11   42.15    7.46
   1  -7  12  107.36   12.31
   1  -7  13  195.37   17.24
   1  -7  14    3.88    3.56
   1  -6  -1  438.23   19.07
   1  -6   0 5269.11  135.59
   1  -6   0 5183.21  126.10
   1  -6   1  610.86   24.29
   1  -6   2  984.47   34.55
   1  -6   3   33.76    5.14
   1  -6   4  479.17   21.79
   1  -6   5  507.55   23.09
   1  -6   6   23.32    5.04
   1  -6   7 1485.09   50.48
   1  -6   8  230.72   15.91
   1  -6   9 1109.12   42.40
   1  -6  10   60.15    8.55
   1  -6  11  109.42   11.76
   1  -6  12  192.53   16.13
   1  -6  13  442.17   26.42
   1  -6  14  101.41   12.29
   1  -6  15   12.07    5.26
   1  -5  -1 1721.07   49.66
   1  -5   0    8.92    1.23
   1  -5   0   11.95    2.93
   1  -5   1  836.25   28.97
   1  -5   1  867.31   22.50
   1  -5   2 1518.91   45.96
   1  -5   3 1467.60   45.19
   1  -5   4  339.26   16.58
   1  -5   5    0.20    2.08
   1  -5   6 2433.53   71.46
   1  -5   7    2.05    2.31
   1  -5   8  149.40   11.90
   1  -5   9   25.93    5.36
   1  -5  10   75.16    9.01
   1  -5  11  436.93   24.07
   1  -5  12  343.62   21.49
   1  -5  13  559.63   29.35
   1  -5  14   65.25    9.88
   1  -5  15    8.93    4.42
   1  -5  16   21.57    5.76
   1  -4  -1   71.17    5.41
   1  -4   0 2789.92   73.64
   1  -4   0 2787.43   68.94
   1  -4   1 1885.36   51.85
   1  -4   1 1846.68   46.47
   1  -4   2  639.69   22.52
   1  -4   3  991.61   32.17
   1  -4   4  333.84   15.57
   1  -4   5 1970.45   57.83
   1  -4   6   49.76    6.10
   1  -4   7 2045.32   61.78
   1  -4   8   -0.96    2.04
   1  -4   9  398.92   20.80
   1  -4  10  365.23   20.32
   1  -4  11   97.22   10.54
   1  -4  12   66.57    8.97
   1  -4  13    9.55    4.21
   1  -4  14  133.76   13.34
   1  -4  15   -2.31    4.13
   1  -4  16   18.43    5.34
   1  -3  -3 1209.42   32.99
   1  -3  -2 1311.58   34.99
   1  -3  -1  448.07   14.99
   1  -3   0 2638.77   67.77
   1  -3   0 2621.55   65.02
   1  -3   1   86.94    5.63
   1  -3   1   84.41    3.90
   1  -3   2 3193.00   82.79
   1  -3   3 2162.25   59.49
   1  -3   4  451.57   17.93
   1  -3   5  560.78   21.65
   1  -3   6 1434.10   44.83
   1  -3   7  322.62   16.55
   1  -3   8  429.34   20.53
   1  -3   9   87.94    8.79
   1  -3  10  393.36   20.95
   1  -3  10  380.96   20.45
   1  -3  11    6.04    3.28
   1  -3  11    8.79    3.97
   1  -3  12  321.07   19.57
   1  -3  12  293.94   19.29
   1  -3  13  347.34   21.47
   1  -3  13  338.98   21.61
   1  -3  14    7.98    4.71
   1  -3  15   58.26    9.13
   1  -2  -4  899.93   25.63
   1  -2  -3  213.62    7.68
   1  -2  -2  552.80   15.09
   1  -2  -1  263.61    8.68
   1  -2   0 4698.54  112.36
   1  -2   0 4487.79  111.13
   1  -2   1 1457.20   38.01
   1  -2   1 1378.03   36.29
   1  -2   2  354.64   13.19
   1  -2   3  802.35   25.35
   1  -2   4  939.23   29.92
   1  -2   5  826.01   27.36
   1  -2   5  761.22   26.17
   1  -2   6  602.93   23.15
   1  -2   6  604.05   22.60
   1  -2   7  427.64   18.81
   1  -2   7  370.04   17.54
   1  -2   8  794.59   29.78
   1  -2   8  744.83   29.00
   1  -2   9   29.28    5.23
   1  -2   9   39.57    6.14
   1  -2  10  328.18   18.26
   1  -2  10  296.44   17.55
   1  -2  11  234.88   15.69
   1  -2  11  212.61   15.37
   1  -2  12  253.67   16.89
   1  -2  12  227.33   16.68
   1  -2  13    5.95    3.85
   1  -2  13   -1.32    3.31
   1  -2  14  445.03   25.27
   1  -2  14  413.91   25.26
   1  -2  15   63.10    9.71
   1  -2  15   49.65    8.21
   1  -2  16   56.06    9.61
   1  -1  -4 1088.13   30.00
   1  -1  -3   85.09    3.96
   1  -1  -2    0.71    0.90
   1  -1  -1 3526.96   86.67
   1  -1   0  270.67    8.68
   1  -1   0  282.34    8.32
   1  -1   1   78.19    4.06
   1  -1   1   68.66    3.68
   1  -1   2 2689.57   69.88
   1  -1   2 2773.68   69.40
   1  -1   3 4565.13  112.46
   1  -1   3 4463.42  113.99
   1  -1   4 3008.05   77.19
   1  -1   4 2942.62   78.84
   1  -1   5  262.24   12.10
   1  -1   6 2838.34   77.10
   1  -1   7  578.25   23.07
   1  -1   7  585.35   22.91
   1  -1   8 1719.71   53.14
   1  -1   8 1719.57   52.98
   1  -1   9  556.94   24.05
   1  -1   9  515.35   23.32
   1  -1  10  560.20   25.09
   1  -1  10  523.50   24.60
   1  -1  11  111.29   10.69
   1  -1  11  104.40   10.38
   1  -1  12  505.06   25.50
   1  -1  12  516.16   26.46
   1  -1  13  704.74   32.39
   1  -1  13  702.88   33.25
   1  -1  14   85.41   10.36
   1  -1  14   85.98   10.95
   1  -1  15  292.88   21.52
   1  -1  16   -4.85    4.09
   1   0 -16  116.90   14.30
   1   0  -4 2209.80   55.97
   1   0  -3 3607.36   26.67
   1   0  -3  656.06   21.82
   1   0  -2 3823.52   93.10
   1   0  -2 3904.69   95.12
   1   0  -1   87.75    3.80
   1   0  -1  121.91    4.09
   1   0   0 6190.78   39.49
   1   0   0 1123.76   30.57
   1   0   1 1423.07   37.42
   1   0   2  102.01    5.71
   1   0   2  105.71    4.80
   1   0   3 6616.80  163.80
   1   0   3 6629.19  162.21
   1   0   4  970.62   30.63
   1   0   4 1006.18   29.64
   1   0   5 3725.97   98.53
   1   0   5 3758.81   97.19
   1   0   6  535.19   21.75
   1   0   6  539.86   20.89
   1   0   7 2193.03   63.86
   1   0   7 2263.56   65.36
   1   0   8  362.51   17.86
   1   0   8  366.07   18.72
   1   0   9 2214.48   66.82
   1   0  10  739.38   30.74
   1   0  11 2470.76   75.11
   1   0  11 2461.77   76.07
   1   0  12  707.09   30.95
   1   0  12  638.16   30.71
   1   0  13  682.87   31.70
   1   0  13  707.53   33.22
   1   0  14   71.65   10.22
   1   0  15   47.52    8.64
   1   0  16   40.18    8.15
   1   1 -16   33.41    7.77
   1   1 -15   21.27    6.01
   1   1 -14  383.01   24.68
   1   1  -4   32.61    2.98
   1   1  -3 2685.26   67.95
   1   1  -3 2598.01   66.54
   1   1  -3 2619.55   67.05
   1   1  -2  256.83    9.26
   1   1  -2  264.97    9.27
   1   1  -2  249.65    8.53
   1   1  -1 9934.16  202.80
   1   1  -1 9503.21  200.85
   1   1   0 5249.99  126.66
   1   1   0 5078.31  125.48
   1   1   1 3767.67   92.77
   1   1   1 3791.01   94.92
   1   1   2  620.83   20.15
   1   1   2  633.31   18.56
   1   1   3  148.70    7.24
   1   1   3  130.21    7.67
   1   1   4 3665.49   96.39
   1   1   4 3736.32   95.10
   1   1   5 2290.86   63.42
   1   1   5 2243.44   62.15
   1   1   6 2575.56   72.04
   1   1   6 2552.95   71.15
   1   1   7  428.86   19.54
   1   1   7  416.44   18.90
   1   1   8 1187.58   41.28
   1   1   8 1192.83   40.43
   1   1   9   16.94    4.24
   1   1   9   36.46    5.97
   1   1  10  135.25   11.94
   1   1  10  132.09   11.29
   1   1  11  126.26   11.83
   1   1  12  571.09   28.52
   1   1  13   30.38    6.48
   1   1  13   35.05    7.11
   1   1  14   40.14    7.48
   1   1  15   71.26   10.40
   1   2 -16  176.96   17.46
   1   2 -15   31.87    7.41
   1   2 -14   12.66    4.80
   1   2 -13  961.25   40.95
   1   2 -12  189.17   15.36
   1   2 -11  767.05   33.06
   1   2 -10  135.49   11.50
   1   2  -9  863.39   33.21
   1   2  -8  705.69   27.61
   1   2  -7 1904.49   56.26
   1   2  -6 2683.81   73.43
   1   2  -5 5773.81  145.69
   1   2  -4  144.26    7.68
   1   2  -3 1134.31   31.67
   1   2  -2  195.28    6.69
   1   2  -1  327.93   12.49
   1   2  -1  325.07    9.90
   1   2   0  405.97   14.62
   1   2   1 1065.12   30.01
   1   2   1 1097.42   31.72
   1   2   2  915.80   26.77
   1   2   2  909.02   28.21
   1   2   3  190.03    9.27
   1   2   3  191.63   10.00
   1   2   4  208.09   11.09
   1   2   4  195.88   10.17
   1   2   5 2898.98   78.70
   1   2   5 2960.19   80.12
   1   2   6   30.85    4.63
   1   2   6   37.04    4.98
   1   2   7  701.28   27.70
   1   2   7  730.20   27.60
   1   2   8  163.53   11.95
   1   2   8  165.71   11.86
   1   2   9  147.43   11.76
   1   2   9  136.47   11.66
   1   2  10  137.90   11.95
   1   2  10  131.29   11.81
   1   2  11  226.12   16.62
   1   2  11  225.89   16.41
   1   2  12   68.37    9.33
   1   2  13   21.12    5.06
   1   2  14   17.11    4.80
   1   3 -16  143.41   15.52
   1   3 -15   59.47   10.13
   1   3 -14  616.39   32.52
   1   3 -13   25.14    5.98
   1   3 -12  628.67   30.42
   1   3 -11  241.54   16.66
   1   3 -10  224.92   15.25
   1   3  -9  398.80   20.21
   1   3  -8  702.84   27.77
   1   3  -7 1210.83   39.58
   1   3  -6  397.99   17.21
   1   3  -5 1487.98   43.47
   1   3  -2 2643.22   70.75
   1   3  -2 2642.17   64.93
   1   3  -1 2617.97   69.79
   1   3   0  604.93   20.97
   1   3   1 1627.71   46.46
   1   3   2   24.48    4.12
   1   3   2   29.44    4.47
   1   3   3  150.06    9.24
   1   3   3  180.17   10.21
   1   3   4  213.62   11.25
   1   3   4  189.65   11.23
   1   3   5  146.21   10.11
   1   3   5  144.92    9.66
   1   3   6  819.08   30.21
   1   3   6  791.93   29.15
   1   3   7  701.88   28.15
   1   3   7  698.50   27.77
   1   3   8  202.27   13.94
   1   3   8  199.87   13.62
   1   3   9   23.00    5.49
   1   3   9   15.90    4.28
   1   3  10  131.55   12.18
   1   3  10  122.90   11.71
   1   3  11  152.84   13.76
   1   3  11  160.32   13.97
   1   3  12  367.77   23.24
   1   3  12  406.78   24.08
   1   3  13   -2.14    2.75
   1   4 -16   75.00   11.14
   1   4 -15  161.76   16.00
   1   4 -14  241.62   19.28
   1   4 -13  431.20   25.42
   1   4 -12   65.80    9.02
   1   4 -11  388.16   21.97
   1   4 -10   29.10    5.53
   1   4  -9 1330.88   45.63
   1   4  -8  238.96   14.27
   1   4  -7  459.13   20.24
   1   4  -6   50.49    5.49
   1   4  -3  489.81   13.55
   1   4  -2 1924.47   55.36
   1   4  -1   71.98    6.27
   1   4   0 1823.47   52.66
   1   4   1  787.31   27.28
   1   4   2  643.38   23.32
   1   4   2  658.85   24.29
   1   4   3  344.07   16.29
   1   4   3  345.19   15.62
   1   4   4  346.96   16.37
   1   4   4  361.25   17.09
   1   4   5  923.52   32.49
   1   4   5  907.06   32.94
   1   4   6  479.67   22.00
   1   4   6  480.62   21.58
   1   4   7   18.82    4.12
   1   4   7   27.66    5.23
   1   4   8   56.86    7.48
   1   4   8   37.80    6.18
   1   4   9   80.46    9.20
   1   4   9   87.07    9.51
   1   4  10    2.82    2.55
   1   4  10   -0.80    2.70
   1   4  11  277.52   19.43
   1   4  11  292.32   19.69
   1   4  12  141.21   14.14
   1   4  12  156.59   14.75
   1   5 -15  377.55   25.43
   1   5 -14  104.50   12.44
   1   5 -13   19.50    5.48
   1   5 -12    9.97    3.97
   1   5 -11   92.60   10.34
   1   5 -10  150.85   12.51
   1   5  -9   28.78    5.46
   1   5  -4  448.61   12.33
   1   5  -3    1.92    1.74
   1   5  -2  390.39   17.91
   1   5  -1 1924.07   56.83
   1   5   0   52.07    5.75
   1   5   1  239.16   13.29
   1   5   2  253.19   14.06
   1   5   2  243.67   13.51
   1   5   3  736.78   28.12
   1   5   3  801.84   29.41
   1   5   4  108.76    9.26
   1   5   4  111.86    9.16
   1   5   5    8.08    3.78
   1   5   5    9.47    3.79
   1   5   6  167.74   12.61
   1   5   6  167.21   12.31
   1   5   7    6.07    3.47
   1   5   7    3.61    3.29
   1   5   8  585.20   27.25
   1   5   8  565.00   26.91
   1   5   9    8.49    4.13
   1   5   9    4.93    3.60
   1   5  10  321.50   20.57
   1   5  10  317.21   20.77
   1   5  11   91.77   11.12
   1   5  11   92.32   11.30
   1   6 -15  163.93   16.28
   1   6 -14   40.07    7.95
   1   6 -13  262.09   19.63
   1   6 -12   21.48    5.65
   1   6  -4 1269.31   43.55
   1   6  -3  696.47   28.15
   1   6  -2 1797.87   55.92
   1   6  -1   19.44    4.22
   1   6   0  702.67   27.92
   1   6   1   68.99    7.39
   1   6   1   60.18    6.93
   1   6   2  363.76   18.34
   1   6   2  372.27   18.87
   1   6   3   63.07    7.46
   1   6   3   68.42    7.99
   1   6   4  220.16   14.49
   1   6   4  218.28   14.24
   1   6   5  578.05   26.71
   1   6   5  658.76   27.96
   1   6   6   46.22    6.80
   1   6   6   46.99    6.78
   1   6   7  560.27   27.39
   1   6   7  585.32   27.39
   1   6   8   12.67    4.64
   1   6   8   10.49    4.64
   1   6   9   86.93   10.36
   1   6   9  106.58   11.42
   1   7  -5  127.34   11.62
   1   7  -4   48.00    6.68
   1   7  -3   71.93    8.18
   1   7  -2    8.03    3.70
   1   7  -1 1291.50   45.04
   1   7   0   82.71    8.83
   1   7   1  134.91   11.39
   1   7   1  131.24   10.98
   1   7   2   57.59    7.47
   1   7   2   64.48    8.03
   1   7   3  301.99   18.15
   1   7   3  339.89   19.03
   1   7   4  272.43   17.32
   1   7   4  281.43   17.55
   1   7   5   44.16    6.96
   1   7   5   53.51    7.65
   1   7   6  170.62   13.96
   1   7   6  130.25   12.37
   1   7   7   47.38    7.71
   1   7   7   50.60    7.92
   1   7   8   53.91    8.59
   1   7   8   65.92    9.63
   1   8  -6   11.66    4.69
   1   8  -5   26.28    5.66
   1   8  -4   18.31    5.22
   1   8  -3  207.49   15.27
   1   8  -2  275.31   17.77
   1   8  -1    2.52    2.55
   1   8   0   16.44    4.78
   1   8   1   72.22    8.71
   1   8   1   86.89    9.62
   1   8   2   29.63    6.16
   1   8   2   33.49    6.63
   1   8   3  123.96   11.71
   1   8   3  111.87   11.18
   1   8   4  147.46   13.15
   1   8   4  145.71   13.10
   1   8   5   80.73    9.68
   1   8   5   78.02    9.76
   1   8   6   65.69    9.30
   1   8   6   73.84    9.69
   1   9  -8   17.63    5.59
   1   9  -7   40.69    7.91
   1   9  -6   49.10    8.16
   1   9  -5  366.11   22.76
   1   9  -4   15.95    4.67
   1   9  -3  404.24   23.60
   1   9  -2   63.43    8.91
   1   9  -1  357.42   21.63
   1   9   0   18.19    5.55
   1   9   0   18.20    5.52
   1   9   1  210.37   16.36
   1   9   1  232.31   17.15
   1   9   2   31.64    6.38
   1   9   2   32.73    6.76
   1   9   3  125.43   12.79
   1   9   3  139.92   13.39
   1   9   4  102.26   11.59
   1   9   4  102.62   11.43
   1   9   5   80.29   10.40
   1  10  -8   15.82    5.11
   1  10  -7  219.40   18.60
   1  10  -6   51.21    8.83
   1  10  -5   54.36    8.82
   1  10  -4   20.44    5.97
   1  10  -3   68.66   10.12
   1  10  -2  436.37   25.88
   1  10  -1    8.91    4.33
   1  10   0  563.71   29.89
   1  10   0  530.76   29.12
   1  10   1   88.30   11.19
   1  10   1   76.12   10.28
   1  10   2  129.96   13.68
   1  10   2  118.15   12.88
   1  10   3   -2.67    3.01
   1  11  -3   46.46    8.66
   1  11  -2   15.91    5.36
   1  11  -1   55.75    9.26
   1  11  -1   64.27    9.87
   1  11   0    6.17    3.70
   2 -12   3   95.02   12.35
   2 -11   1   -2.70    3.86
   2 -11   2  347.94   23.08
   2 -11   3    4.57    2.75
   2 -11   4  142.23   14.73
   2 -11   5  114.30   13.13
   2 -11   6  270.02   21.31
   2 -11   7   76.63   11.34
   2 -10   0  104.77   11.05
   2 -10   1  338.93   21.03
   2 -10   2   -4.55    3.58
   2 -10   3  218.67   17.18
   2 -10   4  165.35   15.00
   2 -10   5  798.22   37.21
   2 -10   6   10.44    4.62
   2 -10   7  318.27   22.29
   2 -10   8  197.34   17.71
   2 -10   9  116.27   13.84
   2 -10  10   64.17   10.05
   2  -9   0   24.23    5.39
   2  -9   1   36.07    6.25
   2  -9   2  151.11   13.04
   2  -9   3    1.43    2.64
   2  -9   4   94.41   10.54
   2  -9   5   28.62    5.85
   2  -9   6   53.26    8.31
   2  -9   7   63.17    9.32
   2  -9   8   58.24    9.49
   2  -9   9  310.43   22.04
   2  -9  10   10.90    4.44
   2  -9  11  157.00   15.90
   2  -8  -1  582.07   25.20
   2  -8   0  186.50   13.02
   2  -8   1  141.65   11.53
   2  -8   2    0.41    2.31
   2  -8   3   17.99    4.33
   2  -8   4  136.37   11.88
   2  -8   5   76.16    9.12
   2  -8   6   13.83    4.34
   2  -8   7    2.42    2.67
   2  -8   8  345.73   21.92
   2  -8   9   34.53    7.38
   2  -8  10  500.87   28.40
   2  -8  11   22.87    6.72
   2  -8  12  430.97   27.32
   2  -8  13   10.81    5.43
   2  -7  -2  775.01   28.70
   2  -7  -1  110.79    9.13
   2  -7  -1  131.80    6.76
   2  -7   0  346.18   17.70
   2  -7   0  372.15   12.64
   2  -7   1    1.96    1.01
   2  -7   1   -1.40    2.25
   2  -7   2  306.39   16.62
   2  -7   3   92.20    8.88
   2  -7   4  647.22   27.67
   2  -7   5  209.16   14.50
   2  -7   6 1028.87   39.58
   2  -7   7  451.71   24.03
   2  -7   8  270.01   18.32
   2  -7   9  318.29   20.70
   2  -7  10  121.90   12.86
   2  -7  11  252.68   19.31
   2  -7  12   54.31    9.06
   2  -7  13  708.32   36.57
   2  -7  14    3.22    3.33
   2  -6  -2  675.13   24.47
   2  -6  -1  337.88   15.47
   2  -6  -1  327.69   12.39
   2  -6   0  589.65   22.97
   2  -6   0  609.48   18.80
   2  -6   1  467.45   19.69
   2  -6   1  451.59   14.91
   2  -6   2   25.37    4.23
   2  -6   3 1501.11   47.70
   2  -6   4  258.17   14.99
   2  -6   5 1596.87   51.89
   2  -6   6  412.00   21.25
   2  -6   7 2543.03   77.32
   2  -6   8   58.20    8.12
   2  -6   9  287.00   18.65
   2  -6  10  834.56   36.63
   2  -6  11  515.40   27.97
   2  -6  12  669.14   33.55
   2  -6  13  207.25   17.58
   2  -6  14   80.07   11.26
   2  -5  -2 1172.35   35.11
   2  -5  -1 2176.74   59.57
   2  -5  -1 2161.67   56.99
   2  -5   0 2532.88   69.93
   2  -5   0 2616.37   66.44
   2  -5   1 1754.23   51.70
   2  -5   1 1824.22   47.61
   2  -5   2  550.76   21.63
   2  -5   3   14.24    3.49
   2  -5   4 1948.76   58.27
   2  -5   5   -0.67    2.20
   2  -5   6 3072.92   87.84
   2  -5   7  118.00   10.62
   2  -5   8  450.58   23.17
   2  -5   9  309.63   19.00
   2  -5  10  104.17   11.05
   2  -5  11  295.81   19.93
   2  -5  12  221.90   17.55
   2  -5  13  310.97   21.74
   2  -5  14   -4.46    4.89
   2  -5  15   55.00    9.41
   2  -4  -5   20.77    2.31
   2  -4  -4 1219.11   32.78
   2  -4  -3   93.05    5.41
   2  -4  -2 1095.01   31.38
   2  -4  -1 1973.92   52.01
   2  -4  -1 1967.38   52.90
   2  -4   0  807.59   25.36
   2  -4   0  790.05   23.52
   2  -4   1 3118.75   81.55
   2  -4   1 3077.67   78.55
   2  -4   2 1206.50   37.12
   2  -4   3 2551.25   70.68
   2  -4   4  410.58   18.31
   2  -4   5  283.07   15.12
   2  -4   6  218.09   13.72
   2  -4   7  728.06   29.68
   2  -4   8   20.90    4.53
   2  -4   9   24.85    5.88
   2  -4  10  143.28   12.87
   2  -4  11  104.93   11.36
   2  -4  12  304.96   20.53
   2  -4  13   64.10    9.14
   2  -4  14  123.72   13.78
   2  -4  15   21.49    5.92
   2  -3  -6  426.61   14.51
   2  -3  -5  786.62   22.23
   2  -3  -4  277.51    8.73
   2  -3  -3 6098.48  148.07
   2  -3  -2   79.75    4.32
   2  -3  -1  332.82   11.60
   2  -3  -1  307.86   11.66
   2  -3   0 3365.44   84.27
   2  -3   0 3247.01   83.37
   2  -3   1 2460.75   64.92
   2  -3   1 2422.79   63.09
   2  -3   2   17.48    3.15
   2  -3   3   98.54    7.44
   2  -3   4  192.27   11.66
   2  -3   5   15.09    3.07
   2  -3   6 1214.68   40.85
   2  -3   7   46.52    6.38
   2  -3   8   83.56    8.92
   2  -3   9  190.63   13.97
   2  -3  10   21.94    5.44
   2  -3  11  456.96   24.83
   2  -3  12   53.14    8.34
   2  -3  13  364.43   23.19
   2  -3  14   -1.48    3.33
   2  -3  15   75.57   10.76
   2  -3  16   -0.13    2.16
   2  -2  -6 1331.47   36.67
   2  -2  -5  116.62    5.36
   2  -2  -4   83.47    3.53
   2  -2  -2 3527.93   86.08
   2  -2  -1 2232.40   56.52
   2  -2  -1 2219.30   57.71
   2  -2   0 5161.09  129.42
   2  -2   0 5261.35  128.32
   2  -2   0 5309.78  129.51
   2  -2   1  612.32   19.89
   2  -2   1  610.19   19.18
   2  -2   1  595.23   19.25
   2  -2   2 1415.93   40.98
   2  -2   2 1431.58   40.46
   2  -2   3  135.09    8.42
   2  -2   3  122.63    7.92
   2  -2   4   78.61    6.95
   2  -2   5 1086.01   35.95
   2  -2   6   27.06    4.03
   2  -2   6   24.62    4.19
   2  -2   7  135.29   10.65
   2  -2   7  118.25    9.00
   2  -2   8  154.13   11.88
   2  -2   8  150.60   10.68
   2  -2   9  161.80   12.82
   2  -2   9  174.82   12.09
   2  -2  10    2.46    2.47
   2  -2  10   -3.11    3.19
   2  -2  11  225.96   16.28
   2  -2  11  204.50   14.89
   2  -2  12  557.91   28.72
   2  -2  12  559.82   27.56
   2  -2  13   -5.07    3.97
   2  -2  13    5.52    3.73
   2  -2  14  235.82   18.66
   2  -2  14  246.96   18.76
   2  -2  15    3.59    3.84
   2  -2  15   13.10    4.72
   2  -1  -2 1157.12   29.77
   2  -1  -2 1171.94   31.66
   2  -1  -1 1593.12   40.31
   2  -1  -1 1565.03   40.36
   2  -1   0  388.19   12.83
   2  -1   1   41.87    3.74
   2  -1   1   45.55    3.19
   2  -1   2 1592.70   44.36
   2  -1   2 1596.88   42.93
   2  -1   3   70.56    4.45
   2  -1   3   65.76    5.63
   2  -1   4  927.93   27.33
   2  -1   4  870.94   30.09
   2  -1   5  930.80   29.02
   2  -1   5  909.98   32.03
   2  -1   6  443.46   18.32
   2  -1   6  486.07   21.16
   2  -1   7  152.48   10.10
   2  -1   7  149.00   11.37
   2  -1   8  793.87   29.48
   2  -1   9   99.49    8.98
   2  -1  10  148.85   12.82
   2  -1  10  165.28   12.53
   2  -1  11  393.23   22.65
   2  -1  11  459.59   23.13
   2  -1  12  131.00   12.78
   2  -1  12  114.70   11.44
   2  -1  13   97.36   11.05
   2  -1  13   97.55   11.36
   2  -1  14   20.72    5.84
   2  -1  14   11.85    4.78
   2  -1  15   41.19    7.82
   2   0  -6 2698.82   68.69
   2   0  -5  981.50   26.86
   2   0  -4 2627.60   65.62
   2   0  -3   79.95    4.06
   2   0  -3   89.23    5.26
   2   0  -3   81.26    4.63
   2   0  -2 8893.40  216.17
   2   0  -2 8511.81  214.67
   2   0  -1  117.42    5.92
   2   0  -1  135.24    4.71
   2   0  -1  129.85    6.42
   2   0   0  321.45   11.87
   2   0   0  313.32   11.69
   2   0   1   18.76    2.77
   2   0   2   65.82    5.41
   2   0   2   68.17    3.53
   2   0   3  709.06   21.03
   2   0   3  705.81   24.34
   2   0   4  256.99   13.27
   2   0   4  284.13   11.47
   2   0   5 4640.40  117.63
   2   0   5 4561.49  121.11
   2   0   6  128.04    8.72
   2   0   6  148.47   10.70
   2   0   7 1091.22   35.93
   2   0   7 1081.44   38.75
   2   0   8  801.39   29.99
   2   0   8  826.19   33.02
   2   0   9  443.68   21.13
   2   0   9  408.05   22.36
   2   0  10  177.28   13.11
   2   0  10  177.13   14.45
   2   0  11  462.28   23.84
   2   0  12  617.22   30.50
   2   0  12  623.09   29.64
   2   0  13   17.71    5.64
   2   0  13   13.12    4.45
   2   0  14  144.84   14.27
   2   1 -16  418.45   27.58
   2   1 -15   56.81    9.61
   2   1  -3  926.08   28.21
   2   1  -3  961.59   26.32
   2   1  -2 7868.68  181.59
   2   1  -2 7730.36  183.40
   2   1  -2 7579.04  179.28
   2   1  -2 7391.97  182.04
   2   1  -1 8931.91  204.44
   2   1  -1 8781.40  207.85
   2   1  -1 8408.09  206.44
   2   1   0 1730.26   47.05
   2   1   0 1682.96   46.01
   2   1   1 3948.33   96.86
   2   1   1 4002.32  101.71
   2   1   2 2918.08   77.65
   2   1   2 2903.16   73.00
   2   1   3  678.13   20.94
   2   1   3  673.74   24.31
   2   1   4  942.69   32.01
   2   1   4  951.33   29.04
   2   1   5   14.38    3.00
   2   1   5    9.48    3.30
   2   1   6 1045.69   36.62
   2   1   6 1052.55   34.11
   2   1   7  111.57    9.98
   2   1   7  106.82    8.56
   2   1   8  455.86   23.07
   2   1   8  493.30   21.77
   2   1   9  164.17   13.48
   2   1   9  174.67   12.53
   2   1  10  267.17   16.73
   2   1  10  283.06   18.89
   2   1  11  668.62   29.99
   2   1  11  631.30   31.44
   2   1  12   78.74    9.67
   2   2 -16   19.60    5.80
   2   2 -15  123.72   13.61
   2   2 -14    6.21    3.75
   2   2 -13 1409.52   52.80
   2   2 -12   -1.39    2.70
   2   2 -11  316.54   19.07
   2   2 -10    3.24    3.03
   2   2  -9  348.04   18.27
   2   2  -8 1916.13   57.82
   2   2  -7  278.32   14.15
   2   2  -6  124.02    8.18
   2   2  -5   24.14    3.05
   2   2  -4  675.30   21.15
   2   2  -3  774.81   25.19
   2   2  -3  751.19   22.53
   2   2  -2 1392.94   39.85
   2   2  -2 1336.63   36.78
   2   2  -1 2723.11   72.18
   2   2  -1 2684.46   69.22
   2   2   0  220.29   11.11
   2   2   1 3319.23   87.11
   2   2   1 3264.19   82.73
   2   2   2  754.73   23.20
   2   2   2  793.62   27.11
   2   2   3  538.59   21.28
   2   2   3  531.46   18.36
   2   2   4   95.63    6.66
   2   2   4   99.12    8.24
   2   2   5 2982.02   83.93
   2   2   5 2985.36   80.33
   2   2   6  502.66   23.08
   2   2   6  525.95   21.22
   2   2   7  186.73   13.41
   2   2   7  201.59   12.46
   2   2   8   13.83    4.00
   2   2   8   20.79    4.22
   2   2   9   36.01    5.99
   2   2   9   30.60    6.11
   2   2  10  177.10   15.03
   2   2  10  214.98   15.07
   2   2  11  191.28   16.23
   2   2  11  220.31   15.91
   2   2  12  165.87   15.58
   2   3 -16   59.61    9.93
   2   3 -15   97.93   12.27
   2   3 -14  183.41   16.17
   2   3 -13   58.19    8.79
   2   3 -12   14.91    4.16
   2   3 -11  136.61   12.04
   2   3 -10    7.04    3.42
   2   3  -9  710.69   28.61
   2   3  -8  220.97   13.14
   2   3  -7 1090.64   35.77
   2   3  -6  545.27   20.66
   2   3  -5 2757.01   73.35
   2   3  -4   17.64    2.27
   2   3  -4   20.38    3.74
   2   3  -3 1137.52   35.13
   2   3  -3 1063.93   30.36
   2   3  -2 1498.02   44.52
   2   3  -2 1468.82   39.65
   2   3  -1 3417.00   91.03
   2   3   0    5.50    2.23
   2   3   1  748.80   23.97
   2   3   1  756.23   27.05
   2   3   2  164.40   10.54
   2   3   2  164.31    8.81
   2   3   3    9.48    3.09
   2   3   3    6.47    2.13
   2   3   4 1617.85   51.22
   2   3   4 1663.05   48.15
   2   3   5   24.05    4.05
   2   3   5   28.68    5.15
   2   3   6  999.90   34.87
   2   3   6 1038.85   37.77
   2   3   7   59.70    6.96
   2   3   7   67.27    8.28
   2   3   8   98.21    9.39
   2   3   8   78.73    9.19
   2   3   9   22.09    5.89
   2   3   9   29.16    5.48
   2   3  10  667.05   32.10
   2   3  10  670.71   30.36
   2   3  11   31.75    6.71
   2   3  12   43.46    8.62
   2   3  13   36.33    7.90
   2   4 -16    5.86    4.26
   2   4 -15  160.14   15.74
   2   4 -14   74.27   10.15
   2   4 -13  177.79   15.41
   2   4 -12   94.03   10.45
   2   4 -11  208.85   15.07
   2   4 -10   18.24    4.27
   2   4  -9  255.50   15.32
   2   4  -8 1729.78   53.45
   2   4  -7  127.59    9.32
   2   4  -4 1528.43   47.56
   2   4  -4 1506.74   40.59
   2   4  -3  191.34   11.92
   2   4  -3  204.99    8.24
   2   4  -2 2036.73   59.71
   2   4  -1   75.35    7.16
   2   4   0 2261.02   65.47
   2   4   1   11.21    2.84
   2   4   1    5.91    2.63
   2   4   2  673.95   23.96
   2   4   2  644.65   26.20
   2   4   3   27.95    5.00
   2   4   3   23.43    4.23
   2   4   4  641.37   24.63
   2   4   4  659.33   27.29
   2   4   5  138.98   10.07
   2   4   5  144.61   11.38
   2   4   6   17.42    4.15
   2   4   6   11.32    4.19
   2   4   7  521.08   25.65
   2   4   7  515.91   23.65
   2   4   8   20.65    5.08
   2   4   8   16.89    5.11
   2   4   9  244.68   17.67
   2   4  10   17.55    6.05
   2   4  11  194.67   17.22
   2   4  12   38.27    7.42
   2   5 -16    3.34    3.53
   2   5 -15   71.65   10.61
   2   5 -14  400.34   25.12
   2   5 -13   11.08    4.55
   2   5 -12  190.96   15.34
   2   5 -11   16.79    4.38
   2   5 -10  543.53   25.74
   2   5  -9    1.65    2.29
   2   5  -6  421.38   14.99
   2   5  -5  529.07   24.17
   2   5  -5  542.27   17.07
   2   5  -4  800.09   31.28
   2   5  -4  833.89   23.38
   2   5  -3  129.38   10.40
   2   5  -2    6.31    3.31
   2   5  -1  248.80   14.80
   2   5   0   16.05    4.20
   2   5   1  299.48   14.84
   2   5   1  293.17   16.60
   2   5   2   76.78    7.21
   2   5   2   79.54    8.23
   2   5   3  231.69   13.38
   2   5   3  225.51   14.81
   2   5   4  419.83   19.65
   2   5   4  421.65   21.58
   2   5   5    7.15    2.98
   2   5   5   -0.47    2.88
   2   5   6  642.49   29.70
   2   5   6  672.16   28.09
   2   5   7   17.86    4.43
   2   5   7   16.86    4.70
   2   5   8   51.38    8.44
   2   5   9   -1.75    3.02
   2   5  10  147.26   14.80
   2   5  11  121.49   13.73
   2   6 -15  130.30   14.58
   2   6 -14  152.59   15.09
   2   6 -13   30.48    7.28
   2   6  -6   34.70    6.72
   2   6  -5   -0.91    2.34
   2   6  -4  110.83   10.36
   2   6  -3  205.80   14.19
   2   6  -2  782.09   31.74
   2   6  -1  393.34   20.46
   2   6   0  725.18   30.31
   2   6   1  235.25   15.63
   2   6   1  253.00   14.53
   2   6   2    8.28    2.90
   2   6   2   13.92    4.58
   2   6   3  818.07   31.46
   2   6   3  798.53   33.44
   2   6   4   78.20    8.26
   2   6   4   74.24    9.30
   2   6   5  560.53   27.22
   2   6   5  539.08   25.28
   2   6   6    2.31    2.92
   2   6   6    4.08    4.17
   2   6   7  615.08   30.36
   2   6   8   21.44    7.14
   2   6   9  102.64   12.04
   2   6  10   23.30    6.21
   2   7  -8  153.82   14.07
   2   7  -7  232.74   17.24
   2   7  -6   82.25    9.90
   2   7  -5  199.03   15.13
   2   7  -4  243.91   16.82
   2   7  -3 1489.07   52.14
   2   7  -2   70.01    8.82
   2   7  -1  425.41   22.83
   2   7   0  464.61   24.05
   2   7   1  514.29   25.86
   2   7   1  507.58   23.94
   2   7   2  384.35   21.85
   2   7   2  360.02   19.70
   2   7   3  713.69   30.19
   2   7   3  680.00   31.54
   2   7   4  254.91   16.68
   2   7   4  246.63   17.68
   2   7   5  127.83   12.73
   2   7   6  226.83   17.78
   2   7   7    6.63    4.02
   2   7   8   22.98    6.71
   2   8  -9  467.16   27.76
   2   8  -8  132.16   13.77
   2   8  -7  158.48   14.71
   2   8  -6  121.59   12.61
   2   8  -5   16.21    5.12
   2   8  -4  333.22   21.04
   2   8  -3   98.98   11.05
   2   8  -2  194.71   15.55
   2   8  -1   -0.62    3.51
   2   8   0  203.45   14.88
   2   8   0  190.22   15.49
   2   8   1   15.58    4.60
   2   8   1   17.56    5.28
   2   8   2   89.93   10.05
   2   8   2   89.61   10.54
   2   8   3   94.21   11.29
   2   8   4   59.93    9.17
   2   8   5   50.04    8.30
   2   8   6   42.96    8.29
   2   8   7   12.00    4.71
   2   9 -10   35.55    8.76
   2   9  -9  124.88   14.33
   2   9  -8   41.09    8.34
   2   9  -7  173.53   16.35
   2   9  -6  224.61   18.40
   2   9  -5   30.04    6.70
   2   9  -4   23.14    5.65
   2   9  -3  238.94   18.36
   2   9  -2    8.08    3.62
   2   9  -1  164.80   15.25
   2   9   0    4.30    3.72
   2   9   0    5.07    3.12
   2   9   1   33.52    7.33
   2   9   2   18.35    6.08
   2   9   3    9.27    4.62
   2   9   4   46.07    8.06
   2  10  -6   35.08    7.62
   2  10  -5   44.70    8.99
   2  10  -4   46.46    8.63
   2  10  -3    4.73    3.98
   2  10  -2  209.86   18.17
   2  10  -1    8.01    4.81
   2  10   0   94.83   12.27
   3 -12   1  189.87   16.79
   3 -12   2    2.91    3.70
   3 -12   3   73.12   10.70
   3 -12   4   34.04    7.99
   3 -11   0  201.57   16.18
   3 -11   1   14.22    4.73
   3 -11   2  237.26   18.43
   3 -11   3    3.62    3.49
   3 -11   4   87.44   11.55
   3 -11   5   51.28    8.91
   3 -11   6  215.99   18.48
   3 -11   7   66.57   10.82
   3 -10  -1  528.34   26.05
   3 -10   0    0.93    3.52
   3 -10   1  657.69   30.78
   3 -10   2  102.83   11.15
   3 -10   3  744.00   34.27
   3 -10   4   19.40    5.30
   3 -10   5  364.47   23.22
   3 -10   6  134.38   13.94
   3 -10   7   82.32   11.55
   3 -10   8  203.22   17.90
   3 -10   9    1.15    3.80
   3  -9  -2  510.49   23.67
   3  -9  -1  283.45   16.88
   3  -9   0  415.27   21.74
   3  -9   1  111.56   10.66
   3  -9   2  217.64   15.59
   3  -9   3   67.48    8.64
   3  -9   4  265.51   18.10
   3  -9   5  103.70   11.31
   3  -9   6  335.76   21.71
   3  -9   7  218.48   17.50
   3  -9   8   12.27    5.19
   3  -9   9  117.96   13.56
   3  -9  10  105.59   12.91
   3  -9  11   28.07    6.35
   3  -8  -2  141.99   10.54
   3  -8  -1 1202.52   41.08
   3  -8   0  634.41   26.72
   3  -8   1   26.69    5.19
   3  -8   2   20.61    4.91
   3  -8   3   72.67    8.36
   3  -8   4   22.36    5.29
   3  -8   5   -0.71    2.36
   3  -8   6  197.05   15.32
   3  -8   7   -0.60    2.20
   3  -8   8  124.01   12.87
   3  -8   9    4.62    3.43
   3  -8  10  162.97   15.92
   3  -8  11    8.83    5.40
   3  -8  12  108.48   13.40
   3  -7  -3   85.93    7.19
   3  -7  -2  445.40   19.47
   3  -7  -2  474.53   18.02
   3  -7  -1    3.68    1.84
   3  -7  -1    3.62    2.42
   3  -7   0  498.21   21.60
   3  -7   0  512.46   18.29
   3  -7   1   24.99    3.20
   3  -7   1   27.47    4.92
   3  -7   2  507.03   22.86
   3  -7   3  138.26   11.15
   3  -7   4  909.23   35.43
   3  -7   5    8.04    3.06
   3  -7   6  679.65   30.44
   3  -7   7   44.44    7.28
   3  -7   8    0.48    3.47
   3  -7   9   43.67    7.92
   3  -7  10   25.23    5.31
   3  -7  11  567.45   31.16
   3  -7  12   -5.59    4.34
   3  -7  13   75.02   11.39
   3  -6  -3  114.36    7.65
   3  -6  -2  283.43   13.52
   3  -6  -2  318.79   13.55
   3  -6  -1  710.12   25.68
   3  -6  -1  756.63   24.50
   3  -6   0  324.91   15.37
   3  -6   0  329.59   13.51
   3  -6   1  315.53   15.80
   3  -6   1  333.64   13.63
   3  -6   2  358.32   17.56
   3  -6   2  370.47   15.29
   3  -6   3  811.13   30.82
   3  -6   4  377.23   19.26
   3  -6   5 2311.56   70.45
   3  -6   6  360.82   20.27
   3  -6   7  529.71   26.36
   3  -6   8   78.77    9.65
   3  -6   9  106.17   11.62
   3  -6  10  449.11   26.03
   3  -6  11   56.80    9.47
   3  -6  12  144.22   14.92
   3  -6  13   61.54   10.03
   3  -5  -3  875.92   26.67
   3  -5  -2 1618.21   46.18
   3  -5  -2 1710.31   47.40
   3  -5  -1   56.66    4.96
   3  -5  -1   60.08    5.18
   3  -5   0 3838.14  101.64
   3  -5   0 3935.88  100.02
   3  -5   1  250.55   12.93
   3  -5   1  261.91   11.70
   3  -5   2 1211.69   39.71
   3  -5   2 1262.90   37.58
   3  -5   3    6.39    2.76
   3  -5   4 1061.42   37.31
   3  -5   5  273.60   16.00
   3  -5   6  653.28   28.32
   3  -5   7 1252.57   45.47
   3  -5   8  287.75   18.67
   3  -5   9  540.92   27.78
   3  -5  10   38.83    7.57
   3  -5  11 1055.41   44.35
   3  -5  12   25.29    6.60
   3  -5  13  149.56   15.09
   3  -5  14   41.55    8.78
   3  -4  -6 1113.69   28.58
   3  -4  -4 1386.65   36.42
   3  -4  -3 1698.31   44.78
   3  -4  -2  512.48   18.44
   3  -4  -2  492.68   16.63
   3  -4  -1 5083.23  128.96
   3  -4  -1 5206.53  129.84
   3  -4   0  397.67   15.60
   3  -4   0  365.67   14.74
   3  -4   1 5201.48  135.99
   3  -4   1 5437.69  134.65
   3  -4   2  191.66   11.31
   3  -4   2  204.99   10.80
   3  -4   3  720.58   27.02
   3  -4   4  669.24   26.60
   3  -4   5 4072.23  111.50
   3  -4   6  300.07   17.36
   3  -4   7  204.82   14.61
   3  -4   8  112.94   11.14
   3  -4   9   10.78    5.27
   3  -4  10  810.32   36.25
   3  -4  11    2.95    2.98
   3  -4  12  588.41   31.46
   3  -4  13    6.56    4.15
   3  -4  14  194.19   18.00
   3  -3  -7 2159.07   55.48
   3  -3  -6  433.78   12.56
   3  -3  -4   25.76    1.61
   3  -3  -3 1066.70   28.39
   3  -3  -2 3984.33  100.72
   3  -3  -2 4148.46  104.02
   3  -3  -1 2720.52   70.57
   3  -3  -1 2706.67   71.84
   3  -3   0 1912.73   52.40
   3  -3   0 1899.09   52.45
   3  -3   1  382.23   15.67
   3  -3   1  360.47   14.86
   3  -3   2   13.33    3.34
   3  -3   2   11.67    3.38
   3  -3   3  473.00   19.98
   3  -3   4 1587.39   49.38
   3  -3   5  258.66   15.08
   3  -3   6  652.17   27.55
   3  -3   7  338.51   18.93
   3  -3   8  303.79   18.66
   3  -3   9  148.16   13.12
   3  -3  10   73.22    9.23
   3  -3  11  333.00   21.72
   3  -3  12    8.26    4.75
   3  -3  13  147.05   14.95
   3  -3  14    0.94    3.97
   3  -2  -7   -0.47    0.83
   3  -2  -6  404.30   13.20
   3  -2  -4  145.47    5.09
   3  -2  -3  359.11   10.54
   3  -2  -2  826.56   22.71
   3  -2  -1    7.81    1.94
   3  -2   0  642.57   20.49
   3  -2   1 1751.33   48.64
   3  -2   2   56.71    5.45
   3  -2   3  434.05   18.49
   3  -2   4   37.38    5.39
   3  -2   5 1123.24   38.72
   3  -2   6  340.40   18.21
   3  -2   7   69.53    8.20
   3  -2   8  329.69   19.28
   3  -2   9  400.90   22.39
   3  -2  10  285.01   19.06
   3  -2  11   37.99    7.47
   3  -2  12  323.60   21.94
   3  -2  13  103.58   12.33
   3  -2  14   24.42    6.60
   3  -1  -6  170.86    5.99
   3  -1  -5   42.36    2.40
   3  -1  -4  236.29    8.02
   3  -1  -4  238.24    9.00
   3  -1  -3   13.90    2.54
   3  -1  -2 1168.81   15.37
   3  -1  -2 1159.64   16.38
   3  -1  -1   -0.17    0.38
   3  -1  -1  276.56    8.70
   3  -1   0 1521.41   41.83
   3  -1   0 1473.60   38.79
   3  -1   1  646.51   22.14
   3  -1   1  656.63   19.63
   3  -1   2 2470.34   67.66
   3  -1   3   19.96    4.00
   3  -1   4 3503.04   95.13
   3  -1   5   94.17    6.46
   3  -1   5   97.99    8.80
   3  -1   6 1722.73   49.41
   3  -1   6 1686.92   54.60
   3  -1   7    1.81    1.63
   3  -1   7    3.76    3.65
   3  -1   8  551.82   22.84
   3  -1   8  568.42   27.20
   3  -1   9   61.27    6.96
   3  -1   9   75.18    9.70
   3  -1  10  188.32   13.28
   3  -1  11  159.08   14.69
   3  -1  11  161.02   12.99
   3  -1  12    5.88    4.44
   3  -1  13  225.51   18.70
   3  -1  14   12.45    5.26
   3   0  -7   52.81    3.94
   3   0  -6  478.85   15.44
   3   0  -5  245.42    9.45
   3   0  -4  121.57    6.80
   3   0  -3 1964.99   51.55
   3   0  -3 1913.96   52.15
   3   0  -3 1959.60   53.52
   3   0  -2 2110.14   55.56
   3   0  -2 2076.19   52.75
   3   0  -2 2019.64   56.16
   3   0  -1 1820.30   45.04
   3   0  -1 1825.21   50.13
   3   0  -1 1848.02   50.57
   3   0   0  229.00   11.05
   3   0   0  239.17   11.29
   3   0   1 1483.35   42.04
   3   0   1 1326.26   41.78
   3   0   2   49.34    2.61
   3   0   2   47.51    6.01
   3   0   3 1770.03   45.88
   3   0   3 1748.51   52.41
   3   0   4    5.99    3.04
   3   0   4    5.40    1.76
   3   0   5 2082.63   56.73
   3   0   5 2063.99   62.53
   3   0   6  539.04   20.47
   3   0   6  537.59   24.44
   3   0   7 1145.69   37.07
   3   0   7 1128.23   41.76
   3   0   8  143.70   10.28
   3   0   8  126.94   12.15
   3   0   9  573.44   24.77
   3   0   9  585.88   29.05
   3   0  10  191.78   13.63
   3   0  10  213.83   16.99
   3   0  11   15.45    6.16
   3   0  13    3.43    3.51
   3   0  14   37.21    7.84
   3   1 -16  220.59   19.27
   3   1 -15   17.49    5.67
   3   1  -5 1732.78   49.33
   3   1  -4 1507.18   43.60
   3   1  -3 4612.10  119.95
   3   1  -3 4854.51  115.04
   3   1  -3 4776.09  119.51
   3   1  -2 1756.31   45.92
   3   1  -2 1756.46   49.59
   3   1  -2 1749.36   48.67
   3   1  -1 3683.70   90.96
   3   1  -1 3750.56   96.85
   3   1  -1 3716.19   95.62
   3   1   0 1697.63   42.76
   3   1   0 1769.16   49.95
   3   1   0 1776.15   49.43
   3   1   1  549.42   21.21
   3   1   1  535.05   14.96
   3   1   2 1240.23   32.93
   3   1   2 1246.87   39.74
   3   1   3  416.21   18.95
   3   1   3  410.53   14.13
   3   1   4 1407.44   45.42
   3   1   4 1395.33   39.74
   3   1   5  300.43   17.00
   3   1   5  315.62   13.71
   3   1   6  670.32   28.96
   3   1   6  713.95   25.17
   3   1   7   10.03    3.24
   3   1   7   18.80    5.02
   3   1   8    6.09    2.76
   3   1   8   -0.52    3.64
   3   1   9  999.74   36.62
   3   1   9 1022.21   41.79
   3   1  10  159.58   14.82
   3   1  11  471.99   27.66
   3   1  12   50.86    9.01
   3   2 -16   55.22    9.66
   3   2 -15  371.39   24.49
   3   2 -14   33.54    7.11
   3   2 -13  668.21   31.89
   3   2 -12  480.38   25.15
   3   2 -11  487.51   24.28
   3   2 -10  492.17   23.42
   3   2  -9  996.69   35.71
   3   2  -8 2016.38   59.60
   3   2  -7  248.50   12.84
   3   2  -6  210.84   10.72
   3   2  -5   52.77    5.49
   3   2  -5   61.25    4.74
   3   2  -4 1868.64   54.38
   3   2  -4 1847.90   52.01
   3   2  -4 1910.42   49.41
   3   2  -3  292.79   14.30
   3   2  -3  313.70   12.88
   3   2  -2 1220.57   37.65
   3   2  -2 1160.25   34.95
   3   2  -1 2120.79   60.57
   3   2  -1 2120.99   58.23
   3   2   0 1681.98   50.39
   3   2   1    7.06    1.49
   3   2   1    4.16    2.17
   3   2   2   74.01    4.97
   3   2   2   85.29    7.75
   3   2   3  993.96   35.39
   3   2   3  997.89   29.69
   3   2   4    3.95    3.03
   3   2   4    3.03    1.91
   3   2   5  680.46   29.11
   3   2   5  718.90   24.98
   3   2   6    9.72    4.95
   3   2   6    0.50    1.79
   3   2   7    8.33    3.22
   3   2   7    0.09    3.75
   3   2   8  240.73   17.12
   3   2   9   59.80    8.77
   3   2  10  380.25   23.90
   3   2  11    9.51    5.04
   3   2  12  132.09   14.66
   3   3 -16   50.31    9.03
   3   3 -15   17.49    5.64
   3   3 -14  443.41   26.09
   3   3 -13  231.02   17.37
   3   3 -12  107.59   11.04
   3   3 -11  194.80   14.36
   3   3 -10  210.70   14.17
   3   3  -9 1132.03   39.07
   3   3  -8  117.62    9.02
   3   3  -7 1578.25   47.09
   3   3  -6  613.02   24.94
   3   3  -6  600.65   21.57
   3   3  -5  236.80   13.65
   3   3  -5  239.21   11.39
   3   3  -4  102.22    8.52
   3   3  -4   96.98    6.49
   3   3  -3   22.28    2.94
   3   3  -3   26.71    4.55
   3   3  -2  101.76    8.44
   3   3  -2  111.58    7.07
   3   3  -1    0.15    2.53
   3   3   0  219.31   13.20
   3   3   1  179.59    8.96
   3   3   1  207.49   12.82
   3   3   2  366.29   14.43
   3   3   2  354.79   18.33
   3   3   3   18.49    3.16
   3   3   3   17.98    4.13
   3   3   4  869.27   34.13
   3   3   4  891.23   29.36
   3   3   5  299.03   18.17
   3   3   5  329.75   15.43
   3   3   6  325.88   19.65
   3   3   6  319.08   16.13
   3   3   7  159.04   13.71
   3   3   8  289.44   19.49
   3   3   9  155.77   14.78
   3   3  10  129.67   13.83
   3   3  11   48.92    8.78
   3   4 -16   23.16    6.12
   3   4 -15  229.20   18.71
   3   4 -14   37.50    7.43
   3   4 -13  359.91   22.13
   3   4 -12  103.24   10.80
   3   4 -11  247.20   16.34
   3   4 -10   95.36    9.28
   3   4  -9  170.74   11.90
   3   4  -8  881.78   31.54
   3   4  -7    1.50    2.24
   3   4  -6  754.28   30.08
   3   4  -6  733.74   24.85
   3   4  -5   64.01    7.51
   3   4  -5   87.45    6.13
   3   4  -4  781.94   30.79
   3   4  -4  821.50   25.82
   3   4  -3   14.60    2.36
   3   4  -3   16.29    4.03
   3   4  -2  264.34   15.47
   3   4  -1  656.36   26.97
   3   4   0  470.68   22.17
   3   4   1   40.94    4.52
   3   4   1   43.38    6.18
   3   4   2   -0.68    1.68
   3   4   2   -0.63    3.08
   3   4   3  779.13   27.00
   3   4   3  713.62   30.90
   3   4   4   26.96    4.32
   3   4   4   26.03    5.19
   3   4   5  854.30   35.63
   3   4   6    1.22    3.01
   3   4   7  504.77   26.93
   3   4   8    5.71    4.38
   3   4   9  147.46   14.73
   3   4  10  153.85   15.40
   3   5 -16  127.29   14.33
   3   5 -15   26.36    7.01
   3   5 -14  471.31   27.27
   3   5 -13   21.97    5.59
   3   5 -12  221.05   16.18
   3   5 -11   67.01    8.42
   3   5  -8  221.61   15.75
   3   5  -7  415.78   22.61
   3   5  -7  466.89   17.77
   3   5  -6  872.75   35.40
   3   5  -6  922.05   28.59
   3   5  -5   45.98    4.29
   3   5  -5   48.15    6.95
   3   5  -4    8.08    1.60
   3   5  -4    8.29    3.62
   3   5  -3  668.75   28.60
   3   5  -2  134.91   11.36
   3   5  -1 1016.16   38.28
   3   5   0   20.56    3.60
   3   5   0   17.73    4.60
   3   5   1  304.21   15.15
   3   5   1  305.22   18.31
   3   5   2   43.83    5.37
   3   5   2   25.62    5.39
   3   5   3  121.29    9.28
   3   5   3  108.49   11.02
   3   5   4  557.62   27.59
   3   5   5   16.20    5.02
   3   5   6  160.16   14.70
   3   5   7    0.02    3.16
   3   5   8  121.78   13.69
   3   5   9   11.69    5.16
   3   6 -15  170.22   16.24
   3   6  -9  254.71   18.38
   3   6  -8  211.49   16.35
   3   6  -7  157.84   13.72
   3   6  -6   61.60    8.61
   3   6  -5    1.86    2.89
   3   6  -4  271.06   17.69
   3   6  -3    7.17    3.38
   3   6  -2  309.97   19.02
   3   6  -1   32.48    6.29
   3   6   0    9.38    3.61
   3   6   0    5.84    2.34
   3   6   1  252.76   14.64
   3   6   1  248.71   17.22
   3   6   2  127.47   12.10
   3   6   3  173.64   14.82
   3   6   4   15.93    4.80
   3   6   5  107.20   11.95
   3   6   6   48.86    8.92
   3   6   7   77.52   10.99
   3   6   8   42.08    8.58
   3   7 -11   22.20    6.24
   3   7 -10  208.01   17.79
   3   7  -9   99.26   11.91
   3   7  -8    0.79    2.76
   3   7  -7  128.20   12.93
   3   7  -6   42.84    7.74
   3   7  -5  507.04   27.09
   3   7  -4   45.19    7.44
   3   7  -3  601.39   29.78
   3   7  -2  104.56   11.48
   3   7  -1  122.26   12.33
   3   7   0  363.11   22.32
   3   7   1  124.45   12.73
   3   7   2   81.96   10.78
   3   7   3   -1.38    2.81
   3   7   4  376.21   24.04
   3   7   5   10.00    5.05
   3   7   6  116.93   13.52
   3   8 -11   38.50    7.99
   3   8 -10  291.48   22.37
   3   8  -9  168.34   16.25
   3   8  -8  301.08   21.79
   3   8  -7  115.71   13.06
   3   8  -6  218.72   17.83
   3   8  -5   20.39    6.27
   3   8  -4  121.98   12.91
   3   8  -3   43.21    7.77
   3   8  -2  277.81   20.09
   3   8  -1   65.29    9.73
   3   8   0   68.05    9.82
   3   8   1   55.55    8.95
   3   8   2  109.86   12.81
   3   8   3  120.63   13.47
   3   8   4   -3.83    4.51
   3   9  -7  121.87   14.04
   3   9  -6   21.48    6.19
   3   9  -5  153.61   15.74
   3   9  -4   20.09    6.23
   3   9  -3  149.89   15.11
   3   9  -2    1.57    3.31
   3   9  -1   57.83    9.93
   3   9   0    5.53    4.46
   4 -12   1   82.47   10.73
   4 -12   2  133.74   14.29
   4 -12   3   17.85    5.52
   4 -12   4   98.03   12.41
   4 -11  -1   13.29    3.93
   4 -11   0  139.71   13.41
   4 -11   1    1.57    3.14
   4 -11   2  251.80   18.79
   4 -11   3   27.17    6.23
   4 -11   4   77.01   10.74
   4 -11   5  127.82   14.03
   4 -11   6   58.25    9.70
   4 -11   7  231.62   19.90
   4 -10  -2   28.56    5.39
   4 -10  -1  488.00   24.43
   4 -10   0    4.44    3.44
   4 -10   1  409.96   23.04
   4 -10   2  370.84   21.96
   4 -10   3   77.35    9.74
   4 -10   4  245.36   18.32
   4 -10   5  150.19   14.41
   4 -10   6  529.55   29.56
   4 -10   7    1.58    3.33
   4 -10   8  224.10   19.20
   4 -10   9    1.82    3.43
   4  -9  -3   34.41    5.27
   4  -9  -2  762.14   30.21
   4  -9  -1   12.12    3.41
   4  -9   0  406.32   21.07
   4  -9   1  157.73   12.64
   4  -9   2  118.26   11.24
   4  -9   3  488.76   25.21
   4  -9   4  416.05   23.59
   4  -9   5  518.91   27.47
   4  -9   6   84.31   10.64
   4  -9   7 1050.77   44.98
   4  -9   8   49.43    8.63
   4  -9   9  124.48   14.10
   4  -9  10   21.10    6.19
   4  -8  -4    6.99    2.57
   4  -8  -3  652.75   25.80
   4  -8  -3  711.03   26.17
   4  -8  -2   80.82    7.74
   4  -8  -1   84.30    7.93
   4  -8   0    0.77    2.66
   4  -8   1  266.94   15.95
   4  -8   2  379.70   20.30
   4  -8   3   43.31    6.74
   4  -8   4  187.62   14.45
   4  -8   5  187.75   14.83
   4  -8   6  443.29   24.90
   4  -8   7   41.31    7.44
   4  -8   8   40.58    7.94
   4  -8   9    2.77    3.42
   4  -8  10  556.68   31.63
   4  -8  11    8.88    4.80
   4  -7  -4  609.82   21.95
   4  -7  -3    7.20    2.74
   4  -7  -3    5.48    2.56
   4  -7  -2 1451.77   44.60
   4  -7  -1    5.57    2.52
   4  -7   0 1057.46   36.27
   4  -7   1  219.37   13.66
   4  -7   2  108.20    9.74
   4  -7   3  151.59   12.01
   4  -7   4  876.29   35.20
   4  -7   5   38.20    6.39
   4  -7   6   43.58    7.15
   4  -7   7  165.66   14.46
   4  -7   8    6.54    3.18
   4  -7   9  124.97   13.52
   4  -7  10   12.85    4.68
   4  -7  11  229.59   19.45
   4  -7  12   36.86    8.43
   4  -6  -4   90.35    6.08
   4  -6  -3 1297.55   38.31
   4  -6  -2  115.53    7.85
   4  -6  -1  416.86   17.71
   4  -6   0    4.58    2.58
   4  -6   1 2100.00   61.84
   4  -6   2    1.34    2.21
   4  -6   3  739.78   29.76
   4  -6   4   38.93    6.19
   4  -6   5 1042.55   39.93
   4  -6   6  421.04   23.11
   4  -6   7    8.41    4.91
   4  -6   8   38.13    7.38
   4  -6   9  163.10   14.93
   4  -6  10  454.61   27.22
   4  -6  11   47.72    8.80
   4  -6  12   90.15   12.53
   4  -5  -4    7.83    1.66
   4  -5  -3 1226.91   35.24
   4  -5  -2  331.79   13.83
   4  -5  -1 1222.20   37.42
   4  -5   0 1034.30   33.77
   4  -5   1   19.82    4.05
   4  -5   2  221.21   13.30
   4  -5   3  275.46   15.92
   4  -5   4  536.41   24.55
   4  -5   5 1204.97   43.60
   4  -5   6  273.35   17.74
   4  -5   7  146.95   13.05
   4  -5   8   21.24    5.57
   4  -5   9  953.53   41.19
   4  -5  10   65.42    9.81
   4  -5  11  546.12   30.68
   4  -5  12   14.30    5.90
   4  -5  13  106.49   13.39
   4  -4  -5    8.22    0.98
   4  -4  -4   55.91    3.45
   4  -4  -3 3087.50   78.73
   4  -4  -2   25.30    3.23
   4  -4  -1 2186.15   60.08
   4  -4   0  216.39   11.67
   4  -4   1   68.98    6.63
   4  -4   2  618.67   24.63
   4  -4   3  144.88   10.83
   4  -4   4 1670.77   53.80
   4  -4   5  992.35   37.45
   4  -4   6 1425.07   49.97
   4  -4   7  151.93   13.17
   4  -4   8  824.04   35.97
   4  -4   9   38.76    7.37
   4  -4  10  987.23   42.85
   4  -4  11  137.13   14.40
   4  -4  12  458.47   28.40
   4  -4  13   10.87    5.39
   4  -3  -7 1378.64   30.69
   4  -3  -7 1040.51   30.20
   4  -3  -4  490.61   14.77
   4  -3  -3   11.48    2.01
   4  -3  -3   13.96    1.64
   4  -3  -2 1122.54   33.65
   4  -3  -2 1171.59   31.97
   4  -3  -1  208.30    9.50
   4  -3   0 3177.80   83.40
   4  -3   1 2024.73   57.33
   4  -3   2 1902.95   55.72
   4  -3   3   31.08    4.94
   4  -3   4 1522.72   49.09
   4  -3   5 1402.70   47.37
   4  -3   6  200.25   14.67
   4  -3   7  122.60   11.89
   4  -3   8  122.82   12.32
   4  -3   9  800.62   36.29
   4  -3  10   -1.51    2.59
   4  -3  11  275.66   20.60
   4  -3  12   -2.00    4.34
   4  -3  13   71.12   11.12
   4  -2  -7  245.01    9.64
   4  -2  -6  564.89   17.23
   4  -2  -5  256.60    8.59
   4  -2  -5  313.80   10.15
   4  -2  -4 1882.38   48.94
   4  -2  -3  571.46   18.03
   4  -2  -2  340.71   12.96
   4  -2  -1 1866.56   51.24
   4  -2   0  113.39    7.64
   4  -2   1   50.57    5.43
   4  -2   2   11.49    3.25
   4  -2   3  482.51   20.93
   4  -2   4   45.90    6.21
   4  -2   5  770.36   31.22
   4  -2   6  252.52   16.63
   4  -2   7   51.48    8.41
   4  -2   8   10.43    5.13
   4  -2  10  191.45   16.35
   4  -2  11   39.77    7.84
   4  -2  12  128.53   14.53
   4  -2  13   -0.63    3.51
   4  -1  -8   12.25    1.45
   4  -1  -7  624.76   19.16
   4  -1  -7  848.54   23.82
   4  -1  -6  205.04    8.17
   4  -1  -6  283.38   11.03
   4  -1  -5    4.96    1.67
   4  -1  -5    3.00    1.02
   4  -1  -4  563.05   18.81
   4  -1  -3   44.78    4.20
   4  -1  -2  742.48   21.73
   4  -1  -2  821.93   25.28
   4  -1  -1 1697.60   48.28
   4  -1   0 1172.31   35.21
   4  -1   0 1087.38   30.29
   4  -1   1   -0.47    2.09
   4  -1   1    1.26    0.96
   4  -1   2  466.61   20.04
   4  -1   3  679.44   26.67
   4  -1   4  337.77   17.73
   4  -1   5  656.93   28.11
   4  -1   6   19.07    4.91
   4  -1   7    1.15    2.80
   4  -1   8  185.01   15.27
   4  -1   9  268.78   19.47
   4  -1  10   99.63   12.05
   4  -1  12   26.07    6.83
   4   0  -7  168.39    9.86
   4   0  -6  103.20    7.32
   4   0  -5  213.07   10.69
   4   0  -4 2457.61   66.70
   4   0  -4 2461.15   68.43
   4   0  -3   43.12    3.56
   4   0  -3   49.48    5.37
   4   0  -3   41.10    4.34
   4   0  -2  884.15   28.39
   4   0  -2  823.26   23.11
   4   0  -2  881.83   29.03
   4   0  -1  887.49   29.76
   4   0  -1  888.95   30.01
   4   0   0   84.43    7.33
   4   0   0   89.57    7.47
   4   0   1  138.78    9.61
   4   0   1  121.19    9.54
   4   0   2   16.80    3.81
   4   0   3 1053.48   36.99
   4   0   4  260.29    9.93
   4   0   4  272.55   15.89
   4   0   5  648.57   21.09
   4   0   5  624.43   27.72
   4   0   6  276.74   17.88
   4   0   7  152.79   13.49
   4   0   8  234.44   17.42
   4   0   9    6.81    4.49
   4   0  10  810.57   38.47
   4   0  11   12.46    6.41
   4   1 -16   74.08   11.01
   4   1 -15   -7.74    4.40
   4   1  -7  768.24   27.80
   4   1  -6  338.22   15.77
   4   1  -5 1481.08   44.53
   4   1  -5 1480.60   40.80
   4   1  -5 1437.52   44.53
   4   1  -4 2328.46   65.11
   4   1  -4 2320.01   58.87
   4   1  -4 2286.98   64.68
   4   1  -3 1488.10   45.87
   4   1  -3 1564.58   45.80
   4   1  -2  717.67   24.76
   4   1  -2  584.67   18.45
   4   1  -2  679.37   23.81
   4   1  -1 1160.16   34.82
   4   1  -1  981.83   26.48
   4   1  -1 1122.31   35.12
   4   1   0  361.45   17.15
   4   1   0  333.02   16.46
   4   1   1   28.81    5.05
   4   1   2  114.37    4.34
   4   1   2  116.13    9.72
   4   1   3  407.46   13.02
   4   1   3  388.33   20.02
   4   1   4 1912.97   50.43
   4   1   4 1821.13   59.57
   4   1   5  844.09   34.54
   4   1   6   11.02    3.85
   4   1   7  421.07   23.79
   4   1   8  303.07   20.49
   4   1   9 1006.35   43.54
   4   1  10   84.09   11.40
   4   1  11  153.26   16.00
   4   2 -16   71.93   10.70
   4   2 -15  146.59   14.70
   4   2 -14  309.56   21.03
   4   2 -13  134.78   12.65
   4   2 -12   74.33    9.02
   4   2 -11   60.44    7.85
   4   2 -10  937.81   34.98
   4   2  -9   38.72    5.34
   4   2  -8 1700.92   53.55
   4   2  -8 1713.72   51.24
   4   2  -7   57.37    6.52
   4   2  -7   72.60    6.18
   4   2  -6  577.18   23.62
   4   2  -6  568.99   19.96
   4   2  -6  573.11   22.49
   4   2  -5  711.09   27.40
   4   2  -5  718.80   26.10
   4   2  -5  744.59   22.21
   4   2  -4  404.24   18.55
   4   2  -4  399.86   17.15
   4   2  -3 1234.94   40.59
   4   2  -3 1251.01   38.75
   4   2  -2 1008.39   35.03
   4   2  -2  993.03   32.86
   4   2  -1 3364.98   78.25
   4   2  -1 3566.04   76.54
   4   2   0   49.62    3.30
   4   2   0   48.21    6.07
   4   2   1  848.04   33.05
   4   2   1  898.49   24.81
   4   2   2   54.65    3.80
   4   2   2   55.08    6.99
   4   2   3 1443.80   49.14
   4   2   4    9.38    3.73
   4   2   5   92.99   10.03
   4   2   6  147.55   13.25
   4   2   7  208.12   16.33
   4   2   8  320.03   21.55
   4   2   9   31.91    7.15
   4   2  10  181.31   17.10
   4   3 -16   17.00    5.77
   4   3 -15  376.79   24.42
   4   3 -14  385.34   23.80
   4   3 -13  365.81   22.05
   4   3 -12   60.17    7.99
   4   3 -11  694.10   29.72
   4   3 -10   79.92    8.26
   4   3  -9  907.51   35.57
   4   3  -9  906.48   32.69
   4   3  -8   14.47    3.00
   4   3  -8   12.94    3.66
   4   3  -7  937.74   35.25
   4   3  -7  958.10   30.67
   4   3  -7  923.80   32.37
   4   3  -6   26.05    4.10
   4   3  -6   20.10    4.25
   4   3  -5  529.66   23.34
   4   3  -5  505.33   20.35
   4   3  -4  282.63   16.04
   4   3  -4  275.59   13.54
   4   3  -3  120.78    9.93
   4   3  -3  126.56    8.51
   4   3  -2  828.12   32.28
   4   3  -2  869.29   29.80
   4   3  -1   22.03    4.86
   4   3   0  785.02   24.20
   4   3   0  779.05   31.18
   4   3   1   26.99    5.23
   4   3   1   26.41    3.14
   4   3   2  247.44   16.24
   4   3   3   28.62    5.73
   4   3   4 1671.98   57.13
   4   3   5   -3.44    3.54
   4   3   6   55.08    8.25
   4   3   7   27.38    6.92
   4   3   8   51.53    8.79
   4   3   9   70.58   10.92
   4   4 -16    8.98    5.39
   4   4 -15  151.52   14.94
   4   4 -14  150.74   14.19
   4   4 -13   22.42    5.57
   4   4 -12   88.52    9.70
   4   4 -11   50.08    6.91
   4   4 -10  469.31   25.26
   4   4 -10  513.97   23.16
   4   4  -9    1.73    1.23
   4   4  -9    3.18    3.25
   4   4  -8  708.06   31.27
   4   4  -8  748.16   27.68
   4   4  -7   11.88    3.12
   4   4  -7    5.92    3.09
   4   4  -6  532.36   25.95
   4   4  -6  638.36   23.30
   4   4  -5   48.08    5.14
   4   4  -5   41.40    6.61
   4   4  -4    2.07    1.40
   4   4  -4    2.68    2.89
   4   4  -3  862.30   34.49
   4   4  -3  905.78   30.51
   4   4  -2 1398.86   48.31
   4   4  -1  341.67   19.36
   4   4   0   84.88    9.12
   4   4   1   43.05    6.84
   4   4   2   -9.28    5.36
   4   4   3  859.61   36.66
   4   4   4   51.05    7.93
   4   4   5  179.97   15.39
   4   4   6    8.11    4.90
   4   4   7  230.76   18.62
   4   4   8   65.89   10.65
   4   5 -16   91.30   11.93
   4   5 -15    6.64    4.37
   4   5 -14  115.98   12.41
   4   5 -13   24.28    5.67
   4   5 -12  175.69   13.93
   4   5 -11   48.09    8.08
   4   5 -10    2.85    3.42
   4   5  -9  466.36   25.56
   4   5  -8    0.40    2.78
   4   5  -7  401.04   22.70
   4   5  -6    4.89    3.52
   4   5  -5  442.69   23.68
   4   5  -4  229.57   16.29
   4   5  -3 1244.55   45.82
   4   5  -2  175.90   14.26
   4   5  -1  257.00   17.58
   4   5   0  296.69   19.17
   4   5   1  356.11   21.60
   4   5   2  191.52   15.44
   4   5   3  137.63   13.26
   4   5   4  247.01   18.55
   4   5   5   -1.45    2.98
   4   5   6   73.99   10.74
   4   5   7   12.29    5.79
   4   6 -13   91.49   12.12
   4   6 -12   -0.63    3.04
   4   6 -11  165.86   15.79
   4   6 -10  130.73   13.73
   4   6  -9   79.68   10.49
   4   6  -8  121.92   12.69
   4   6  -7    4.07    4.20
   4   6  -6  704.97   33.34
   4   6  -5    5.68    3.08
   4   6  -4  277.75   19.16
   4   6  -3    5.59    3.74
   4   6  -2  353.34   22.00
   4   6  -1  106.99   11.93
   4   6   0  115.53   12.35
   4   6   1   16.02    4.92
   4   6   2  123.63   13.15
   4   6   3  133.64   13.75
   4   6   4   84.60   11.18
   4   6   5   81.94   11.68
   4   7 -12  167.83   16.96
   4   7 -11   22.99    6.19
   4   7 -10    8.46    4.14
   4   7  -9  365.93   24.47
   4   7  -8   19.81    5.82
   4   7  -7  149.05   14.63
   4   7  -6    1.21    3.68
   4   7  -5  108.64   12.30
   4   7  -4   10.59    3.77
   4   7  -3  135.23   13.74
   4   7  -2  294.16   20.81
   4   7  -1   69.62   10.08
   4   7   0  100.41   12.09
   4   7   1   12.10    4.42
   4   7   2   78.20   11.17
   4   7   3   26.88    6.23
   4   8  -8   31.01    7.65
   4   8  -7   18.48    6.01
   4   8  -6   74.28   10.79
   4   8  -5   23.81    6.16
   4   8  -4   56.85    9.43
   4   8  -3   59.99    9.48
   4   8  -2   20.76    6.65
   4   8  -1  165.05   16.37
   5 -12   2   36.05    7.66
   5 -12   3    5.20    3.79
   5 -12   4   39.63    7.86
   5 -11   0  211.30   16.13
   5 -11   1    3.39    2.20
   5 -11   2    6.85    3.88
   5 -11   3  146.29   14.44
   5 -11   4   18.58    5.18
   5 -11   5  165.61   16.19
   5 -11   6    6.25    4.33
   5 -10  -1  286.61   17.77
   5 -10   0   28.71    6.00
   5 -10   1  205.21   15.48
   5 -10   2  160.74   13.98
   5 -10   3   44.63    7.41
   5 -10   4  374.22   23.48
   5 -10   5    3.48    3.48
   5 -10   6  463.87   27.91
   5 -10   7   33.29    7.30
   5 -10   8   78.23   11.44
   5  -9  -2  638.94   26.77
   5  -9  -1  159.40   12.08
   5  -9   0  566.18   25.94
   5  -9   1  705.45   30.62
   5  -9   2  255.80   17.19
   5  -9   3  513.61   26.55
   5  -9   4  248.62   18.05
   5  -9   5  369.33   23.18
   5  -9   6   61.02    9.49
   5  -9   7  239.23   19.30
   5  -9   8    4.32    4.33
   5  -9   9   66.39   10.44
   5  -8  -5  461.60   22.39
   5  -8  -4  108.09    9.56
   5  -8  -3 1677.99   51.63
   5  -8  -3 1773.84   54.34
   5  -8  -2   88.75    8.53
   5  -8  -2   81.22    7.78
   5  -8  -1  173.25   11.78
   5  -8  -1  172.92   11.54
   5  -8   0    5.56    2.59
   5  -8   0    5.39    2.87
   5  -8   1  135.99   11.32
   5  -8   1  138.42   10.47
   5  -8   2   34.52    6.22
   5  -8   3   87.74    9.75
   5  -8   4  203.81   15.59
   5  -8   5   58.42    8.62
   5  -8   6  238.99   18.18
   5  -8   7  145.57   14.81
   5  -8   8   52.98    9.01
   5  -8   9   13.01    5.23
   5  -8  10   60.36    9.89
   5  -7  -5   77.09    8.18
   5  -7  -4  455.71   21.21
   5  -7  -3   11.62    3.62
   5  -7  -3   16.06    3.38
   5  -7  -2  467.84   19.60
   5  -7  -2  456.44   20.84
   5  -7  -1    4.10    2.01
   5  -7  -1    9.46    3.41
   5  -7   0  435.99   20.48
   5  -7   0  459.48   20.34
   5  -7   1  157.09   11.83
   5  -7   1  195.11   12.37
   5  -7   2  130.13   11.09
   5  -7   2  146.96   11.34
   5  -7   3   15.86    4.52
   5  -7   4   84.36    9.49
   5  -7   5  163.83   14.07
   5  -7   6  135.13   13.27
   5  -7   7   96.93   11.61
   5  -7   8   52.36    8.89
   5  -7   9  355.80   24.27
   5  -7  10  202.23   18.54
   5  -6  -5  188.09   12.92
   5  -6  -4   54.37    6.60
   5  -6  -4   54.63    4.66
   5  -6  -3  994.03   31.06
   5  -6  -3  968.97   34.69
   5  -6  -2  298.40   14.28
   5  -6  -2  311.37   16.14
   5  -6  -1 1005.91   33.70
   5  -6  -1  973.59   34.45
   5  -6   0  316.62   16.40
   5  -6   0  324.15   16.43
   5  -6   1  290.10   16.25
   5  -6   1  300.36   15.87
   5  -6   2  288.74   17.06
   5  -6   2  311.05   17.14
   5  -6   3  380.49   20.49
   5  -6   4  975.47   38.62
   5  -6   5 1131.18   43.71
   5  -6   6  339.24   21.28
   5  -6   7   17.07    5.20
   5  -6   8  161.30   15.20
   5  -6   9   19.67    6.34
   5  -6  10  425.99   27.18
   5  -6  11   53.03   10.15
   5  -5  -5  456.77   14.36
   5  -5  -4  521.04   17.57
   5  -5  -4  537.05   23.05
   5  -5  -3   37.72    5.23
   5  -5  -3   50.28    4.68
   5  -5  -2 1963.50   55.10
   5  -5  -2 1903.22   57.98
   5  -5  -1  946.96   31.95
   5  -5  -1  925.90   33.09
   5  -5   0  310.63   15.97
   5  -5   0  320.88   16.25
   5  -5   1  300.66   16.36
   5  -5   1  314.55   16.35
   5  -5   2  456.10   21.79
   5  -5   2  432.67   20.88
   5  -5   3 1127.67   41.18
   5  -5   4 1055.40   40.22
   5  -5   5  938.17   38.12
   5  -5   6  164.95   14.22
   5  -5   7  131.73   13.11
   5  -5   8  130.28   13.54
   5  -5   9  736.98   36.28
   5  -5  10   20.34    6.30
   5  -5  11   86.83   12.14
   5  -4  -5  401.56   19.42
   5  -4  -5  380.97   12.19
   5  -4  -4  413.81   14.49
   5  -4  -4  381.57   18.90
   5  -4  -3 1380.64   39.49
   5  -4  -3 1319.73   43.72
   5  -4  -2   13.64    3.91
   5  -4  -2    9.89    2.61
   5  -4  -1 1845.00   53.77
   5  -4  -1 1863.77   51.57
   5  -4  -1 1769.82   55.00
   5  -4   0  364.25   17.23
   5  -4   0  339.20   15.57
   5  -4   0  361.62   17.60
   5  -4   1  392.39   19.16
   5  -4   1  401.30   18.02
   5  -4   1  415.50   19.61
   5  -4   2  475.98   22.19
   5  -4   2  478.28   21.19
   5  -4   2  462.33   21.95
   5  -4   3  662.73   28.40
   5  -4   4  275.02   17.21
   5  -4   5  178.21   14.10
   5  -4   6  727.39   33.09
   5  -4   7   16.54    5.23
   5  -4   8  404.81   24.72
   5  -4   9   74.87   10.64
   5  -4  10  438.95   27.37
   5  -4  11   20.64    6.34
   5  -3  -6 1055.36   27.97
   5  -3  -5  188.85   12.50
   5  -3  -5  204.50    8.23
   5  -3  -5  195.60    7.65
   5  -3  -4 2617.36   67.38
   5  -3  -4 2674.18   75.37
   5  -3  -3  766.40   23.78
   5  -3  -3  767.48   28.91
   5  -3  -2 2887.47   75.35
   5  -3  -2 2810.68   80.18
   5  -3  -1  127.26    8.11
   5  -3  -1  127.46    9.78
   5  -3   0 1934.24   55.91
   5  -3   0 1953.50   58.47
   5  -3   1  363.20   17.30
   5  -3   1  390.10   18.96
   5  -3   2  999.89   34.73
   5  -3   2  944.67   35.80
   5  -3   3  950.90   35.38
   5  -3   4 1065.51   39.50
   5  -3   5 1076.02   41.03
   5  -3   6   12.83    4.53
   5  -3   7   31.29    6.42
   5  -3   8    7.27    4.72
   5  -3   9  341.39   23.11
   5  -3  10   75.59   10.95
   5  -3  11  189.98   17.92
   5  -2  -8 1468.83   41.01
   5  -2  -7  793.18   24.33
   5  -2  -6   61.82    3.97
   5  -2  -6  127.66    6.56
   5  -2  -5  898.03   27.09
   5  -2  -5  894.74   32.70
   5  -2  -4   22.23    4.30
   5  -2  -4   26.12    3.07
   5  -2  -3 2712.27   72.10
   5  -2  -3 2707.69   76.79
   5  -2  -2  158.20    9.18
   5  -2  -1 3690.16   96.66
   5  -2  -1 3591.62   99.28
   5  -2   0   12.27    3.42
   5  -2   0   14.14    3.28
   5  -2   1  726.03   27.11
   5  -2   1  689.50   28.20
   5  -2   2   44.40    5.73
   5  -2   3  473.11   22.12
   5  -2   4  113.24   10.33
   5  -2   5  106.65   10.69
   5  -2   6  408.65   23.18
   5  -2   7  373.33   22.61
   5  -2   8   51.37    8.73
   5  -2   9   34.34    7.61
   5  -2  10  246.66   19.98
   5  -2  11   30.69    8.37
   5  -1 -10   66.51    6.23
   5  -1  -9  606.72   22.48
   5  -1  -8  215.96   11.20
   5  -1  -7  212.42   10.89
   5  -1  -6   96.25    8.79
   5  -1  -6  107.61    7.24
   5  -1  -5  618.65   21.89
   5  -1  -5  606.18   25.02
   5  -1  -4 2445.20   67.13
   5  -1  -4 2470.72   70.69
   5  -1  -3  634.21   23.25
   5  -1  -3  671.96   25.91
   5  -1  -2  248.84   12.76
   5  -1  -2  235.32   13.75
   5  -1  -1    2.80    0.88
   5  -1  -1    2.37    2.41
   5  -1  -1    5.35    2.54
   5  -1   0  942.48   29.23
   5  -1   0  903.46   29.94
   5  -1   1  169.55   11.70
   5  -1   1  190.98   13.03
   5  -1   2  264.69   15.37
   5  -1   3    7.96    3.22
   5  -1   4  642.38   28.45
   5  -1   5  313.97   19.11
   5  -1   6   18.56    5.53
   5  -1   7    6.99    4.40
   5  -1   8    3.19    3.77
   5  -1   9  295.01   21.72
   5  -1  10   13.96    6.63
   5   0 -10 1901.89   57.32
   5   0  -9   89.17    7.78
   5   0  -8  845.93   29.79
   5   0  -7   12.52    3.04
   5   0  -6  565.12   21.84
   5   0  -6  552.27   23.79
   5   0  -5  152.67    9.84
   5   0  -5  173.92   11.69
   5   0  -4  342.34   15.94
   5   0  -4  332.67   16.84
   5   0  -3   79.48    7.50
   5   0  -3   54.61    3.86
   5   0  -3   95.78    7.72
   5   0  -2  443.19   18.48
   5   0  -2  468.32   19.27
   5   0  -1  483.10   21.32
   5   0  -1  518.25   22.07
   5   0   0   -0.57    2.18
   5   0   0   -1.08    2.31
   5   0   1  201.96   13.27
   5   0   2  275.33   16.45
   5   0   3  737.73   30.95
   5   0   4  315.34   19.03
   5   0   5  182.34   14.42
   5   0   6   76.97    9.84
   5   0   7  113.82   12.49
   5   0   8  361.55   23.66
   5   0   9    5.95    3.52
   5   0  10  148.14   15.79
   5   1 -16  170.82   16.59
   5   1 -15   94.92   11.76
   5   1 -14  414.56   24.64
   5   1 -11  504.30   23.65
   5   1 -10    7.34    2.81
   5   1  -9 1160.38   39.82
   5   1  -8    1.22    1.90
   5   1  -7  603.52   24.69
   5   1  -7  629.33   22.23
   5   1  -7  579.51   25.17
   5   1  -6  172.33   11.55
   5   1  -6  196.23    9.31
   5   1  -6  180.81   11.98
   5   1  -5  699.95   27.32
   5   1  -5  743.24   21.44
   5   1  -5  687.21   27.51
   5   1  -4  206.78   12.76
   5   1  -4  215.47   13.00
   5   1  -3  326.12   15.50
   5   1  -3  328.73   15.56
   5   1  -2  105.26    8.87
   5   1  -2  104.71    9.09
   5   1  -1  186.53   12.74
   5   1  -1  221.11   13.49
   5   1   0  290.30   16.47
   5   1   0  274.24   16.19
   5   1   1  116.69   10.29
   5   1   2  179.63   13.35
   5   1   3  224.14   15.74
   5   1   4  327.91   20.08
   5   1   5  838.46   36.37
   5   1   6    6.75    4.22
   5   1   7  643.54   32.60
   5   1   8   93.12   11.96
   5   1   9  249.24   20.44
   5   2 -17   93.20   12.40
   5   2 -16   71.79   10.49
   5   2 -15  620.26   32.29
   5   2 -14  171.24   15.05
   5   2 -13  423.34   23.50
   5   2 -12   28.28    5.27
   5   2 -11  105.17   10.33
   5   2 -11  100.45    9.58
   5   2 -10  205.90   14.35
   5   2 -10  205.45   13.32
   5   2  -9   48.68    5.75
   5   2  -9   49.12    6.53
   5   2  -8    2.11    1.69
   5   2  -8   -0.03    1.87
   5   2  -7  182.74   12.86
   5   2  -7  180.61    9.62
   5   2  -7  206.58   13.05
   5   2  -6  164.40   12.04
   5   2  -6  164.50   11.37
   5   2  -5  550.80   23.44
   5   2  -5  582.81   24.96
   5   2  -4  107.12    9.49
   5   2  -4  109.40    9.01
   5   2  -3  919.80   35.11
   5   2  -3  988.87   34.08
   5   2  -2    4.97    2.55
   5   2  -2   -0.14    2.42
   5   2  -1  831.06   33.02
   5   2  -1  839.30   32.06
   5   2   0   76.50    8.53
   5   2   1  371.08   20.59
   5   2   2  292.93   18.38
   5   2   3  548.91   27.29
   5   2   4  720.80   33.10
   5   2   5   49.22    8.15
   5   2   6  104.78   12.21
   5   2   7    6.80    5.10
   5   2   8  451.79   27.77
   5   3 -16   99.75   12.25
   5   3 -15   46.38    8.05
   5   3 -14   35.40    6.49
   5   3 -13   43.33    7.21
   5   3 -13   37.24    7.18
   5   3 -12   62.16    7.80
   5   3 -12   73.69    9.34
   5   3 -11  213.88   15.79
   5   3 -10    0.10    3.05
   5   3  -9  326.80   19.42
   5   3  -9  350.70   18.61
   5   3  -8  100.53    9.05
   5   3  -8   81.46    9.31
   5   3  -7    2.83    2.23
   5   3  -7    6.25    3.26
   5   3  -6   40.55    5.49
   5   3  -6   42.13    6.60
   5   3  -5  161.20   12.59
   5   3  -5  160.55   10.86
   5   3  -4 1344.84   48.77
   5   3  -4 1532.49   46.73
   5   3  -3    1.81    2.60
   5   3  -3    6.87    3.59
   5   3  -2 1971.55   64.00
   5   3  -2 2039.67   61.47
   5   3  -1    4.46    2.52
   5   3   0  334.60   19.89
   5   3   1  310.11   19.52
   5   3   2  667.16   31.32
   5   3   3   80.88    9.91
   5   3   4  527.89   28.22
   5   3   5   36.83    7.20
   5   3   6   28.25    6.89
   5   3   7  167.60   16.45
   5   4 -14  163.08   15.62
   5   4 -13   -1.06    3.31
   5   4 -12   37.02    6.85
   5   4 -11   70.25    9.44
   5   4 -10  477.87   25.93
   5   4 -10  491.50   23.51
   5   4  -9  178.20   14.63
   5   4  -9  194.44   13.20
   5   4  -8  401.66   23.20
   5   4  -8  469.37   21.26
   5   4  -7    7.23    2.56
   5   4  -7    9.68    3.92
   5   4  -6  303.82   19.40
   5   4  -6  336.40   16.80
   5   4  -5  432.88   23.50
   5   4  -5  445.21   19.99
   5   4  -4   64.11    6.80
   5   4  -4   56.17    7.92
   5   4  -3  388.31   21.92
   5   4  -3  384.52   19.05
   5   4  -2   74.05    9.24
   5   4  -1  105.86   11.10
   5   4   0  102.29   10.94
   5   4   1  432.15   24.72
   5   4   2   -4.13    3.86
   5   4   3  461.26   26.40
   5   4   4  232.89   18.46
   5   4   5   85.99   11.75
   5   4   6   15.72    6.64
   5   5 -14    0.28    2.70
   5   5 -13  134.29   14.44
   5   5 -12   97.13   11.87
   5   5 -11  149.20   14.58
   5   5 -10    9.86    4.31
   5   5  -9  507.32   27.89
   5   5  -8   52.42    8.30
   5   5  -7  326.58   21.35
   5   5  -6  107.17   11.58
   5   5  -5  468.52   25.77
   5   5  -4   16.26    5.37
   5   5  -3  267.14   19.08
   5   5  -2  243.02   18.15
   5   5  -1  140.62   13.74
   5   5   0   73.16    9.97
   5   5   1    0.56    3.99
   5   5   2   99.85   11.94
   5   5   3   73.16   10.47
   5   5   4  191.66   17.49
   5   6 -12   79.31   11.38
   5   6 -11   46.68    8.65
   5   6 -10  362.60   24.41
   5   6  -9    1.08    3.58
   5   6  -8  340.90   23.24
   5   6  -7  172.24   15.89
   5   6  -6  252.54   19.25
   5   6  -5   13.96    5.23
   5   6  -4   93.05   11.45
   5   6  -3  121.56   13.22
   5   6  -2   90.58   11.29
   5   6  -1  119.70   13.43
   5   6   0   44.57    8.38
   5   6   1   30.35    6.98
   5   6   2   -3.51    4.59
   5   7  -9  211.94   19.09
   5   7  -8   28.85    6.93
   5   7  -7   84.06   11.62
   5   7  -6   53.66    9.44
   5   7  -5  123.22   14.03
   5   7  -4    2.94    3.11
   5   7  -3   22.05    6.57
   5   7  -2  163.25   16.27
   6 -12   3    3.58    2.87
   6 -11   1   54.08    8.25
   6 -11   2   15.70    4.56
   6 -11   3  294.54   21.31
   6 -11   4    7.21    4.30
   6 -11   5  122.04   14.21
   6 -10   0  289.80   18.36
   6 -10   1   43.85    7.32
   6 -10   2  128.54   12.70
   6 -10   3   36.88    7.01
   6 -10   4  383.38   24.46
   6 -10   5   23.58    6.39
   6 -10   6  185.58   17.24
   6 -10   7   72.23   11.06
   6  -9  -8   72.41    9.67
   6  -9  -7    2.22    2.93
   6  -9  -6  506.44   25.71
   6  -9  -5  118.62   11.13
   6  -9  -4  252.31   16.45
   6  -9  -3  247.04   16.07
   6  -9  -2  589.02   26.29
   6  -9  -1  348.43   18.87
   6  -9  -1  325.62   18.19
   6  -9   0   88.84    8.93
   6  -9   0   76.67    8.88
   6  -9   1  618.61   28.65
   6  -9   1  589.50   26.97
   6  -9   2  298.50   19.41
   6  -9   3  799.68   35.92
   6  -9   4   17.56    5.31
   6  -9   5  472.01   27.46
   6  -9   6    9.61    4.82
   6  -9   7  127.17   14.13
   6  -9   8   28.25    6.59
   6  -8  -7  817.40   35.35
   6  -8  -6    7.58    3.46
   6  -8  -5  558.35   26.45
   6  -8  -4   83.92    9.11
   6  -8  -3  965.06   37.03
   6  -8  -2  158.35   10.97
   6  -8  -2  145.95   11.59
   6  -8  -1  327.01   17.52
   6  -8  -1  310.86   17.75
   6  -8   0  622.80   27.05
   6  -8   0  598.65   26.61
   6  -8   1  249.73   16.26
   6  -8   1  227.77   15.25
   6  -8   2  228.44   16.21
   6  -8   3   12.86    4.15
   6  -8   4  362.74   22.40
   6  -8   5    1.03    3.13
   6  -8   6  660.91   33.78
   6  -8   7    1.78    3.21
   6  -8   8  165.16   16.61
   6  -8   9   24.69    6.88
   6  -7  -7   89.83   10.19
   6  -7  -6  812.88   34.01
   6  -7  -5  109.26   10.51
   6  -7  -4  581.26   26.41
   6  -7  -3   11.31    3.97
   6  -7  -2  379.97   17.82
   6  -7  -2  365.75   19.43
   6  -7  -1    0.03    2.13
   6  -7  -1    0.05    1.86
   6  -7   0   13.33    4.33
   6  -7   0    6.50    3.19
   6  -7   1   47.37    7.12
   6  -7   1   44.96    6.73
   6  -7   2   27.96    6.45
   6  -7   2   27.08    5.69
   6  -7   3  333.06   20.34
   6  -7   4   42.96    7.40
   6  -7   5  236.36   18.11
   6  -7   6   36.22    7.39
   6  -7   7   -0.89    2.88
   6  -7   8  136.10   14.96
   6  -7   9  161.60   16.77
   6  -6  -6  227.59   15.52
   6  -6  -5   11.90    3.95
   6  -6  -4   20.51    4.78
   6  -6  -3  468.08   18.81
   6  -6  -3  449.75   22.23
   6  -6  -2  201.65   11.90
   6  -6  -2  178.25   12.99
   6  -6  -1  256.40   14.57
   6  -6  -1  259.56   15.71
   6  -6   0   32.83    5.54
   6  -6   0   48.37    6.62
   6  -6   1   17.19    4.87
   6  -6   1   20.47    4.76
   6  -6   2  959.93   37.95
   6  -6   2 1002.58   38.40
   6  -6   3   50.28    7.69
   6  -6   4  106.94   11.30
   6  -6   5    1.68    2.85
   6  -6   6  149.66   14.50
   6  -6   7   96.34   11.99
   6  -6   8  288.42   21.82
   6  -6   9  169.17   16.74
   6  -5  -6    4.93    2.95
   6  -5  -5   51.08    7.29
   6  -5  -4  420.08   16.23
   6  -5  -4  400.35   20.83
   6  -5  -3   49.41    6.85
   6  -5  -3   54.60    5.40
   6  -5  -2  200.72   11.97
   6  -5  -2  203.67   13.68
   6  -5  -1  807.95   30.29
   6  -5  -1  813.80   31.98
   6  -5   0   22.02    4.92
   6  -5   0   15.34    3.97
   6  -5   1  627.07   27.22
   6  -5   1  638.34   27.85
   6  -5   2  702.70   30.60
   6  -5   2  735.43   31.25
   6  -5   3 1040.61   40.67
   6  -5   4  315.91   20.04
   6  -5   5  586.34   29.68
   6  -5   6   17.10    6.02
   6  -5   7  366.93   23.99
   6  -5   8   24.68    6.49
   6  -5   9  239.94   20.30
   6  -5  10   13.22    5.84
   6  -4  -6    7.40    3.71
   6  -4  -5  275.89   11.52
   6  -4  -5  286.20   16.87
   6  -4  -4   12.74    3.46
   6  -4  -4   16.48    3.06
   6  -4  -4   15.98    2.32
   6  -4  -3 1111.05   36.01
   6  -4  -3 1118.20   33.82
   6  -4  -3 1183.51   40.81
   6  -4  -2   81.24    8.49
   6  -4  -2   87.95    7.68
   6  -4  -2   85.67    6.75
   6  -4  -1  622.68   25.71
   6  -4  -1  676.12   24.68
   6  -4  -1  627.03   27.13
   6  -4   0    1.69    2.52
   6  -4   0    3.87    2.74
   6  -4   1   74.43    8.80
   6  -4   1   72.74    7.45
   6  -4   2 1501.71   49.55
   6  -4   2 1463.24   51.29
   6  -4   3   28.87    5.64
   6  -4   3   32.55    5.96
   6  -4   4  537.69   27.30
   6  -4   4  547.13   26.75
   6  -4   5   -1.57    3.31
   6  -4   5   -0.94    2.83
   6  -4   6  416.62   25.01
   6  -4   7    9.53    4.20
   6  -4   8  345.37   24.00
   6  -4   9  117.97   13.88
   6  -4  10  313.41   23.94
   6  -3  -7  132.47   11.52
   6  -3  -6   10.10    3.27
   6  -3  -5  172.43    8.69
   6  -3  -5  175.99   12.95
   6  -3  -4 2533.08   68.24
   6  -3  -4 2554.51   75.74
   6  -3  -3  202.24   10.71
   6  -3  -3  191.37   13.31
   6  -3  -2 1877.34   54.72
   6  -3  -2 1922.84   59.45
   6  -3  -1  419.04   18.74
   6  -3  -1  452.70   21.62
   6  -3   0  239.86   13.87
   6  -3   0  230.76   15.10
   6  -3   1  163.03   11.81
   6  -3   1  163.86   12.82
   6  -3   2   24.65    4.91
   6  -3   3  712.21   30.53
   6  -3   4    2.73    3.39
   6  -3   5  822.62   36.08
   6  -3   6   96.34   11.07
   6  -3   7  436.91   26.27
   6  -3   8  211.44   18.48
   6  -3   8  245.07   19.60
   6  -3   9  190.66   17.91
   6  -2  -7 1186.58   35.74
   6  -2  -7 1165.51   42.83
   6  -2  -6   78.40    8.48
   6  -2  -6   67.35    5.65
   6  -2  -5 1281.14   38.46
   6  -2  -5 1212.60   43.58
   6  -2  -4   60.67    7.29
   6  -2  -4   61.43    5.78
   6  -2  -3 1100.95   35.43
   6  -2  -3 1056.61   38.68
   6  -2  -2  176.87   11.10
   6  -2  -2  162.12   12.17
   6  -2  -1  198.60   12.26
   6  -2  -1  188.35   13.32
   6  -2   0   94.40    9.50
   6  -2   0   89.78    8.47
   6  -2   1  577.04   25.36
   6  -2   1  603.40   27.47
   6  -2   2  783.30   31.85
   6  -2   3   20.67    4.94
   6  -2   4  955.59   38.66
   6  -2   5   57.92    8.81
   6  -2   6  102.44   11.81
   6  -2   7   34.14    7.13
   6  -2   8  201.89   18.00
   6  -2   9   55.24    9.83
   6  -1  -9  621.41   23.80
   6  -1  -8  462.78   23.59
   6  -1  -8  454.82   19.19
   6  -1  -7    3.53    2.82
   6  -1  -7    3.20    1.66
   6  -1  -6   94.99    9.44
   6  -1  -6  112.20    8.36
   6  -1  -5  254.81   13.48
   6  -1  -5  260.40   16.02
   6  -1  -4  748.25   27.45
   6  -1  -4  715.88   29.76
   6  -1  -3   36.04    6.42
   6  -1  -3   41.98    5.51
   6  -1  -2  475.49   21.22
   6  -1  -2  494.41   23.11
   6  -1  -1   31.80    5.29
   6  -1  -1   25.11    4.61
   6  -1   0  145.47   12.03
   6  -1   0  151.01   11.61
   6  -1   1   88.20    9.07
   6  -1   2   10.25    4.04
   6  -1   3  364.15   20.93
   6  -1   4  237.28   16.90
   6  -1   5  189.49   15.59
   6  -1   6   18.08    5.63
   6  -1   7  305.04   21.82
   6  -1   8   -2.62    3.95
   6  -1   9  186.71   18.22
   6   0 -10  580.39   24.57
   6   0  -9   16.14    3.81
   6   0  -8  255.91   14.33
   6   0  -8  216.74   15.34
   6   0  -7   83.46    9.03
   6   0  -7   81.00    7.68
   6   0  -6  172.71   11.60
   6   0  -6  184.13   13.27
   6   0  -5  193.41   12.60
   6   0  -5  217.05   14.33
   6   0  -4    6.90    3.46
   6   0  -4    4.42    2.44
   6   0  -3  768.97   29.82
   6   0  -3  771.21   30.86
   6   0  -2  238.51   14.72
   6   0  -2  243.81   15.30
   6   0  -1  291.11   16.87
   6   0  -1  278.54   17.00
   6   0   0   74.08    8.88
   6   0   0   71.06    8.29
   6   0   1 1326.95   47.18
   6   0   2   60.73    8.29
   6   0   3  229.83   16.69
   6   0   4  464.52   25.70
   6   0   5   81.16   10.43
   6   0   6  140.93   14.15
   6   0   7   27.96    7.50
   6   0   8   85.94   11.94
   6   1 -15  173.51   15.74
   6   1 -14   12.71    3.70
   6   1 -11  567.74   26.23
   6   1 -10   45.50    6.46
   6   1  -9 1468.29   48.69
   6   1  -9 1407.88   50.29
   6   1  -8  435.18   21.59
   6   1  -8  473.73   23.30
   6   1  -7  256.57   15.44
   6   1  -7  265.60   16.44
   6   1  -6  378.17   19.49
   6   1  -6  385.20   20.26
   6   1  -5 1010.95   37.31
   6   1  -5 1031.95   37.87
   6   1  -4  431.40   21.40
   6   1  -4  454.53   21.89
   6   1  -3   70.24    7.92
   6   1  -3   67.26    7.89
   6   1  -2  757.06   31.64
   6   1  -2  818.07   32.30
   6   1  -1   85.52    9.43
   6   1  -1   71.56    8.56
   6   1   0  555.42   26.57
   6   1   1   93.91   10.30
   6   1   2  185.33   15.01
   6   1   3  188.35   15.51
   6   1   4  328.74   21.52
   6   1   5   57.10    9.60
   6   1   6   87.23   11.25
   6   1   7   62.97   10.00
   6   2 -13   33.72    6.46
   6   2 -12  271.05   18.16
   6   2 -11   -2.10    2.12
   6   2 -10  587.02   27.99
   6   2 -10  632.75   29.02
   6   2  -9   90.04    9.60
   6   2  -9   67.43    8.32
   6   2  -8  327.22   19.18
   6   2  -8  348.48   19.39
   6   2  -7   34.85    5.54
   6   2  -7   44.30    6.90
   6   2  -6  426.07   22.13
   6   2  -6  429.36   21.52
   6   2  -5  556.76   26.58
   6   2  -5  621.40   26.52
   6   2  -4  193.78   14.37
   6   2  -4  199.92   13.61
   6   2  -3 1283.89   47.67
   6   2  -3 1452.23   47.70
   6   2  -2  463.80   24.27
   6   2  -2  508.14   24.34
   6   2  -1   -0.69    2.92
   6   2   0   34.67    6.22
   6   2   1   34.35    7.21
   6   2   2   16.18    4.80
   6   2   3   38.10    7.43
   6   2   4   49.83    8.54
   6   2   5   63.21    9.49
   6   2   6  145.46   15.70
   6   3 -14   34.87    6.90
   6   3 -13   71.04    9.63
   6   3 -12   12.46    4.50
   6   3 -12   10.45    3.27
   6   3 -11   53.94    7.84
   6   3 -11   47.96    7.62
   6   3 -10   13.06    3.81
   6   3 -10   20.54    5.28
   6   3  -9  509.63   26.70
   6   3  -9  527.76   25.34
   6   3  -8   34.65    5.83
   6   3  -8   29.02    6.00
   6   3  -7    3.43    2.45
   6   3  -7    3.04    3.43
   6   3  -6  189.21   14.80
   6   3  -6  179.20   13.00
   6   3  -5   21.69    4.66
   6   3  -5    8.68    3.56
   6   3  -4  434.83   24.07
   6   3  -4  470.18   22.57
   6   3  -3    4.06    2.50
   6   3  -3    4.32    3.33
   6   3  -2   53.66    8.07
   6   3  -1   -0.77    3.59
   6   3   0  155.56   14.28
   6   3   1  198.83   16.56
   6   3   2  102.11   11.89
   6   3   3   22.78    6.47
   6   3   4   58.41    9.67
   6   3   5   88.72   11.87
   6   4 -14   84.19   11.32
   6   4 -13    5.12    3.26
   6   4 -12  190.75   16.82
   6   4 -11   -1.93    3.13
   6   4 -10  286.53   20.27
   6   4  -9  245.39   18.49
   6   4  -8   76.47    9.98
   6   4  -7    7.86    3.93
   6   4  -6   55.83    8.65
   6   4  -5  196.52   16.17
   6   4  -4    6.97    4.00
   6   4  -3  162.45   14.73
   6   4  -2   62.06    8.99
   6   4  -1   94.25   11.34
   6   4   0  106.23   12.06
   6   4   1   41.48    8.11
   6   4   2  196.27   17.51
   6   4   3  170.39   16.53
   6   5 -13   36.29    7.89
   6   5 -12   12.41    4.82
   6   5 -11   53.07    9.20
   6   5 -10  145.59   14.95
   6   5  -9  417.18   26.05
   6   5  -8   16.79    5.39
   6   5  -7  113.49   12.72
   6   5  -6   56.23    8.95
   6   5  -5    2.99    3.57
   6   5  -4  357.88   23.84
   6   5  -3    4.29    3.36
   6   5  -2  139.65   14.56
   6   5  -1   15.70    5.53
   6   5   0  136.59   14.73
   6   5   1   50.05    9.05
   6   6  -9   61.51   10.12
   6   6  -8   46.62    8.69
   6   6  -7   11.69    4.53
   6   6  -6  105.46   12.86
   6   6  -5  218.62   19.05
   6   6  -4   74.15   10.90
   6   6  -3  198.04   18.10
   7 -11   3  155.70   15.52
   7 -11   4    6.50    3.67
   7 -10   1   10.77    4.06
   7 -10   2  228.33   17.65
   7 -10   3   14.40    4.55
   7 -10   4   74.09   10.65
   7 -10   5   36.74    7.95
   7  -9 -10  127.49   14.03
   7  -9  -9    5.06    3.47
   7  -9  -8  179.23   16.06
   7  -9  -7   19.80    5.28
   7  -9  -6  109.64   11.86
   7  -9  -5   18.99    5.52
   7  -9  -4  229.31   16.69
   7  -9  -3  125.20   11.85
   7  -9  -2  127.11   11.59
   7  -9  -1  453.14   23.83
   7  -9   0   11.65    4.63
   7  -9   0   11.48    4.26
   7  -9   1   97.58   11.00
   7  -9   1  108.22   11.01
   7  -9   2   19.36    5.67
   7  -9   3  172.91   15.25
   7  -9   4  234.48   18.62
   7  -9   5  369.17   24.73
   7  -9   6  153.86   15.73
   7  -8  -9  292.60   21.14
   7  -8  -8   88.15   10.89
   7  -8  -7  449.01   25.47
   7  -8  -6  157.82   13.93
   7  -8  -5  217.93   16.26
   7  -8  -4    3.76    3.19
   7  -8  -3   69.18    8.50
   7  -8  -2  911.80   37.08
   7  -8  -1   33.66    6.08
   7  -8  -1   30.69    5.62
   7  -8   0  281.70   17.51
   7  -8   0  274.44   17.92
   7  -8   1    7.20    4.17
   7  -8   1    7.23    3.79
   7  -8   2 1161.06   45.39
   7  -8   3  137.90   13.51
   7  -8   4  702.39   34.51
   7  -8   5   10.99    4.82
   7  -8   6  214.81   18.70
   7  -8   7   16.88    6.18
   7  -7  -9   10.10    4.49
   7  -7  -8  586.06   30.26
   7  -7  -7   47.07    7.93
   7  -7  -6  289.93   19.22
   7  -7  -5  139.34   12.74
   7  -7  -4 1087.74   42.16
   7  -7  -3  166.60   13.62
   7  -7  -2  498.15   24.95
   7  -7  -1  298.21   16.87
   7  -7  -1  252.53   17.03
   7  -7   0   11.78    4.11
   7  -7   0   15.70    4.23
   7  -7   1  204.54   15.19
   7  -7   1  203.71   15.45
   7  -7   2    3.31    3.08
   7  -7   3  536.38   28.34
   7  -7   4   25.93    6.47
   7  -7   5  229.75   18.76
   7  -7   6   63.70   10.09
   7  -7   7  197.85   18.39
   7  -7   8    6.33    5.01
   7  -6  -9   97.51   11.43
   7  -6  -8   10.18    4.57
   7  -6  -7  582.38   28.99
   7  -6  -6  266.37   18.13
   7  -6  -5  602.92   28.85
   7  -6  -4   35.08    6.91
   7  -6  -3  870.76   35.74
   7  -6  -2  361.78   18.03
   7  -6  -2  313.32   19.38
   7  -6  -1  204.46   13.78
   7  -6  -1  211.78   15.29
   7  -6   0   54.58    7.80
   7  -6   0   70.41    8.32
   7  -6   1  760.20   32.87
   7  -6   1  742.37   33.29
   7  -6   2  241.50   17.42
   7  -6   2  249.76   17.79
   7  -6   3  103.98   11.61
   7  -6   4   -0.48    3.29
   7  -6   5   24.32    6.60
   7  -6   6   -1.18    3.61
   7  -6   7   33.00    7.88
   7  -6   8   23.69    6.61
   7  -5  -9  142.90   14.02
   7  -5  -8  766.04   34.90
   7  -5  -7   25.65    6.44
   7  -5  -6   99.96   10.77
   7  -5  -5    6.47    3.12
   7  -5  -4  876.84   36.08
   7  -5  -3   58.89    8.15
   7  -5  -3   60.46    6.45
   7  -5  -2  720.96   28.24
   7  -5  -2  657.94   30.26
   7  -5  -1  121.72   11.30
   7  -5  -1  107.09    9.76
   7  -5   0  248.90   16.19
   7  -5   0  276.87   17.81
   7  -5   1  172.04   13.94
   7  -5   1  181.68   14.95
   7  -5   2  118.03   11.85
   7  -5   3  249.61   18.15
   7  -5   4  209.79   17.24
   7  -5   5   30.68    7.02
   7  -5   6   15.37    5.47
   7  -5   7   79.39   11.55
   7  -5   8   40.72    9.38
   7  -4  -9  459.32   25.99
   7  -4  -8  872.50   37.66
   7  -4  -7  338.37   20.67
   7  -4  -6  186.26   14.82
   7  -4  -5  180.09   14.27
   7  -4  -4    6.99    4.08
   7  -4  -4    5.33    2.07
   7  -4  -3 1490.11   45.75
   7  -4  -3 1567.87   52.98
   7  -4  -2   23.17    5.49
   7  -4  -2   17.98    3.75
   7  -4  -1    2.99    2.78
   7  -4  -1    2.87    2.50
   7  -4   0    7.82    3.57
   7  -4   0    5.82    3.69
   7  -4   1  121.29   12.37
   7  -4   1  101.40   10.16
   7  -4   2  361.14   20.51
   7  -4   3    4.71    3.61
   7  -4   4  396.22   23.35
   7  -4   5   85.73   11.32
   7  -4   5  105.02   11.91
   7  -4   6  147.91   15.37
   7  -4   6  143.59   14.62
   7  -4   7   58.52    9.85
   7  -4   8   63.05   11.22
   7  -3  -9  403.08   23.91
   7  -3  -8  464.37   25.32
   7  -3  -7   60.50    8.14
   7  -3  -6  146.17   12.88
   7  -3  -5   15.02    5.28
   7  -3  -4  735.93   27.13
   7  -3  -4  820.46   33.50
   7  -3  -3   68.56    8.68
   7  -3  -3   85.00    7.62
   7  -3  -2   64.43    8.61
   7  -3  -2   67.36    7.14
   7  -3  -1  226.03   14.14
   7  -3  -1  216.79   15.66
   7  -3   0   19.57    5.82
   7  -3   0   17.44    4.41
   7  -3   1  593.85   27.06
   7  -3   1  571.43   29.04
   7  -3   2  130.10   11.77
   7  -3   3  691.30   31.85
   7  -3   4   23.92    5.97
   7  -3   5  162.92   15.23
   7  -3   6  165.17   15.89
   7  -3   7  132.51   14.66
   7  -3   8  450.11   29.04
   7  -2  -9  346.72   21.75
   7  -2  -8   12.37    4.68
   7  -2  -7  514.28   26.36
   7  -2  -6   39.49    6.74
   7  -2  -6   36.16    4.65
   7  -2  -5  513.01   21.64
   7  -2  -5  537.62   26.13
   7  -2  -4  438.17   19.97
   7  -2  -4  447.27   23.23
   7  -2  -3 1148.83   39.64
   7  -2  -3 1178.00   43.59
   7  -2  -2  747.82   30.12
   7  -2  -2  823.88   33.84
   7  -2  -1   38.36    6.63
   7  -2  -1   44.75    6.55
   7  -2   0  466.73   23.24
   7  -2   0  473.23   25.24
   7  -2   1   93.59   10.08
   7  -2   2  927.74   37.98
   7  -2   3   41.64    7.33
   7  -2   4  789.84   36.15
   7  -2   5    1.45    3.89
   7  -2   6  143.17   14.91
   7  -2   7  138.39   15.30
   7  -1 -10  191.47   15.96
   7  -1  -9  463.25   25.36
   7  -1  -8  440.79   24.35
   7  -1  -7   13.11    4.47
   7  -1  -7   17.63    3.75
   7  -1  -6  305.77   16.48
   7  -1  -6  344.62   20.25
   7  -1  -5   -0.02    3.98
   7  -1  -5   10.47    3.52
   7  -1  -4  542.95   23.87
   7  -1  -4  512.71   25.63
   7  -1  -3  386.16   19.83
   7  -1  -3  404.35   21.94
   7  -1  -2  418.65   21.52
   7  -1  -2  456.45   23.67
   7  -1  -1   85.39    9.96
   7  -1  -1   74.27    8.75
   7  -1   0  621.91   28.52
   7  -1   0  614.13   30.16
   7  -1   1  216.33   15.98
   7  -1   2   87.25   10.30
   7  -1   3  233.64   17.58
   7  -1   4    9.94    4.38
   7  -1   5  146.94   14.65
   7  -1   6   26.54    6.54
   7  -1   7   65.08   10.88
   7   0 -11    9.40    4.77
   7   0 -10   58.18    8.27
   7   0  -9   79.37    9.83
   7   0  -9   87.69    8.72
   7   0  -8   78.22    9.67
   7   0  -8   65.44    7.61
   7   0  -7  108.51   11.06
   7   0  -7  121.97   10.46
   7   0  -6    1.99    2.75
   7   0  -6    0.97    2.38
   7   0  -5  222.49   14.67
   7   0  -5  194.48   15.30
   7   0  -4  104.21   10.64
   7   0  -4  118.04   10.60
   7   0  -3  560.35   26.26
   7   0  -3  581.35   27.52
   7   0  -2  326.37   19.34
   7   0  -2  341.62   20.36
   7   0  -1  337.61   20.09
   7   0  -1  357.38   21.45
   7   0   0   42.35    6.87
   7   0   1   49.06    8.03
   7   0   2  265.72   18.96
   7   0   3  110.28   12.53
   7   0   4  283.90   20.74
   7   0   5   57.71    9.68
   7   0   6   31.80    7.33
   7   1 -12  234.80   18.41
   7   1 -11   67.56    9.32
   7   1 -10  116.98   12.29
   7   1 -10  133.55   11.83
   7   1  -9  214.14   15.22
   7   1  -9  217.61   16.36
   7   1  -8  407.09   21.57
   7   1  -8  376.16   22.28
   7   1  -7   -0.21    2.77
   7   1  -7   -0.54    2.47
   7   1  -6  327.15   19.22
   7   1  -6  311.30   19.11
   7   1  -5   14.15    4.17
   7   1  -5   16.68    5.01
   7   1  -4 1071.89   41.47
   7   1  -4 1111.06   42.06
   7   1  -3  174.46   14.19
   7   1  -3  183.44   14.28
   7   1  -2  430.28   23.64
   7   1  -2  424.22   23.63
   7   1  -1   -1.38    3.27
   7   1   0  186.32   15.52
   7   1   1  728.99   34.41
   7   1   2  343.93   22.74
   7   1   3  383.47   24.48
   7   1   4   34.75    7.73
   7   1   5  244.46   20.37
   7   2 -14   13.49    4.41
   7   2 -13   48.78    8.36
   7   2 -12  131.61   13.43
   7   2 -11  105.62   11.72
   7   2 -11  109.98   11.44
   7   2 -10  367.07   22.06
   7   2 -10  383.52   22.79
   7   2  -9  632.46   30.25
   7   2  -9  646.14   30.73
   7   2  -8  174.78   14.37
   7   2  -8  176.15   14.45
   7   2  -7  261.65   18.01
   7   2  -7  302.02   18.68
   7   2  -6  123.79   11.41
   7   2  -6  105.33   11.44
   7   2  -5  957.93   39.79
   7   2  -5 1008.14   39.29
   7   2  -4  234.15   17.28
   7   2  -4  255.78   17.30
   7   2  -3  301.67   19.91
   7   2  -3  291.02   19.08
   7   2  -2    0.68    2.72
   7   2  -1  213.54   17.00
   7   2   0  104.22   11.98
   7   2   1  213.83   17.86
   7   2   2   74.77   10.80
   7   2   3   40.96    8.16
   7   3 -12   -0.10    2.24
   7   3 -11   94.10   11.11
   7   3 -10   17.42    5.38
   7   3  -9   88.55   10.16
   7   3  -9   80.40   10.22
   7   3  -8   90.34   10.02
   7   3  -8  100.13   11.44
   7   3  -7   12.45    3.62
   7   3  -7   21.36    5.52
   7   3  -6  146.97   13.93
   7   3  -6  150.56   12.89
   7   3  -5   16.96    4.88
   7   3  -5   18.97    5.35
   7   3  -4  380.87   23.67
   7   3  -4  385.02   22.17
   7   3  -3   25.09    6.11
   7   3  -2   44.73    8.11
   7   3  -1   -1.46    2.48
   7   3   0   63.30    9.98
   7   3   1   62.72    9.64
   7   3   2   21.46    6.47
   7   4 -13    0.19    1.26
   7   4 -12   47.49    8.53
   7   4 -11   26.25    6.58
   7   4 -10  289.79   21.49
   7   4  -9   53.46    8.67
   7   4  -8   38.19    7.89
   7   4  -7   35.79    7.27
   7   4  -6   80.14   10.91
   7   4  -5  172.16   16.19
   7   4  -4   54.32    9.38
   7   4  -3  101.60   12.49
   7   4  -2   47.00    8.77
   7   4  -1  123.51   14.24
   7   5  -9   55.57    9.51
   7   5  -8    8.06    4.98
   7   5  -7    8.85    5.59
   7   5  -6   49.81    9.18
   7   5  -5   13.20    5.80
   8 -10   3   73.70   10.87
   8 -10   4   67.74   10.28
   8  -9  -9    0.91    2.49
   8  -9  -8  101.67   12.37
   8  -9  -7   22.33    5.96
   8  -9  -6   24.14    6.20
   8  -9  -5   77.16   10.40
   8  -9  -4  129.54   13.30
   8  -9  -3  321.62   21.07
   8  -9  -2    5.77    3.03
   8  -9  -1  299.09   20.34
   8  -9   0   17.11    5.92
   8  -9   1  142.73   14.62
   8  -9   2  180.88   16.20
   8  -9   3  368.35   24.42
   8  -9   4   19.30    6.24
   8  -9   5  126.57   14.65
   8  -8 -10   63.81   10.19
   8  -8  -9   79.70   11.11
   8  -8  -8    1.40    3.67
   8  -8  -7   44.09    8.19
   8  -8  -6   72.94   10.25
   8  -8  -5   53.12    8.64
   8  -8  -4  386.65   23.37
   8  -8  -3   41.72    7.45
   8  -8  -2  417.36   24.24
   8  -8  -1    2.25    3.23
   8  -8   0  284.82   19.99
   8  -8   1   33.40    7.35
   8  -8   1   45.66    7.61
   8  -8   2  549.05   29.45
   8  -8   3   46.06    8.61
   8  -8   4  287.57   21.60
   8  -8   5   98.04   12.87
   8  -7 -10  199.14   17.99
   8  -7  -9   28.45    7.11
   8  -7  -8  228.42   18.53
   8  -7  -7  217.84   17.81
   8  -7  -6  162.97   15.12
   8  -7  -5  101.20   11.55
   8  -7  -4  112.71   12.13
   8  -7  -3  304.91   20.32
   8  -7  -2   32.35    6.27
   8  -7  -1  503.49   26.99
   8  -7   0   -4.15    4.02
   8  -7   0    3.71    2.53
   8  -7   1  454.91   25.69
   8  -7   1  527.99   28.63
   8  -7   2  119.17   12.80
   8  -7   3  276.42   20.51
   8  -7   4   96.01   12.22
   8  -7   5  127.72   14.53
   8  -7   6  187.32   18.08
   8  -6 -11  135.43   15.09
   8  -6 -10   48.78    9.07
   8  -6  -9  106.57   12.56
   8  -6  -8  410.10   25.42
   8  -6  -7  422.42   25.33
   8  -6  -6  104.69   11.88
   8  -6  -5  235.71   17.97
   8  -6  -4  622.16   30.90
   8  -6  -3  307.57   20.33
   8  -6  -2  281.69   19.29
   8  -6  -1   15.93    5.27
   8  -6  -1   15.13    4.60
   8  -6   0  212.07   15.98
   8  -6   0  201.93   16.78
   8  -6   1    3.86    4.64
   8  -6   1    0.57    3.16
   8  -6   2  199.98   16.72
   8  -6   3   34.70    7.65
   8  -6   4  273.38   20.97
   8  -6   5  159.90   16.02
   8  -6   6   68.05   10.94
   8  -5 -11   -0.30    3.81
   8  -5 -10  531.45   30.31
   8  -5  -9   46.26    8.65
   8  -5  -8  235.97   18.63
   8  -5  -7   21.86    6.41
   8  -5  -6   50.91    8.24
   8  -5  -5  489.36   26.79
   8  -5  -4  626.76   30.69
   8  -5  -3  420.03   24.27
   8  -5  -2  187.30   13.75
   8  -5  -2  178.50   15.24
   8  -5  -1  191.24   15.70
   8  -5  -1  184.30   14.25
   8  -5   0   79.76   10.48
   8  -5   0   85.80   10.12
   8  -5   1  663.26   32.29
   8  -5   1  741.55   31.67
   8  -5   1  638.80   33.15
   8  -5   2   46.62    8.31
   8  -5   2   36.36    6.96
   8  -5   3  281.98   20.93
   8  -5   4   14.59    5.49
   8  -5   5  215.16   18.95
   8  -5   6   24.73    6.69
   8  -4 -12  110.90   13.87
   8  -4 -11  775.21   38.45
   8  -4 -10  316.57   22.59
   8  -4  -9  599.08   31.87
   8  -4  -8  163.59   15.40
   8  -4  -7  173.87   15.49
   8  -4  -6    6.22    3.95
   8  -4  -5  705.57   33.33
   8  -4  -4   19.41    5.62
   8  -4  -3  246.35   17.79
   8  -4  -2   51.31    8.07
   8  -4  -1    6.69    4.21
   8  -4  -1    9.38    4.17
   8  -4   0  623.66   28.58
   8  -4   0  602.08   30.96
   8  -4   1   28.60    7.20
   8  -4   1   30.50    6.26
   8  -4   2  454.93   25.45
   8  -4   3   30.99    6.77
   8  -4   4  504.60   28.60
   8  -4   5    1.39    3.33
   8  -4   5    3.37    4.49
   8  -4   6   25.30    7.18
   8  -4   6   27.73    7.13
   8  -3 -12   66.95   10.69
   8  -3 -11  163.36   16.08
   8  -3 -10  282.07   21.04
   8  -3  -9  235.62   18.61
   8  -3  -8   97.35   11.89
   8  -3  -7    5.47    4.17
   8  -3  -6  267.31   18.97
   8  -3  -5    2.84    3.10
   8  -3  -4  255.73   18.29
   8  -3  -3   61.06    8.55
   8  -3  -3   83.14    8.64
   8  -3  -2   39.37    7.91
   8  -3  -2   37.73    6.13
   8  -3  -1   11.03    4.71
   8  -3  -1    7.87    3.29
   8  -3   0   38.48    7.83
   8  -3   0   24.89    5.39
   8  -3   1  379.55   22.26
   8  -3   2   12.86    4.69
   8  -3   3  258.96   19.25
   8  -3   4   78.76   10.82
   8  -3   5   61.05   10.46
   8  -3   6  108.90   13.51
   8  -2 -13    7.22    5.11
   8  -2 -12   37.46    8.18
   8  -2 -11  137.92   14.56
   8  -2 -10   14.57    5.91
   8  -2  -9  293.49   20.78
   8  -2  -8    2.00    3.73
   8  -2  -7   21.55    5.56
   8  -2  -6  141.30   13.64
   8  -2  -5  203.71   16.39
   8  -2  -4  516.40   24.02
   8  -2  -4  490.96   26.66
   8  -2  -3   54.36    8.29
   8  -2  -3   45.64    6.67
   8  -2  -2  499.52   24.65
   8  -2  -2  492.90   26.98
   8  -2  -1   63.32    9.50
   8  -2  -1   61.43    8.08
   8  -2   0  389.04   22.33
   8  -2   0  366.10   23.88
   8  -2   1   36.60    6.71
   8  -2   2  207.44   16.85
   8  -2   3   75.89   10.50
   8  -2   4  199.12   17.51
   8  -2   5  174.71   16.91
   8  -1 -13   47.00    8.93
   8  -1 -12  244.88   20.10
   8  -1 -11   28.11    7.93
   8  -1 -10  335.23   22.74
   8  -1  -9    3.92    3.63
   8  -1  -8  391.75   24.17
   8  -1  -7    7.04    4.47
   8  -1  -6  462.89   22.64
   8  -1  -6  432.06   24.94
   8  -1  -5   98.49   11.17
   8  -1  -5   78.54    8.88
   8  -1  -4  275.59   17.52
   8  -1  -4  274.89   19.10
   8  -1  -3  421.61   22.81
   8  -1  -3  419.28   24.25
   8  -1  -2  327.14   20.34
   8  -1  -2  380.93   23.18
   8  -1  -1   29.25    6.66
   8  -1  -1   29.34    6.18
   8  -1   0    1.23    3.01
   8  -1   1  231.74   17.82
   8  -1   2    4.76    4.29
   8  -1   3  437.61   26.79
   8  -1   4   -2.34    3.52
   8   0 -13  130.31   14.48
   8   0 -12  228.06   18.91
   8   0 -11   85.56   11.43
   8   0 -10   44.18    8.27
   8   0  -9  302.53   21.24
   8   0  -8   40.79    7.79
   8   0  -7   48.27    8.04
   8   0  -7   74.49    8.84
   8   0  -6    3.97    3.92
   8   0  -6    3.62    3.01
   8   0  -5  321.07   19.73
   8   0  -5  302.72   20.41
   8   0  -4   36.11    7.13
   8   0  -4   36.87    6.83
   8   0  -3  281.28   18.84
   8   0  -3  277.78   19.59
   8   0  -2    9.83    4.14
   8   0  -2   21.71    5.62
   8   0  -1   32.72    6.68
   8   0   0   40.72    7.75
   8   0   1   24.39    6.48
   8   0   2  149.46   15.08
   8   0   3   -2.83    3.01
   8   1 -13  136.20   14.77
   8   1 -12  176.99   17.00
   8   1 -11  164.69   15.66
   8   1 -10  118.00   13.29
   8   1  -9   73.43   10.22
   8   1  -8  100.55   11.77
   8   1  -8   94.53   10.69
   8   1  -7   48.01    7.62
   8   1  -7   54.08    7.99
   8   1  -6  111.15   11.99
   8   1  -6  111.24   11.74
   8   1  -5    2.88    3.50
   8   1  -5   -3.06    2.91
   8   1  -4   78.32   10.16
   8   1  -4   86.36   10.59
   8   1  -3   51.02    8.55
   8   1  -3   46.91    7.97
   8   1  -2   -0.16    3.21
   8   1  -2   -3.35    3.82
   8   1  -1  261.51   19.45
   8   1   0    8.42    4.38
   8   1   1  179.65   16.73
   8   1   2    9.68    6.22
   8   2 -13   21.47    5.36
   8   2 -12  144.32   14.66
   8   2 -11   71.40   10.20
   8   2 -10  148.60   14.48
   8   2  -9  219.20   17.42
   8   2  -9  209.55   17.26
   8   2  -8   93.91   11.18
   8   2  -8   95.40   11.45
   8   2  -7  147.28   13.87
   8   2  -7  178.59   15.59
   8   2  -6   46.03    7.86
   8   2  -6   55.64    8.85
   8   2  -5  167.65   15.49
   8   2  -5  188.47   15.80
   8   2  -4   11.16    4.57
   8   2  -4    2.39    4.45
   8   2  -3   39.75    7.67
   8   2  -3   48.73    8.64
   8   2  -2   52.39    9.10
   8   2  -1   71.34   10.62
   8   2   0  159.28   16.08
   8   3 -10   62.05    9.66
   8   3  -9   38.91    7.74
   8   3  -8   21.18    6.58
   8   3  -7   -0.40    3.35
   8   3  -6  122.15   13.58
   8   3  -5   44.18    8.23
   8   3  -4  299.05   22.04
   8   3  -3   -2.48    3.95
   8   3  -2   53.19    9.41
   9  -9  -7   20.84    5.38
   9  -9  -6   10.65    3.93
   9  -9  -5  167.10   16.12
   9  -9  -4   41.70    7.92
   9  -9  -3  239.85   19.09
   9  -9  -2   -2.47    4.88
   9  -9  -1   46.17    8.82
   9  -9   0   20.34    6.15
   9  -9   3   72.16   10.81
   9  -8  -8  116.54   14.28
   9  -8  -7  171.07   16.56
   9  -8  -6   63.27    9.99
   9  -8  -5  102.94   12.57
   9  -8  -4  352.18   23.70
   9  -8  -3  -12.87    6.66
   9  -8  -2  268.89   20.31
   9  -8  -1   11.47    5.83
   9  -8   0  246.02   20.18
   9  -8   2   63.39    9.86
   9  -8   3   65.55   10.31
   9  -7  -8  291.38   22.74
   9  -7  -7   32.95    7.58
   9  -7  -6  227.15   18.84
   9  -7  -5   36.89    7.74
   9  -7  -4    5.69    3.74
   9  -7  -3  274.11   20.54
   9  -7  -2    7.82    4.67
   9  -7  -1   37.45    7.99
   9  -7   0   79.80   11.41
   9  -7   1   81.81   12.17
   9  -7   1   86.43   10.90
   9  -7   2  132.33   14.35
   9  -7   3   40.51    8.27
   9  -7   4   97.32   13.03
   9  -6  -9  383.08   26.10
   9  -6  -8   11.61    5.35
   9  -6  -7   75.22   11.11
   9  -6  -6   83.58   11.09
   9  -6  -5  175.52   16.18
   9  -6  -4  300.41   21.69
   9  -6  -3   40.44    7.47
   9  -6  -2   -0.07    3.91
   9  -6  -1   28.46    6.97
   9  -6   0   79.51   11.13
   9  -6   0   59.63    9.05
   9  -6   1   78.86   10.65
   9  -6   2    8.76    3.95
   9  -6   3  197.68   18.21
   9  -6   4   44.65    8.89
   9  -5 -10  243.05   20.73
   9  -5  -9    9.32    6.27
   9  -5  -8   10.07    5.22
   9  -5  -7  154.21   15.79
   9  -5  -6  118.61   13.59
   9  -5  -5  238.90   19.17
   9  -5  -4   40.07    7.51
   9  -5  -3  181.62   16.35
   9  -5  -2   -0.37    3.99
   9  -5  -1  214.36   16.87
   9  -5  -1  239.52   19.26
   9  -5   0    9.40    5.42
   9  -5   0   10.14    4.11
   9  -5   1  292.99   21.35
   9  -5   2    3.28    3.39
   9  -5   3   65.77   10.74
   9  -5   4   82.29   12.17
   9  -4 -10    5.35    4.71
   9  -4  -9  114.69   13.99
   9  -4  -8    0.34    3.90
   9  -4  -7    7.26    4.49
   9  -4  -6  208.02   17.86
   9  -4  -5  278.86   20.74
   9  -4  -4  347.72   23.18
   9  -4  -3   13.54    5.16
   9  -4  -2  347.05   23.64
   9  -4  -1    1.77    3.34
   9  -4   0  631.46   34.34
   9  -4   1    4.15    3.96
   9  -4   2  426.44   26.07
   9  -4   3   14.85    5.75
   9  -4   4  111.90   13.63
   9  -3 -10  570.21   32.66
   9  -3  -9    7.35    5.33
   9  -3  -8  195.09   17.61
   9  -3  -7   33.77    7.38
   9  -3  -6  437.92   26.85
   9  -3  -5  207.91   17.73
   9  -3  -4  227.17   18.53
   9  -3  -3  163.43   15.58
   9  -3  -2  112.39   12.70
   9  -3  -1  228.83   16.90
   9  -3  -1  234.95   19.61
   9  -3   0   27.93    6.80
   9  -3   0   23.61    5.42
   9  -3   1  189.92   16.39
   9  -3   2    4.45    2.46
   9  -3   3  118.15   13.85
   9  -3   4   22.47    6.19
   9  -2 -10   27.24    7.20
   9  -2  -9  266.41   20.96
   9  -2  -8   31.05    7.16
   9  -2  -7  217.65   18.29
   9  -2  -6  115.35   13.23
   9  -2  -5  346.71   23.59
   9  -2  -4  223.60   18.35
   9  -2  -3  158.53   15.59
   9  -2  -2   51.29    9.25
   9  -2  -2   48.25    7.57
   9  -2  -1   37.63    7.77
   9  -2  -1   40.87    7.53
   9  -2   0   17.53    5.11
   9  -2   1  113.07   12.88
   9  -2   2  178.41   16.74
   9  -2   3    6.80    3.94
   9  -1 -11    2.60    3.30
   9  -1 -10  233.76   19.98
   9  -1  -9   41.20    8.24
   9  -1  -8  178.72   16.67
   9  -1  -7   10.13    4.93
   9  -1  -6  126.50   13.82
   9  -1  -5  466.11   27.62
   9  -1  -4  221.09   16.77
   9  -1  -4  229.97   18.68
   9  -1  -3   42.53    7.85
   9  -1  -3   54.54    8.39
   9  -1  -2   14.33    5.90
   9  -1  -2   23.96    6.12
   9  -1  -1   68.60    9.86
   9  -1   0   52.10    9.04
   9  -1   1  245.26   19.83
   9  -1   2    4.29    3.80
   9   0 -11  190.48   17.91
   9   0 -10    2.90    3.81
   9   0  -9  126.07   13.95
   9   0  -8    4.45    3.48
   9   0  -7  129.57   14.13
   9   0  -6   59.28    9.25
   9   0  -5  114.59   12.89
   9   0  -5  101.97   11.62
   9   0  -4  105.74   12.63
   9   0  -4   91.00   11.31
   9   0  -3   28.02    7.76
   9   0  -3   22.69    5.85
   9   0  -2   74.28   11.19
   9   0  -2  101.12   11.88
   9   0  -1   15.18    5.79
   9   0   0  165.41   16.17
   9   1 -11    3.38    2.86
   9   1 -10   56.19    9.47
   9   1  -9   21.60    5.91
   9   1  -8   79.90   10.81
   9   1  -7   -5.16    4.19
   9   1  -6   38.80    7.68
   9   1  -6   43.45    7.61
   9   1  -5  175.64   16.29
   9   1  -5  207.97   17.94
   9   1  -4   53.00    9.31
   9   1  -4   42.39    8.07
   9   1  -3  106.41   13.23
   9   1  -3  134.95   14.25
   9   1  -2   62.73    9.90
   9   2  -7   92.35   11.91
   9   2  -6   50.93    9.07
   9   2  -5  124.73   14.11
   9   2  -4   56.93    9.65
  10  -6   2   55.25    9.78
  10  -5   1  111.68   13.67
  10  -2   0  113.97   13.37
   0   0   0    0.00    0.00


TITL exp_21035 in P1
REM P1 (#1 in standard setting)
CELL 0.71073   7.928899   9.408038  13.152131  96.2905 105.0706 111.0031
ZERR    4.00   0.000607   0.000760   0.000894   0.0061   0.0063   0.0072
LATT -1
SFAC C H N O
UNIT 44.00 40.00 4.00 4.00
TREF
HKLF 4
END
_computing_structure_solution     'SHELXT 2014/5 (Sheldrick, 2014)'
;
_shelx_hkl_checksum                16443
_olex2_submission_special_instructions  'No special instructions were received'
_oxdiff_exptl_absorpt_empirical_details
;
Empirical correction (ABSPACK) includes:
- Absorption correction using spherical harmonics
- Frame scaling
;
_oxdiff_exptl_absorpt_empirical_full_max  1.113
_oxdiff_exptl_absorpt_empirical_full_min  0.905
