# Supplementary material for: 2-Methylimidazole Copper Iminodiacetates for the Adsorption of Oxygen and Catalytic Oxidation of Cyclohexane
Source: Molecules. 2020 Mar 12;25(6):1286. doi: 10.3390/molecules25061286 (PMC7143979; doi:10.3390/molecules25061286)
Supplement: Supplementary file 1 [file molecules-25-01286-s001.zip › Supplementary Files/Cif3.cif]

data_exp_20419
_audit_creation_date               2019-09-04
_audit_creation_method
;
Olex2 1.2
(compiled 2018.05.29 svn.r3508 for OlexSys, GUI svn.r5506)
;
_shelx_SHELXL_version_number       '2014/7'
_audit_contact_author_address      ?
_audit_contact_author_email        ?
_audit_contact_author_name         ''
_audit_contact_author_phone        ?
_publ_contact_author_id_orcid      ?
_publ_section_references
;
Bourhis, L.J., Dolomanov, O.V., Gildea, R.J., Howard, J.A.K., Puschmann, H.
 (2015). Acta Cryst. A71, 59-75.

Dolomanov, O.V., Bourhis, L.J., Gildea, R.J, Howard, J.A.K. & Puschmann, H.
 (2009), J. Appl. Cryst. 42, 339-341.

Sheldrick, G.M. (2015). Acta Cryst. C71, 3-8.
;
_chemical_name_common              ?
_chemical_name_systematic          ?
_chemical_formula_moiety           'C8 H11 Cu N3 O4, 5.5(H2 O)'
_chemical_formula_sum              'C8 H22 Cu N3 O9.50'
_chemical_formula_weight           375.82
_chemical_melting_point            ?
loop_
  _atom_type_symbol
  _atom_type_description
  _atom_type_scat_dispersion_real
  _atom_type_scat_dispersion_imag
  _atom_type_scat_source
 'C' 'C' 0.0033 0.0016 'International Tables Vol C Tables 4.2.6.8 and 6.1.1.4'
 'H' 'H' 0.0000 0.0000 'International Tables Vol C Tables 4.2.6.8 and 6.1.1.4'
 'Cu' 'Cu' 0.3201 1.2651 'International Tables Vol C Tables 4.2.6.8 and 6.1.1.4'
 'N' 'N' 0.0061 0.0033 'International Tables Vol C Tables 4.2.6.8 and 6.1.1.4'
 'O' 'O' 0.0106 0.0060 'International Tables Vol C Tables 4.2.6.8 and 6.1.1.4'

_shelx_space_group_comment
;
The symmetry employed for this shelxl refinement is uniquely defined
by the following loop, which should always be used as a source of
symmetry information in preference to the above space-group names.
They are only intended as comments.
;
_space_group_crystal_system        'monoclinic'
_space_group_IT_number             14
_space_group_name_H-M_alt          'P 1 21/n 1'
_space_group_name_Hall             '-P 2yn'
loop_
  _space_group_symop_operation_xyz
 'x, y, z'
 '-x+1/2, y+1/2, -z+1/2'
 '-x, -y, -z'
 'x-1/2, -y-1/2, z-1/2'

_cell_length_a                     19.2213(9)
_cell_length_b                     7.0465(2)
_cell_length_c                     24.9007(11)
_cell_angle_alpha                  90
_cell_angle_beta                   111.120(5)
_cell_angle_gamma                  90
_cell_volume                       3146.1(2)
_cell_formula_units_Z              8
_cell_measurement_reflns_used      3918
_cell_measurement_temperature      193
_cell_measurement_theta_max        29.2520
_cell_measurement_theta_min        3.0960
_shelx_estimated_absorpt_T_max     0.870
_shelx_estimated_absorpt_T_min     0.672
_exptl_absorpt_coefficient_mu      1.438
_exptl_absorpt_correction_T_max    1.00000
_exptl_absorpt_correction_T_min    0.71286
_exptl_absorpt_correction_type     multi-scan
_exptl_absorpt_process_details
;
CrysAlisPro 1.171.38.43 (Rigaku Oxford Diffraction, 2015)
Empirical absorption correction using spherical harmonics,
 implemented in SCALE3 ABSPACK scaling algorithm.
;
_exptl_absorpt_special_details     ?
_exptl_crystal_colour              blue
_exptl_crystal_colour_primary      blue
_exptl_crystal_density_diffrn      1.587
_exptl_crystal_density_meas        ?
_exptl_crystal_density_method      ?
_exptl_crystal_description         plate
_exptl_crystal_F_000               1568
_exptl_crystal_size_max            0.3
_exptl_crystal_size_mid            0.3
_exptl_crystal_size_min            0.1
_exptl_transmission_factor_max     ?
_exptl_transmission_factor_min     ?
_diffrn_reflns_av_R_equivalents    0.0322
_diffrn_reflns_av_unetI/netI       0.0494
_diffrn_reflns_Laue_measured_fraction_full  0.999
_diffrn_reflns_Laue_measured_fraction_max  0.875
_diffrn_reflns_limit_h_max         26
_diffrn_reflns_limit_h_min         -26
_diffrn_reflns_limit_k_max         8
_diffrn_reflns_limit_k_min         -9
_diffrn_reflns_limit_l_max         18
_diffrn_reflns_limit_l_min         -34
_diffrn_reflns_number              16265
_diffrn_reflns_point_group_measured_fraction_full  0.999
_diffrn_reflns_point_group_measured_fraction_max  0.875
_diffrn_reflns_theta_full          25.242
_diffrn_reflns_theta_max           30.011
_diffrn_reflns_theta_min           2.272
_diffrn_ambient_temperature        193
_diffrn_detector                   'CCD plate'
_diffrn_detector_area_resol_mean   16.1903
_diffrn_detector_type              Sapphire3
_diffrn_measured_fraction_theta_full  0.999
_diffrn_measured_fraction_theta_max  0.875
_diffrn_measurement_details
;
List of Runs (angles in degrees, time in seconds):

  # Type    Start    End  Width  t~exp~   \w     \q     \k     \f   Frames
--------------------------------------------------------------------------
  1  \w    -50.00   3.00   1.00   42.50    --  -22.85  77.00 -90.00   53
  2  \w    -11.00  35.00   1.00   42.50    --  -22.85  77.00 -30.00   46
  3  \w     -9.00  90.00   1.00   42.50    --   24.41  77.00  60.00   99
  4  \w     11.00  97.00   1.00   42.50    --   24.41  77.00 150.00   86
;
_diffrn_measurement_device         'four-circle diffractometer'
_diffrn_measurement_device_type    'Xcalibur, Sapphire3, Gemini ultra'
_diffrn_measurement_method         '\w scans'
_diffrn_orient_matrix_type        
 'CrysAlisPro convention (1999,Acta A55,543-557)'
_diffrn_orient_matrix_UB_11        0.0243001000
_diffrn_orient_matrix_UB_12        0.0522911000
_diffrn_orient_matrix_UB_13        -0.0101928000
_diffrn_orient_matrix_UB_21        0.0058236000
_diffrn_orient_matrix_UB_22        0.0669866000
_diffrn_orient_matrix_UB_23        0.0224518000
_diffrn_orient_matrix_UB_31        0.0306583000
_diffrn_orient_matrix_UB_32        -0.0540498000
_diffrn_orient_matrix_UB_33        0.0179894000
_diffrn_radiation_monochromator    graphite
_diffrn_radiation_probe            x-ray
_diffrn_radiation_type             MoK\a
_diffrn_radiation_wavelength       0.71073
_diffrn_source                     'fine-focus sealed X-ray tube'
_diffrn_source_type                'Enhance (Mo) X-ray Source'
_reflns_Friedel_coverage           0.000
_reflns_Friedel_fraction_full      .
_reflns_Friedel_fraction_max       .
_reflns_number_gt                  6271
_reflns_number_total               8023
_reflns_odcompleteness_completeness  99.90
_reflns_odcompleteness_iscentric   1
_reflns_odcompleteness_theta       27.42
_reflns_special_details
;
 Reflections were merged by SHELXL according to the crystal
 class for the calculation of statistics and refinement.
 
 _reflns_Friedel_fraction is defined as the number of unique
 Friedel pairs measured divided by the number that would be
 possible theoretically, ignoring centric projections and
 systematic absences.
;
_reflns_threshold_expression       'I > 2\s(I)'
_computing_cell_refinement         'CrysAlisPro 1.171.38.43 (Rigaku OD, 2015)'
_computing_data_collection         'CrysAlisPro 1.171.38.43 (Rigaku OD, 2015)'
_computing_data_reduction          'CrysAlisPro 1.171.38.43 (Rigaku OD, 2015)'
_computing_molecular_graphics      'Olex2 (Dolomanov et al., 2009)'
_computing_publication_material    'Olex2 (Dolomanov et al., 2009)'
_computing_structure_refinement    'ShelXL (Sheldrick, 2015)'
_computing_structure_solution      'olex2.solve (Bourhis et al., 2015)'
_refine_diff_density_max           0.524
_refine_diff_density_min           -0.896
_refine_diff_density_rms           0.118
_refine_ls_extinction_coef         .
_refine_ls_extinction_method       none
_refine_ls_goodness_of_fit_ref     1.054
_refine_ls_hydrogen_treatment      constr
_refine_ls_matrix_type             full
_refine_ls_number_parameters       423
_refine_ls_number_reflns           8023
_refine_ls_number_restraints       0
_refine_ls_R_factor_all            0.0558
_refine_ls_R_factor_gt             0.0399
_refine_ls_restrained_S_all        1.054
_refine_ls_shift/su_max            0.001
_refine_ls_shift/su_mean           0.000
_refine_ls_structure_factor_coef   Fsqd
_refine_ls_weighting_details      
 'w=1/[\s^2^(Fo^2^)+(0.0447P)^2^+0.2434P] where P=(Fo^2^+2Fc^2^)/3'
_refine_ls_weighting_scheme        calc
_refine_ls_wR_factor_gt            0.0948
_refine_ls_wR_factor_ref           0.1052
_refine_special_details            ?
_olex2_refinement_description
;
1. Fixed Uiso
 At 1.2 times of:
  All C(H) groups, All C(H,H) groups, All N(H) groups
 At 1.5 times of:
  All C(H,H,H) groups, All O(H,H) groups
2.a Free rotating group:
 O2W(H2WA,H2WB), O1W(H1WA,H1WB), O9W(H9WA,H9WB), O3W(H3WA,H3WB), O6W(H6WA,
 H6WB), O4W(H4WA,H4WB), O8W(H8WA,H8WB), O11W(H11A,H11B), O10W(H10C,H10D),
 O7W(H7WA,H7WB), O5W(H5WA,H5WB)
2.b Ternary CH refined with riding coordinates:
 N4(H4), N1(H1)
2.c Secondary CH2 refined with riding coordinates:
 C10(H10A,H10B), C4(H4A,H4B), C12(H12A,H12B), C2(H2A,H2B)
2.d Aromatic/amide H refined with riding coordinates:
 N6(H6), N3(H3), C15(H15), C7(H7), C16(H16), C8(H8)
2.e Idealised Me refined as rotating group:
 C14(H14A,H14B,H14C), C6(H6A,H6B,H6C)
;
_atom_sites_solution_hydrogens     mixed
_atom_sites_solution_primary       iterative
_atom_sites_solution_secondary     ?
loop_
  _atom_site_label
  _atom_site_type_symbol
  _atom_site_fract_x
  _atom_site_fract_y
  _atom_site_fract_z
  _atom_site_U_iso_or_equiv
  _atom_site_adp_type
  _atom_site_occupancy
  _atom_site_site_symmetry_order
  _atom_site_calc_flag
  _atom_site_refinement_flags_posn
  _atom_site_refinement_flags_adp
  _atom_site_refinement_flags_occupancy
  _atom_site_disorder_assembly
  _atom_site_disorder_group
 Cu2 Cu 0.64064(2) 0.42325(4) 0.19297(2) 0.01576(8) Uani 1 1 d . . . . .
 Cu1 Cu 0.36001(2) 0.02723(4) 0.30594(2) 0.01646(8) Uani 1 1 d . . . . .
 O1 O 0.30647(8) -0.2113(2) 0.27176(6) 0.0195(3) Uani 1 1 d . . . . .
 O7 O 0.69361(8) 0.6622(2) 0.22777(6) 0.0183(3) Uani 1 1 d . . . . .
 O5 O 0.58430(9) 0.1765(2) 0.17874(7) 0.0237(4) Uani 1 1 d . . . . .
 O3 O 0.41557(10) 0.2730(2) 0.31927(7) 0.0262(4) Uani 1 1 d . . . . .
 O2W O 0.52604(9) 0.5821(2) 0.19694(7) 0.0233(4) Uani 1 1 d . . . . .
 H2WA H 0.5016 0.5552 0.2184 0.035 Uiso 1 1 d G . . . .
 H2WB H 0.5333 0.7012 0.2009 0.035 Uiso 1 1 d G . . . .
 O1W O 0.47428(9) -0.1321(2) 0.30191(7) 0.0233(4) Uani 1 1 d . . . . .
 H1WA H 0.4971 -0.1028 0.2795 0.035 Uiso 1 1 d G . . . .
 H1WB H 0.4692 -0.2519 0.2988 0.035 Uiso 1 1 d G . . . .
 O8 O 0.74028(10) 0.8132(2) 0.31179(7) 0.0275(4) Uani 1 1 d . . . . .
 O6 O 0.53725(10) -0.0337(2) 0.22267(8) 0.0287(4) Uani 1 1 d . . . . .
 O9W O 0.78419(11) 0.9743(3) 0.59108(8) 0.0318(4) Uani 1 1 d . . . . .
 H9WA H 0.7630 0.8856 0.5678 0.048 Uiso 1 1 d G . . . .
 H9WB H 0.7760 0.9479 0.6215 0.048 Uiso 1 1 d G . . . .
 O2 O 0.25936(10) -0.3659(2) 0.18860(7) 0.0307(4) Uani 1 1 d . . . . .
 O4 O 0.46338(10) 0.4809(2) 0.27543(8) 0.0311(4) Uani 1 1 d . . . . .
 O3W O 0.42226(10) 0.6226(3) 0.08667(7) 0.0335(4) Uani 1 1 d . . . . .
 H3WA H 0.4575 0.5866 0.1170 0.050 Uiso 1 1 d G . . . .
 H3WB H 0.3827 0.5958 0.0929 0.050 Uiso 1 1 d G . . . .
 O6W O 0.71168(11) 0.8949(3) 0.40962(8) 0.0328(4) Uani 1 1 d . . . . .
 H6WA H 0.7146 1.0150 0.4129 0.049 Uiso 1 1 d G . . . .
 H6WB H 0.7155 0.8727 0.3772 0.049 Uiso 1 1 d G . . . .
 N5 N 0.61408(10) 0.5089(2) 0.11359(8) 0.0169(4) Uani 1 1 d . . . . .
 O4W O 0.57184(10) 0.8656(3) 0.41727(7) 0.0374(5) Uani 1 1 d . . . . .
 H4WA H 0.6118 0.8720 0.4101 0.056 Uiso 1 1 d G . . . .
 H4WB H 0.5376 0.8937 0.3856 0.056 Uiso 1 1 d G . . . .
 N4 N 0.67181(10) 0.3418(2) 0.27454(8) 0.0170(4) Uani 1 1 d . . . . .
 H4 H 0.7212 0.2774 0.2846 0.020 Uiso 1 1 calc R . . . .
 N1 N 0.32837(10) 0.1067(3) 0.22388(8) 0.0178(4) Uani 1 1 d . . . . .
 H1 H 0.2792 0.1722 0.2139 0.021 Uiso 1 1 calc R . . . .
 N2 N 0.38608(10) -0.0539(3) 0.38579(8) 0.0179(4) Uani 1 1 d . . . . .
 O8W O 0.79625(11) 1.3377(3) 0.54945(9) 0.0433(5) Uani 1 1 d . . . . .
 H8WA H 0.8431 1.3551 0.5614 0.065 Uiso 1 1 d G . . . .
 H8WB H 0.7906 1.2425 0.5684 0.065 Uiso 1 1 d G . . . .
 O11W O 0.94228(12) 1.4675(3) 0.58536(9) 0.0418(5) Uani 1 1 d . . . . .
 H11A H 0.9824 1.4433 0.6134 0.063 Uiso 1 1 d G . . . .
 H11B H 0.9353 1.5855 0.5883 0.063 Uiso 1 1 d G . . . .
 N6 N 0.59127(11) 0.5294(3) 0.02114(8) 0.0222(4) Uani 1 1 d . . . . .
 H6 H 0.5837 0.4957 -0.0146 0.027 Uiso 1 1 calc R . . . .
 O10W O 0.56871(12) 1.4478(3) 0.40917(10) 0.0449(5) Uani 1 1 d . . . . .
 H10C H 0.5298 1.4340 0.3792 0.067 Uiso 1 1 d G . . . .
 H10D H 0.5734 1.5673 0.4138 0.067 Uiso 1 1 d G . . . .
 O7W O 0.71061(12) 1.2738(3) 0.43210(9) 0.0459(5) Uani 1 1 d . . . . .
 H7WA H 0.6681 1.3210 0.4274 0.069 Uiso 1 1 d G . . . .
 H7WB H 0.7369 1.2985 0.4670 0.069 Uiso 1 1 d G . . . .
 N3 N 0.40804(11) -0.0638(3) 0.47826(8) 0.0242(4) Uani 1 1 d . . . . .
 H3 H 0.4169 -0.0260 0.5138 0.029 Uiso 1 1 calc R . . . .
 C10 C 0.61886(13) 0.1999(3) 0.28088(9) 0.0205(5) Uani 1 1 d . . . . .
 H10A H 0.5826 0.2626 0.2950 0.025 Uiso 1 1 calc R . . . .
 H10B H 0.6462 0.1030 0.3095 0.025 Uiso 1 1 calc R . . . .
 C3 C 0.42266(12) 0.3424(3) 0.27429(10) 0.0197(5) Uani 1 1 d . . . . .
 C9 C 0.57778(12) 0.1053(3) 0.22355(10) 0.0191(5) Uani 1 1 d . . . . .
 O5W O 0.73382(16) 0.7016(3) 0.51065(9) 0.0554(6) Uani 1 1 d . . . . .
 H5WA H 0.7498 0.5886 0.5179 0.083 Uiso 1 1 d G . . . .
 H5WB H 0.7396 0.7291 0.4793 0.083 Uiso 1 1 d G . . . .
 C4 C 0.38179(13) 0.2469(3) 0.21733(10) 0.0210(5) Uani 1 1 d . . . . .
 H4A H 0.3548 0.3433 0.1884 0.025 Uiso 1 1 calc R . . . .
 H4B H 0.4180 0.1826 0.2036 0.025 Uiso 1 1 calc R . . . .
 C11 C 0.70795(12) 0.6755(3) 0.28207(9) 0.0191(5) Uani 1 1 d . . . . .
 C1 C 0.29170(12) -0.2271(3) 0.21762(9) 0.0197(5) Uani 1 1 d . . . . .
 C5 C 0.39900(12) 0.0494(3) 0.43309(9) 0.0184(5) Uani 1 1 d . . . . .
 C13 C 0.60579(12) 0.4110(3) 0.06616(9) 0.0181(4) Uani 1 1 d . . . . .
 C15 C 0.60444(13) 0.6993(3) 0.09750(10) 0.0224(5) Uani 1 1 d . . . . .
 H15 H 0.6073 0.8032 0.1225 0.027 Uiso 1 1 calc R . . . .
 C12 C 0.68348(14) 0.5124(3) 0.31094(10) 0.0227(5) Uani 1 1 d . . . . .
 H12A H 0.7221 0.4869 0.3491 0.027 Uiso 1 1 calc R . . . .
 H12B H 0.6366 0.5461 0.3166 0.027 Uiso 1 1 calc R . . . .
 C2 C 0.31598(14) -0.0651(3) 0.18803(10) 0.0233(5) Uani 1 1 d . . . . .
 H2A H 0.3626 -0.1000 0.1821 0.028 Uiso 1 1 calc R . . . .
 H2B H 0.2770 -0.0404 0.1499 0.028 Uiso 1 1 calc R . . . .
 C14 C 0.61097(14) 0.2018(3) 0.06069(10) 0.0260(5) Uani 1 1 d . . . . .
 H14A H 0.6485 0.1509 0.0959 0.039 Uiso 1 1 calc GR . . . .
 H14B H 0.6255 0.1727 0.0277 0.039 Uiso 1 1 calc GR . . . .
 H14C H 0.5624 0.1441 0.0549 0.039 Uiso 1 1 calc GR . . . .
 C7 C 0.38753(14) -0.2423(3) 0.40235(10) 0.0254(5) Uani 1 1 d . . . . .
 H7 H 0.3802 -0.3492 0.3777 0.031 Uiso 1 1 calc R . . . .
 C16 C 0.59021(14) 0.7117(3) 0.04014(10) 0.0251(5) Uani 1 1 d . . . . .
 H16 H 0.5813 0.8242 0.0176 0.030 Uiso 1 1 calc R . . . .
 C8 C 0.40114(15) -0.2484(4) 0.45985(11) 0.0302(6) Uani 1 1 d . . . . .
 H8 H 0.4051 -0.3587 0.4827 0.036 Uiso 1 1 calc R . . . .
 C6 C 0.40287(15) 0.2594(3) 0.43789(10) 0.0285(6) Uani 1 1 d . . . . .
 H6A H 0.4489 0.3041 0.4337 0.043 Uiso 1 1 calc GR . . . .
 H6B H 0.4024 0.2975 0.4756 0.043 Uiso 1 1 calc GR . . . .
 H6C H 0.3598 0.3151 0.4075 0.043 Uiso 1 1 calc GR . . . .

loop_
  _atom_site_aniso_label
  _atom_site_aniso_U_11
  _atom_site_aniso_U_22
  _atom_site_aniso_U_33
  _atom_site_aniso_U_23
  _atom_site_aniso_U_13
  _atom_site_aniso_U_12
 Cu2 0.01888(15) 0.01486(14) 0.01259(14) -0.00006(10) 0.00453(11) -0.00335(10)
 Cu1 0.01956(15) 0.01602(14) 0.01264(14) 0.00051(10) 0.00440(11) -0.00348(10)
 O1 0.0231(8) 0.0196(7) 0.0161(7) -0.0031(6) 0.0073(7) -0.0072(7)
 O7 0.0223(8) 0.0182(7) 0.0150(7) -0.0024(6) 0.0075(6) -0.0057(6)
 O5 0.0310(9) 0.0201(8) 0.0193(8) -0.0021(7) 0.0082(7) -0.0094(7)
 O3 0.0369(10) 0.0213(8) 0.0193(8) -0.0017(7) 0.0088(7) -0.0099(7)
 O2W 0.0252(9) 0.0204(8) 0.0268(9) -0.0030(7) 0.0125(7) -0.0021(7)
 O1W 0.0254(9) 0.0219(8) 0.0256(9) -0.0023(7) 0.0125(7) -0.0005(7)
 O8 0.0333(9) 0.0280(9) 0.0247(9) -0.0118(7) 0.0147(8) -0.0146(8)
 O6 0.0361(10) 0.0211(8) 0.0330(10) -0.0040(8) 0.0174(8) -0.0116(8)
 O9W 0.0317(10) 0.0409(11) 0.0253(10) 0.0011(8) 0.0134(9) -0.0046(8)
 O2 0.0362(10) 0.0337(10) 0.0255(9) -0.0136(8) 0.0150(8) -0.0171(8)
 O4 0.0394(11) 0.0214(8) 0.0386(11) -0.0054(8) 0.0212(9) -0.0133(8)
 O3W 0.0259(9) 0.0516(12) 0.0211(9) -0.0030(9) 0.0062(8) -0.0033(9)
 O6W 0.0366(10) 0.0382(10) 0.0272(10) -0.0039(8) 0.0159(9) 0.0029(9)
 N5 0.0192(9) 0.0149(9) 0.0163(9) 0.0008(7) 0.0059(8) 0.0005(7)
 O4W 0.0271(10) 0.0611(13) 0.0215(9) -0.0036(10) 0.0059(8) -0.0019(10)
 N4 0.0161(9) 0.0177(9) 0.0168(9) -0.0012(7) 0.0053(7) -0.0004(7)
 N1 0.0157(9) 0.0195(9) 0.0170(9) -0.0010(8) 0.0045(8) 0.0006(7)
 N2 0.0187(9) 0.0175(9) 0.0165(9) 0.0016(7) 0.0052(8) 0.0001(7)
 O8W 0.0391(11) 0.0372(11) 0.0439(13) 0.0032(10) 0.0030(10) -0.0024(9)
 O11W 0.0383(12) 0.0437(12) 0.0338(11) -0.0019(10) 0.0013(9) -0.0052(10)
 N6 0.0246(10) 0.0282(10) 0.0127(9) 0.0012(8) 0.0052(8) -0.0011(8)
 O10W 0.0401(12) 0.0494(13) 0.0387(12) 0.0001(10) 0.0063(10) 0.0044(10)
 O7W 0.0445(13) 0.0496(13) 0.0377(12) 0.0005(10) 0.0079(10) 0.0060(11)
 N3 0.0280(11) 0.0296(11) 0.0141(9) 0.0028(8) 0.0065(8) -0.0011(9)
 C10 0.0247(12) 0.0188(10) 0.0186(11) 0.0037(9) 0.0086(10) -0.0015(9)
 C3 0.0205(11) 0.0183(11) 0.0228(12) -0.0001(9) 0.0107(9) 0.0020(9)
 C9 0.0213(11) 0.0151(10) 0.0220(11) 0.0008(9) 0.0093(10) 0.0011(9)
 O5W 0.0787(17) 0.0446(13) 0.0373(12) 0.0011(10) 0.0142(12) 0.0148(13)
 C4 0.0244(12) 0.0196(11) 0.0213(11) 0.0040(9) 0.0111(10) -0.0010(9)
 C11 0.0167(10) 0.0222(11) 0.0195(11) -0.0031(9) 0.0079(9) -0.0019(9)
 C1 0.0160(10) 0.0251(11) 0.0188(11) -0.0048(9) 0.0075(9) -0.0038(9)
 C5 0.0167(11) 0.0238(11) 0.0147(11) 0.0006(9) 0.0056(9) -0.0011(9)
 C13 0.0172(11) 0.0207(11) 0.0162(11) 0.0009(9) 0.0056(9) 0.0002(9)
 C15 0.0294(12) 0.0161(10) 0.0220(12) 0.0009(9) 0.0097(10) 0.0018(9)
 C12 0.0248(12) 0.0272(12) 0.0166(11) -0.0040(10) 0.0082(10) -0.0081(10)
 C2 0.0261(12) 0.0288(12) 0.0159(11) -0.0051(10) 0.0086(10) -0.0081(10)
 C14 0.0352(14) 0.0205(11) 0.0225(12) -0.0028(10) 0.0106(11) -0.0026(10)
 C7 0.0326(13) 0.0182(11) 0.0239(12) 0.0017(10) 0.0082(11) 0.0009(10)
 C16 0.0309(13) 0.0200(11) 0.0238(12) 0.0060(10) 0.0090(10) 0.0013(10)
 C8 0.0397(15) 0.0248(13) 0.0234(12) 0.0083(10) 0.0081(11) 0.0007(11)
 C6 0.0405(15) 0.0236(12) 0.0227(12) -0.0035(10) 0.0130(11) -0.0053(11)

_geom_special_details
;
 All esds (except the esd in the dihedral angle between two l.s. planes)
 are estimated using the full covariance matrix.  The cell esds are taken
 into account individually in the estimation of esds in distances, angles
 and torsion angles; correlations between esds in cell parameters are only
 used when they are defined by crystal symmetry.  An approximate (isotropic)
 treatment of cell esds is used for estimating esds involving l.s. planes.
;
loop_
  _geom_bond_atom_site_label_1
  _geom_bond_atom_site_label_2
  _geom_bond_distance
  _geom_bond_site_symmetry_2
  _geom_bond_publ_flag
 Cu2 O7 1.9966(14) . ?
 Cu2 O5 2.0112(15) . ?
 Cu2 N5 1.9506(18) . ?
 Cu2 N4 1.9842(18) . ?
 Cu1 O1 1.9945(15) . ?
 Cu1 O3 1.9988(16) . ?
 Cu1 N1 1.9907(18) . ?
 Cu1 N2 1.9526(18) . ?
 O1 C1 1.278(3) . ?
 O7 C11 1.282(3) . ?
 O5 C9 1.270(3) . ?
 O3 C3 1.274(3) . ?
 O8 C11 1.242(3) . ?
 O6 C9 1.247(3) . ?
 O2 C1 1.241(3) . ?
 O4 C3 1.245(3) . ?
 N5 C13 1.327(3) . ?
 N5 C15 1.393(3) . ?
 N4 C10 1.475(3) . ?
 N4 C12 1.473(3) . ?
 N1 C4 1.476(3) . ?
 N1 C2 1.472(3) . ?
 N2 C5 1.330(3) . ?
 N2 C7 1.388(3) . ?
 N6 C13 1.344(3) . ?
 N6 C16 1.371(3) . ?
 N3 C5 1.338(3) . ?
 N3 C8 1.369(3) . ?
 C10 C9 1.514(3) . ?
 C3 C4 1.510(3) . ?
 C11 C12 1.518(3) . ?
 C1 C2 1.521(3) . ?
 C5 C6 1.484(3) . ?
 C13 C14 1.487(3) . ?
 C15 C16 1.357(3) . ?
 C7 C8 1.360(3) . ?

loop_
  _geom_angle_atom_site_label_1
  _geom_angle_atom_site_label_2
  _geom_angle_atom_site_label_3
  _geom_angle
  _geom_angle_site_symmetry_1
  _geom_angle_site_symmetry_3
  _geom_angle_publ_flag
 O7 Cu2 O5 164.46(6) . . ?
 N5 Cu2 O7 94.89(7) . . ?
 N5 Cu2 O5 99.29(7) . . ?
 N5 Cu2 N4 177.54(8) . . ?
 N4 Cu2 O7 83.16(7) . . ?
 N4 Cu2 O5 82.82(7) . . ?
 O1 Cu1 O3 164.54(6) . . ?
 N1 Cu1 O1 83.05(7) . . ?
 N1 Cu1 O3 82.77(7) . . ?
 N2 Cu1 O1 95.26(7) . . ?
 N2 Cu1 O3 99.14(7) . . ?
 N2 Cu1 N1 177.26(8) . . ?
 C1 O1 Cu1 114.07(14) . . ?
 C11 O7 Cu2 113.69(14) . . ?
 C9 O5 Cu2 113.82(14) . . ?
 C3 O3 Cu1 113.99(14) . . ?
 C13 N5 Cu2 130.14(15) . . ?
 C13 N5 C15 106.50(18) . . ?
 C15 N5 Cu2 123.26(15) . . ?
 C10 N4 Cu2 109.89(13) . . ?
 C12 N4 Cu2 108.46(13) . . ?
 C12 N4 C10 116.42(17) . . ?
 C4 N1 Cu1 109.54(13) . . ?
 C2 N1 Cu1 108.32(14) . . ?
 C2 N1 C4 116.77(17) . . ?
 C5 N2 Cu1 129.74(15) . . ?
 C5 N2 C7 106.45(19) . . ?
 C7 N2 Cu1 123.56(16) . . ?
 C13 N6 C16 108.55(19) . . ?
 C5 N3 C8 108.5(2) . . ?
 N4 C10 C9 110.05(17) . . ?
 O3 C3 C4 118.09(19) . . ?
 O4 C3 O3 123.1(2) . . ?
 O4 C3 C4 118.7(2) . . ?
 O5 C9 C10 118.13(19) . . ?
 O6 C9 O5 123.6(2) . . ?
 O6 C9 C10 118.2(2) . . ?
 N1 C4 C3 109.98(17) . . ?
 O7 C11 C12 117.27(19) . . ?
 O8 C11 O7 123.8(2) . . ?
 O8 C11 C12 118.9(2) . . ?
 O1 C1 C2 117.09(19) . . ?
 O2 C1 O1 123.8(2) . . ?
 O2 C1 C2 119.1(2) . . ?
 N2 C5 N3 110.1(2) . . ?
 N2 C5 C6 127.2(2) . . ?
 N3 C5 C6 122.6(2) . . ?
 N5 C13 N6 109.99(19) . . ?
 N5 C13 C14 127.3(2) . . ?
 N6 C13 C14 122.7(2) . . ?
 C16 C15 N5 108.7(2) . . ?
 N4 C12 C11 109.34(18) . . ?
 N1 C2 C1 109.53(18) . . ?
 C8 C7 N2 108.6(2) . . ?
 C15 C16 N6 106.3(2) . . ?
 C7 C8 N3 106.3(2) . . ?

_shelx_res_file
;
    exp_20419.res created by SHELXL-2014/7

TITL exp_20419_a.res in P2(1)/n
REM Old TITL exp_20419_a.res in P2(1)/n
REM SHELXT solution in P2(1)/n
REM R1 0.099, Rweak 0.002, Alpha 0.044, Orientation as input
REM Formula found by SHELXT: C20 Cu2 N13 O8
CELL 0.71073 19.2213 7.0465 24.9007 90 111.12 90
ZERR 8 0.0009 0.0002 0.0011 0 0.005 0
LATT 1
SYMM 0.5-X,0.5+Y,0.5-Z
SFAC C H Cu N O
UNIT 64 176 8 24 76

L.S. 10
PLAN  5
SIZE 0.3 0.3 0.1
TEMP -80.15
list 4
fmap 2
acta
REM <olex2.extras>
REM <HklSrc "%.\\exp_20419.hkl">
REM </olex2.extras>

WGHT    0.044700    0.243400
FVAR       0.27855
CU2   3    0.640635    0.423250    0.192965    11.00000    0.01888    0.01486 =
         0.01259   -0.00006    0.00453   -0.00335
CU1   3    0.360008    0.027234    0.305944    11.00000    0.01956    0.01602 =
         0.01264    0.00051    0.00440   -0.00348
O1    5    0.306466   -0.211319    0.271759    11.00000    0.02306    0.01960 =
         0.01607   -0.00309    0.00725   -0.00722
O7    5    0.693605    0.662176    0.227772    11.00000    0.02234    0.01822 =
         0.01498   -0.00236    0.00750   -0.00569
O5    5    0.584298    0.176494    0.178737    11.00000    0.03103    0.02009 =
         0.01932   -0.00205    0.00818   -0.00936
O3    5    0.415571    0.273024    0.319272    11.00000    0.03687    0.02125 =
         0.01928   -0.00175    0.00884   -0.00987
AFIX   6
O2W   5    0.526043    0.582149    0.196940    11.00000    0.02523    0.02042 =
         0.02679   -0.00299    0.01254   -0.00214
H2WA  2    0.501580    0.555238    0.218367    11.00000   -1.50000
H2WB  2    0.533250    0.701150    0.200888    11.00000   -1.50000
AFIX   6

O1W   5    0.474285   -0.132095    0.301906    11.00000    0.02536    0.02186 =
         0.02557   -0.00229    0.01254   -0.00050
H1WA  2    0.497051   -0.102762    0.279491    11.00000   -1.50000
H1WB  2    0.469220   -0.251947    0.298788    11.00000   -1.50000
AFIX   0

O8    5    0.740284    0.813157    0.311791    11.00000    0.03327    0.02803 =
         0.02466   -0.01178    0.01469   -0.01460
O6    5    0.537248   -0.033673    0.222673    11.00000    0.03607    0.02109 =
         0.03296   -0.00402    0.01738   -0.01163
AFIX   6
O9W   5    0.784189    0.974338    0.591078    11.00000    0.03171    0.04086 =
         0.02532    0.00112    0.01342   -0.00459
H9WA  2    0.763016    0.885584    0.567797    11.00000   -1.50000
H9WB  2    0.775967    0.947949    0.621538    11.00000   -1.50000
AFIX   0

O2    5    0.259365   -0.365912    0.188600    11.00000    0.03621    0.03365 =
         0.02546   -0.01357    0.01503   -0.01711
O4    5    0.463376    0.480938    0.275427    11.00000    0.03939    0.02140 =
         0.03856   -0.00538    0.02119   -0.01329
AFIX   6
O3W   5    0.422260    0.622650    0.086670    11.00000    0.02591    0.05163 =
         0.02109   -0.00299    0.00616   -0.00334
H3WA  2    0.457470    0.586600    0.116970    11.00000   -1.50000
H3WB  2    0.382700    0.595837    0.092890    11.00000   -1.50000
AFIX   6

O6W   5    0.711685    0.894908    0.409620    11.00000    0.03662    0.03817 =
         0.02717   -0.00389    0.01590    0.00290
H6WA  2    0.714612    1.015006    0.412882    11.00000   -1.50000
H6WB  2    0.715458    0.872687    0.377221    11.00000   -1.50000
AFIX   0

N5    4    0.614082    0.508918    0.113587    11.00000    0.01918    0.01487 =
         0.01627    0.00084    0.00586    0.00054
AFIX   6
O4W   5    0.571844    0.865649    0.417270    11.00000    0.02712    0.06108 =
         0.02154   -0.00361    0.00594   -0.00190
H4WA  2    0.611802    0.872049    0.410117    11.00000   -1.50000
H4WB  2    0.537551    0.893678    0.385591    11.00000   -1.50000
AFIX   0

N4    4    0.671809    0.341773    0.274535    11.00000    0.01609    0.01767 =
         0.01681   -0.00115    0.00529   -0.00037
AFIX  13
H4    2    0.721245    0.277407    0.284563    11.00000   -1.20000
AFIX   0

N1    4    0.328373    0.106664    0.223885    11.00000    0.01571    0.01953 =
         0.01697   -0.00096    0.00451    0.00058
AFIX  13
H1    2    0.279163    0.172162    0.213893    11.00000   -1.20000
AFIX   0
N2    4    0.386082   -0.053858    0.385789    11.00000    0.01866    0.01749 =
         0.01651    0.00162    0.00516    0.00014

AFIX   6
O8W   5    0.796247    1.337748    0.549448    11.00000    0.03908    0.03723 =
         0.04388    0.00318    0.00304   -0.00237
H8WA  2    0.843077    1.355114    0.561367    11.00000   -1.50000
H8WB  2    0.790576    1.242458    0.568448    11.00000   -1.50000
AFIX   6

O11W  5    0.942281    1.467471    0.585356    11.00000    0.03829    0.04375 =
         0.03379   -0.00189    0.00132   -0.00517
H11A  2    0.982406    1.443316    0.613391    11.00000   -1.50000
H11B  2    0.935260    1.585450    0.588277    11.00000   -1.50000
AFIX   0

N6    4    0.591271    0.529405    0.021138    11.00000    0.02458    0.02824 =
         0.01265    0.00119    0.00519   -0.00107
AFIX  43
H6    2    0.583709    0.495657   -0.014552    11.00000   -1.20000
AFIX   6

O10W  5    0.568707    1.447779    0.409166    11.00000    0.04009    0.04941 =
         0.03871    0.00015    0.00635    0.00438
H10C  2    0.529793    1.433974    0.379209    11.00000   -1.50000
H10D  2    0.573421    1.567319    0.413806    11.00000   -1.50000
AFIX   6

O7W   5    0.710615    1.273832    0.432102    11.00000    0.04453    0.04956 =
         0.03775    0.00051    0.00787    0.00600
H7WA  2    0.668072    1.321007    0.427391    11.00000   -1.50000
H7WB  2    0.736861    1.298545    0.466993    11.00000   -1.50000
AFIX   0

N3    4    0.408042   -0.063820    0.478256    11.00000    0.02803    0.02963 =
         0.01414    0.00280    0.00653   -0.00113
AFIX  43
H3    2    0.416926   -0.026046    0.513799    11.00000   -1.20000
AFIX   0

C10   1    0.618858    0.199922    0.280877    11.00000    0.02468    0.01883 =
         0.01861    0.00368    0.00857   -0.00154
AFIX  23
H10A  2    0.582617    0.262641    0.294977    11.00000   -1.20000
H10B  2    0.646212    0.103048    0.309490    11.00000   -1.20000
AFIX   0

C3    1    0.422657    0.342388    0.274292    11.00000    0.02045    0.01831 =
         0.02285   -0.00008    0.01066    0.00196
C9    1    0.577781    0.105346    0.223551    11.00000    0.02128    0.01510 =
         0.02203    0.00083    0.00930    0.00106
AFIX   6
O5W   5    0.733821    0.701577    0.510651    11.00000    0.07867    0.04465 =
         0.03729    0.00110    0.01420    0.01481
H5WA  2    0.749818    0.588595    0.517871    11.00000   -1.50000
H5WB  2    0.739611    0.729074    0.479271    11.00000   -1.50000
AFIX   0

C4    1    0.381785    0.246875    0.217328    11.00000    0.02440    0.01962 =
         0.02128    0.00397    0.01114   -0.00099
AFIX  23
H4A   2    0.354778    0.343275    0.188407    11.00000   -1.20000
H4B   2    0.418026    0.182613    0.203553    11.00000   -1.20000
AFIX   0

C11   1    0.707949    0.675529    0.282074    11.00000    0.01671    0.02219 =
         0.01955   -0.00306    0.00791   -0.00192
C1    1    0.291697   -0.227123    0.217624    11.00000    0.01595    0.02514 =
         0.01885   -0.00483    0.00746   -0.00382
C5    1    0.398996    0.049422    0.433094    11.00000    0.01668    0.02381 =
         0.01466    0.00063    0.00555   -0.00111
C13   1    0.605793    0.410991    0.066163    11.00000    0.01717    0.02070 =
         0.01618    0.00088    0.00564    0.00022
C15   1    0.604440    0.699272    0.097504    11.00000    0.02944    0.01606 =
         0.02195    0.00088    0.00970    0.00177
AFIX  43
H15   2    0.607343    0.803154    0.122539    11.00000   -1.20000
AFIX   0
C12   1    0.683476    0.512351    0.310936    11.00000    0.02481    0.02724 =
         0.01663   -0.00401    0.00822   -0.00810
AFIX  23
H12A  2    0.722134    0.486927    0.349149    11.00000   -1.20000
H12B  2    0.636587    0.546080    0.316592    11.00000   -1.20000
AFIX   0

C2    1    0.315983   -0.065108    0.188028    11.00000    0.02613    0.02879 =
         0.01591   -0.00513    0.00864   -0.00813
AFIX  23
H2A   2    0.362561   -0.100045    0.182060    11.00000   -1.20000
H2B   2    0.277001   -0.040406    0.149910    11.00000   -1.20000
AFIX   0

C14   1    0.610975    0.201841    0.060691    11.00000    0.03521    0.02048 =
         0.02251   -0.00281    0.01059   -0.00256
AFIX 137
H14A  2    0.648455    0.150872    0.095864    11.00000   -1.50000
H14B  2    0.625459    0.172690    0.027677    11.00000   -1.50000
H14C  2    0.562427    0.144094    0.054923    11.00000   -1.50000
AFIX   0

C7    1    0.387534   -0.242301    0.402345    11.00000    0.03260    0.01820 =
         0.02388    0.00171    0.00820    0.00086
AFIX  43
H7    2    0.380244   -0.349163    0.377657    11.00000   -1.20000
AFIX   0

C16   1    0.590212    0.711684    0.040138    11.00000    0.03085    0.02000 =
         0.02377    0.00596    0.00904    0.00133
AFIX  43
H16   2    0.581298    0.824171    0.017633    11.00000   -1.20000
AFIX   0

C8    1    0.401145   -0.248384    0.459849    11.00000    0.03974    0.02480 =
         0.02339    0.00833    0.00814    0.00069
AFIX  43
H8    2    0.405081   -0.358706    0.482689    11.00000   -1.20000
AFIX   0
C6    1    0.402874    0.259351    0.437888    11.00000    0.04052    0.02356 =
         0.02270   -0.00351    0.01297   -0.00533
AFIX 137
H6A   2    0.448936    0.304094    0.433714    11.00000   -1.50000
H6B   2    0.402439    0.297541    0.475609    11.00000   -1.50000
H6C   2    0.359808    0.315069    0.407506    11.00000   -1.50000
AFIX   0
HKLF 4

REM  exp_20419_a.res in P2(1)/n
REM R1 =  0.0399 for    6271 Fo > 4sig(Fo)  and  0.0558 for all    8023 data
REM    423 parameters refined using      0 restraints

END

WGHT      0.0447      0.2434

REM Highest difference peak  0.524,  deepest hole -0.896,  1-sigma level  0.118
Q1    1   0.6398  0.3711  0.2380  11.00000  0.05    0.52
Q2    1   0.4171  0.2769  0.2485  11.00000  0.05    0.51
Q3    1   0.6368  0.4117  0.2734  11.00000  0.05    0.48
Q4    1   0.3481  0.0860  0.2563  11.00000  0.05    0.48
Q5    1   0.5850  0.1911  0.2496  11.00000  0.05    0.42
;
_shelx_res_checksum                32461
_shelx_hkl_file
;
   0   0  -3    1.43    0.50
   0   0  -4 2134.31   18.07
   0   0   4 2068.72   18.28
   0   0   5    8.64    1.57
   0   0  -5    8.11    1.43
   0   0  -6 1447.09   17.99
   0   0  -7    2.08    1.29
   0   0  -8 9766.54   54.06
   0   0  -9   18.65    3.85
   0   0 -10 9999.00   62.22
   0   0 -11   31.92    4.26
   0   0 -12  492.19   14.78
   0   0 -13    2.05    1.44
   0   0 -14    2.30    1.27
   0   0 -15    4.34    2.24
   0   0 -16  218.77   11.36
   0   0 -17    1.15    1.84
   0   0 -18  797.96   23.13
   0   0 -18  718.75   14.51
   0   0 -18  820.28   26.85
   0   0 -19    7.38    2.91
   0   0 -19   11.23    4.17
   0   0 -20    8.01    3.34
   0   0 -20    7.23    2.59
   0   0 -21    3.65    2.73
   0   0 -21    0.08    1.48
   0   0 -22  345.22   19.87
   0   0 -22  332.80   16.74
   0   0 -23    6.35    3.60
   0   0 -23   12.24    4.16
   0   0 -24 1073.32   36.53
   0   0 -24 1091.18   31.92
   0   0 -25   20.43    5.34
   0   0 -25   20.94    6.42
   0   0 -26  683.54   26.38
   0   0 -26  693.91   30.72
   0   0 -27   17.01    5.83
   0   0 -28  434.67   25.41
   0   0 -29    5.48    3.20
   0   0 -30    4.33    3.30
   0   0 -31    3.92    3.05
   0  -1   0    0.36    0.34
   0   1   0    0.21    0.24
   0  -1   1 2521.65   17.29
   0  -1   1 2454.23   14.82
   0   1  -1 2407.91   12.89
   0   1  -1 2396.83   14.60
   0   1  -2   56.76    2.71
   0  -1   2   56.99    2.72
   0   1   2   54.83    2.96
   0  -1   2   55.30    2.77
   0   1  -3 1459.68   15.60
   0   1   3 1352.65   16.15
   0  -1   3 1395.11   15.04
   0   1  -4   29.09    1.39
   0   1  -4   25.24    2.30
   0   1   5  497.44    6.67
   0   1  -5  497.36    7.08
   0  -1   6   17.60    1.53
   0   1  -6    1.10    0.55
   0  -1  -6    8.45    1.59
   0   1  -6   20.49    1.78
   0   1   6   15.93    1.25
   0  -1   7  476.50    8.88
   0  -1  -7  417.33   11.95
   0   1   7  449.33    6.35
   0   1  -7  442.73    8.99
   0   1  -8    0.11    0.33
   0  -1  -8    2.18    1.27
   0  -1  -9    4.00    1.43
   0   1  -9    4.61    1.15
   0   1 -10   18.11    2.22
   0  -1 -10   21.38    3.28
   0  -1 -11 2643.34   35.94
   0   1 -11 2755.59   30.08
   0   1 -12   67.78    5.22
   0  -1 -12   65.88    6.28
   0  -1 -13 3008.51   41.18
   0   1 -13 3073.78   35.21
   0   1 -14  140.35    7.96
   0  -1 -14  134.26    9.32
   0   1 -15 1220.24   30.56
   0   1 -15 1302.89   24.70
   0  -1 -15 1267.73   28.61
   0   1 -16    5.46    2.55
   0  -1 -16    6.84    3.10
   0   1 -16    9.61    3.77
   0   1 -17  293.22   12.56
   0   1 -17  303.63   16.06
   0  -1 -17  278.65   14.17
   0   1 -18   22.65    4.89
   0  -1 -18   24.28    4.33
   0   1 -18   21.91    3.66
   0   1 -19  259.67   12.66
   0   1 -19  262.01   16.17
   0  -1 -19  253.25   14.28
   0   1 -20   33.65    4.84
   0  -1 -20   27.36    5.21
   0   1 -20   32.08    6.15
   0  -1 -21  466.17   20.61
   0   1 -21  475.98   22.81
   0   1 -21  486.73   18.33
   0  -1 -21  497.16   22.41
   0   1 -22   15.89    5.38
   0  -1 -22   17.90    5.36
   0   1 -22   17.62    4.12
   0  -1 -22   17.32    4.99
   0   1 -23 1222.02   38.69
   0  -1 -23 1181.10   34.36
   0  -1 -23 1266.11   37.97
   0   1 -23 1219.12   30.72
   0  -1 -24   27.28    6.07
   0   1 -24   31.57    7.30
   0  -1 -24   24.98    6.55
   0  -1 -25  306.38   18.07
   0  -1 -25  307.29   19.77
   0   1 -25  317.40   20.66
   0  -1 -26    8.65    4.11
   0   1 -26   10.85    4.93
   0  -1 -26    9.10    3.84
   0  -1 -27   20.72    5.85
   0   1 -27   15.56    5.24
   0  -1 -27   11.43    3.65
   0   1 -28    5.53    3.63
   0  -1 -28    0.58    1.47
   0  -1 -28    2.38    2.86
   0   1 -29  112.18   13.48
   0  -1 -29   97.43   11.13
   0  -1 -29  113.75   12.96
   0  -1 -30    2.62    2.58
   0   1 -30    8.49    4.40
   0  -1 -31  136.25   14.82
   0  -2   0  582.65    8.54
   0   2   0  611.48    8.56
   0  -2   0  600.89   10.48
   0  -2   0  619.78   11.88
   0   2   1   72.75    2.85
   0  -2   1   74.62    3.39
   0  -2  -1   71.89    2.76
   0  -2  -1   73.73    4.08
   0  -2   1   76.07    4.27
   0  -2  -1   75.31    3.96
   0   2  -1   79.41    3.73
   0   2  -1   71.27    3.29
   0   2  -2  503.20    9.51
   0   2  -2  537.34    8.80
   0  -2  -2  525.74   11.39
   0  -2  -2  548.50    7.39
   0  -2   2  546.86   11.57
   0  -2  -3    1.13    0.80
   0  -2   3   -0.22    0.54
   0  -2  -3    0.82    0.28
   0  -2  -4  476.72   12.31
   0   2  -4  476.37   11.03
   0  -2   4  479.46   11.57
   0   2  -5   60.80    4.33
   0  -2   5   59.50    4.26
   0   2  -6  171.09    7.72
   0   2  -7    2.08    1.19
   0   2  -7    1.36    0.44
   0   2   8  187.67    5.84
   0   2  -8  215.66    9.66
   0   2  -8  198.00    5.38
   0   2  -9  135.34    4.93
   0   2  -9  132.58    8.15
   0   2   9  110.38    4.49
   0   2 -10 2224.83   34.34
   0   2 -10 2354.42   22.58
   0   2 -11   83.46    4.49
   0   2 -11   57.17    5.93
   0   2  11   69.01    3.27
   0  -2 -12   39.37    4.99
   0   2  12   33.98    2.31
   0   2 -12   32.91    4.59
   0   2 -12   42.36    3.30
   0   2 -13   31.14    2.96
   0   2 -13   39.36    5.03
   0  -2 -13   38.43    4.89
   0   2 -14  108.26    6.22
   0   2 -14  103.64    8.68
   0  -2 -14  111.38    8.97
   0  -2 -15    3.08    2.04
   0   2 -15    2.58    1.24
   0   2 -15    1.26    1.44
   0   2 -16  342.34   12.00
   0   2 -16  309.74   16.17
   0  -2 -16  322.28   16.08
   0   2 -17  232.30   14.54
   0  -2 -17  222.01   13.69
   0   2 -17  240.76   10.35
   0   2 -18 1280.63   35.20
   0   2 -18 1355.71   25.49
   0  -2 -18 1295.81   33.91
   0   2 -19   37.75    6.67
   0   2 -19   39.73    4.87
   0  -2 -19   36.82    6.22
   0  -2 -20  255.35   15.77
   0   2 -20  270.88   17.18
   0  -2 -21   26.10    5.73
   0   2 -21   17.38    4.93
   0   2 -22  102.49   11.27
   0  -2 -22  108.25   10.72
   0  -2 -23    2.53    2.55
   0   2 -23    0.68    2.11
   0  -2 -23    0.62    2.09
   0  -2 -24  102.17   10.95
   0   2 -24  113.53   12.23
   0  -2 -24  100.60   10.82
   0  -2 -25   60.19    8.93
   0   2 -25   51.97    8.59
   0  -2 -25   52.78    8.03
   0  -2 -26  346.67   20.99
   0   2 -26  349.91   22.66
   0  -2 -26  322.29   19.94
   0  -2 -27   52.43    8.47
   0  -2 -27   47.22    8.29
   0   2 -27   47.60    8.97
   0   2 -28  387.70   24.90
   0  -2 -28  372.28   22.66
   0  -2 -28  365.35   22.08
   0  -2 -29   15.37    5.23
   0   2 -29   10.31    5.39
   0  -2 -29    9.98    4.21
   0  -2 -30    4.61    2.89
   0  -2 -30    5.13    2.26
   0  -2 -31    1.22    1.88
   0  -2 -31   -0.52    2.25
   0  -2 -32   -0.07    1.64
   0   3   0   -0.10    0.36
   0  -3   0    0.21    0.73
   0   3  -1  425.59    9.40
   0  -3  -1  456.33   12.54
   0  -3  -1  433.95   11.53
   0   3   1  452.06    8.71
   0  -3   1  452.77   12.54
   0  -3  -1  411.54    8.16
   0  -3  -2  115.67    4.19
   0  -3  -2  125.46    6.53
   0  -3   2  132.22    6.96
   0   3  -2  114.88    5.29
   0  -3  -2  130.23    6.58
   0  -3   3   16.42    2.59
   0   3  -3   13.96    1.93
   0  -3  -3   17.64    2.61
   0  -3  -3   13.99    2.39
   0  -3  -3   15.68    1.54
   0  -3  -4   10.50    1.28
   0  -3  -4   11.37    2.31
   0   3  -4   10.47    1.68
   0  -3   4   10.49    2.23
   0  -3  -5  458.19   14.35
   0   3  -5  410.04    8.60
   0  -3   5  464.01   13.80
   0   3  -5  447.61   12.54
   0   3  -6   54.11    4.81
   0  -3   6   54.07    4.86
   0   3  -7   34.03    3.95
   0  -3   7   30.08    3.87
   0   3  -8    1.31    0.38
   0   3  -8    1.82    1.32
   0   3  -9   15.07    2.84
   0   3  -9   15.40    1.47
   0   3 -10   26.01    4.00
   0   3 -10   26.50    2.11
   0   3 -11    9.86    2.59
   0   3 -11    9.72    1.47
   0  -3 -12   27.40    4.66
   0   3 -12   32.78    4.64
   0   3 -12   31.33    2.65
   0  -3 -13  370.57   17.08
   0   3 -13  407.26   10.24
   0   3 -13  375.59   16.58
   0  -3 -14   52.67    6.48
   0   3 -14   47.66    6.25
   0   3 -14   53.37    3.79
   0   3 -15  259.38    8.83
   0   3 -15  244.40   14.54
   0  -3 -15  245.90   14.51
   0   3 -16   27.83    4.66
   0  -3 -16   28.23    5.11
   0   3 -17   36.38    5.89
   0  -3 -17   37.96    6.01
   0  -3 -18   30.57    5.61
   0   3 -18   28.89    5.63
   0   3 -19    6.22    2.52
   0  -3 -19   14.20    4.00
   0  -3 -20    3.79    2.39
   0   3 -20    3.71    2.06
   0   3 -21    5.33    3.10
   0  -3 -21    4.34    2.69
   0  -3 -22    9.20    3.77
   0   3 -22   10.16    4.02
   0   3 -23  152.31   14.04
   0  -3 -23  170.56   13.55
   0  -3 -23  152.56   13.76
   0   3 -24   11.60    4.49
   0  -3 -24   15.23    4.90
   0  -3 -24   10.96    4.16
   0   3 -25   -1.54    2.26
   0  -3 -25    1.75    2.37
   0  -3 -25   -0.38    1.71
   0   3 -26    2.78    2.37
   0  -3 -26    0.67    1.39
   0  -3 -26    3.46    2.28
   0  -3 -27    2.70    2.81
   0  -3 -27   -0.70    1.23
   0   3 -27    0.66    1.51
   0  -3 -28    8.56    3.83
   0   3 -28   13.47    4.51
   0  -3 -29    5.85    3.45
   0  -3 -30    5.92    3.72
   0  -4   0  368.57   13.28
   0   4   0  365.85    9.64
   0   4  -1   45.01    3.45
   0   4   1   44.13    3.24
   0  -4   1   41.80    4.50
   0  -4  -1   42.94    4.44
   0  -4  -2   27.80    3.51
   0  -4  -2   27.76    3.49
   0  -4   2   27.66    3.60
   0   4  -2   25.92    2.57
   0   4  -3   20.08    2.72
   0  -4  -3   18.95    2.93
   0  -4   3   19.52    3.23
   0   4  -4    0.69    0.67
   0  -4  -4   -0.26    1.21
   0  -4   4    1.28    1.31
   0  -4   5    0.33    0.78
   0   4  -5   -0.36    0.73
   0   4  -6   10.52    2.21
   0  -4   6   11.12    2.51
   0  -4  -6   10.58    2.28
   0   4  -7   14.58    2.67
   0  -4   7   15.97    3.11
   0  -4  -7   15.63    3.27
   0   4  -8    7.10    2.10
   0  -4  -8    6.31    2.27
   0  -4   8    8.27    2.69
   0  -4  -9    2.01    1.95
   0   4  -9   -1.43    1.52
   0   4  -9    0.95    0.61
   0   4 -10   19.37    1.83
   0  -4 -10   16.51    3.54
   0   4 -10   25.68    4.10
   0  -4 -11   13.58    3.11
   0   4 -11   13.26    1.46
   0   4 -11   14.21    3.79
   0   4 -12   28.45    4.85
   0  -4 -12   29.99    4.98
   0   4 -13    2.43    2.08
   0  -4 -13    2.01    2.35
   0  -4 -14   17.88    4.11
   0   4 -14   21.62    4.60
   0   4 -15   54.53    7.16
   0  -4 -15   51.45    7.19
   0  -4 -16    5.44    1.42
   0   4 -16   10.24    3.20
   0  -4 -17   24.08    5.32
   0   4 -17   24.65    4.94
   0  -4 -18    2.63    2.33
   0   4 -18   -1.53    2.13
   0  -4 -19    5.64    2.58
   0   4 -19    3.49    2.04
   0  -4 -20   11.54    4.29
   0   4 -20    2.10    1.46
   0   4 -21   -0.38    2.89
   0  -4 -21    1.79    2.22
   0  -4 -22   11.15    4.50
   0   4 -22    6.99    3.21
   0  -4 -23    5.15    2.73
   0   4 -23    6.72    3.05
   0  -4 -24    6.54    3.93
   0   4 -24    9.34    3.39
   0  -4 -25    2.75    2.81
   0   4 -25   -0.24    1.30
   0   4 -26    2.24    1.67
   0  -4 -26    4.30    3.25
   0   4 -27    3.01    3.50
   0  -4 -27    1.24    2.08
   0   5   0    0.20    0.57
   0  -5   0   -0.28    1.66
   0   5   1  129.63    6.05
   0   5  -1  132.50    6.65
   0  -5  -1  134.17    9.01
   0  -5   1  130.97    8.99
   0  -5  -2  105.91    7.85
   0  -5   2  108.60    8.23
   0   5  -2  110.64    6.41
   0  -5   3   12.86    3.14
   0   5  -3   15.69    2.51
   0  -5  -3   13.35    2.91
   0  -5   4    7.42    2.62
   0  -5  -4    5.53    2.13
   0  -5  -4    7.07    2.10
   0   5  -4    9.15    2.20
   0   5  -5   38.99    4.33
   0  -5   5   36.13    4.80
   0  -5  -5   35.43    4.82
   0  -5  -5   40.55    4.95
   0  -5  -6  118.66    9.15
   0  -5  -6  115.58    8.42
   0   5  -6  117.23    7.67
   0  -5   6  115.62    8.83
   0  -5  -7   65.03    6.49
   0  -5  -7   69.29    7.12
   0   5  -7   70.10    6.12
   0  -5   7   75.93    7.30
   0   5  -8    2.16    1.32
   0  -5   8    2.42    1.65
   0  -5  -8   -2.27    2.18
   0   5  -9   90.11    7.42
   0  -5   9   85.12    8.26
   0  -5  -9   84.48    8.38
   0   5 -10   97.28    8.24
   0  -5 -10  105.51    9.57
   0  -5 -11   92.07    9.07
   0   5 -11   97.88    8.41
   0   5 -12    4.46    2.15
   0  -5 -12    5.22    2.57
   0   5 -13    1.26    1.51
   0  -5 -13   -1.02    2.19
   0   5 -14   63.57    7.50
   0  -5 -14   62.78    7.98
   0   5 -15  124.16   10.88
   0  -5 -15  128.07   12.11
   0   5 -16   31.21    5.55
   0  -5 -16   35.26    6.43
   0  -5 -17    0.12    1.80
   0   5 -17   -3.64    2.60
   0   5 -18   -3.31    2.89
   0  -5 -18    0.68    1.90
   0   5 -19    9.20    3.44
   0  -5 -19    5.99    2.53
   0   5 -20    1.38    1.53
   0  -5 -20   -0.06    2.13
   0  -5 -21    1.19    2.17
   0   5 -21    0.54    2.07
   0   5 -22    0.08    2.48
   0  -5 -22    1.19    2.45
   0   5 -23    1.78    2.31
   0  -5 -23    0.77    2.93
   0  -5 -24    0.52    2.85
   0   5 -24   -1.14    2.34
   0   5 -25    3.28    3.04
   0  -5 -25    4.22    3.08
   0  -6   0    8.96    2.40
   0  -6   1    1.86    1.03
   0   6  -1    2.27    0.99
   0  -6  -1    1.11    1.03
   0   6  -2    7.54    1.86
   0  -6   2    6.98    2.50
   0  -6  -2    4.89    1.73
   0   6  -3   35.82    3.90
   0  -6  -3   36.15    5.25
   0  -6   3   32.14    5.01
   0  -6   4   10.99    3.10
   0   6  -4    6.92    1.82
   0  -6  -4   11.66    2.97
   0  -6  -5    0.15    1.30
   0  -6   5    0.38    1.83
   0   6  -5    0.77    0.90
   0  -6  -6    5.24    1.87
   0  -6   6    7.90    2.91
   0   6  -6    6.04    2.14
   0  -6  -7   43.92    5.88
   0  -6  -7   42.83    6.22
   0   6  -7   51.70    5.66
   0  -6   7   43.51    6.08
   0  -6  -8   98.92    8.91
   0  -6  -8  101.91    9.62
   0  -6   8  107.33    9.56
   0   6  -8  104.83    8.39
   0  -6   9  109.71    9.98
   0  -6  -9  111.84   10.32
   0   6  -9  117.85    9.01
   0  -6  -9   99.89    9.07
   0  -6 -10   17.59    3.98
   0   6 -10   21.03    3.97
   0  -6 -10   19.77    4.44
   0  -6 -11   12.67    3.59
   0   6 -11   14.92    3.47
   0  -6 -12    5.15    2.49
   0   6 -12    5.65    2.18
   0   6 -13    3.29    1.74
   0  -6 -13    2.84    1.25
   0   6 -14    1.04    1.14
   0  -6 -14    0.32    1.93
   0   6 -15    9.47    3.27
   0  -6 -15    5.91    2.71
   0   6 -16   31.62    5.87
   0  -6 -16   28.60    6.59
   0   6 -17   35.59    6.54
   0  -6 -17   30.45    6.71
   0   6 -18   48.79    7.75
   0  -6 -18   44.97    8.18
   0  -6 -19  113.64   13.07
   0   6 -19  106.85   11.64
   0   6 -20   25.32    5.54
   0  -6 -20   28.52    6.87
   0  -6 -21   38.15    7.75
   0   6 -21   36.62    7.23
   0  -6 -22   10.82    3.30
   0   6 -22   12.59    3.94
   0   6 -23   16.99    5.57
   0   6 -24   -2.36    3.63
   0  -7   0   -1.77    1.76
   0  -7   1    3.55    1.74
   0  -7  -1    3.54    2.30
   0  -7   2  115.73   10.25
   0  -7  -2  118.18   10.44
   0  -7  -3   31.49    5.73
   0  -7   3   37.00    5.75
   0  -7   4  112.85   10.53
   0  -7  -4  115.32   10.04
   0  -7  -5   81.96    8.83
   0  -7   5   83.73    9.06
   0  -7   6  216.09   14.65
   0  -7  -6  207.24   13.80
   0  -7  -7   40.58    6.43
   0  -7   7   38.47    6.37
   0  -7  -8  190.01   13.35
   0  -7   8  191.99   14.17
   0  -7  -9    6.84    2.60
   0  -7   9    7.56    3.40
   0  -7 -10   43.85    6.48
   0  -7 -11    4.67    2.34
   0   7 -12   19.22    4.58
   0  -7 -12   19.08    4.81
   0  -7 -12   17.83    4.80
   0  -7 -13   24.39    5.36
   0  -7 -13   22.58    5.70
   0   7 -13   25.34    5.30
   0  -7 -14    1.12    2.22
   0  -7 -14    3.91    3.13
   0   7 -14    5.36    2.91
   0  -7 -15    1.96    2.23
   0  -7 -15   -0.10    1.48
   0   7 -15    2.85    2.54
   0  -7 -16   20.44    5.69
   0   7 -16   19.02    4.88
   0   7 -17    0.55    2.00
   0  -7 -17    0.85    1.95
   0   7 -18    7.55    3.23
   0  -7 -18    4.80    2.21
   0   7 -19    4.94    3.40
   0  -7 -19    3.15    2.59
   0   7 -20   21.69    5.55
   0   7 -21   12.76    4.70
   0   7 -22   19.23    5.42
   0  -8   0   34.31    6.36
   0  -8  -1  187.81   14.34
   0  -8   1  198.96   14.88
   0  -8   2    9.00    2.92
   0  -8  -2    6.38    2.84
   0  -8   3    1.19    1.14
   0  -8  -3    0.51    1.23
   0  -8   4    0.74    2.14
   0  -8  -4    1.58    1.95
   0  -8   5    9.93    3.39
   0  -8  -5   11.06    3.70
   0  -8  -6   28.90    5.68
   0  -8   6   30.43    6.23
   0  -8  -7  199.53   14.92
   0  -8   7  208.99   15.83
   0  -8   8   29.46    6.55
   0  -8  -8   21.82    5.46
   0  -8  -9  254.88   16.96
   0  -8   9  272.00   18.49
   0  -8 -10   11.66    4.03
   0  -8 -11   36.40    6.57
   0  -8 -12    1.02    1.90
   0  -8 -13    9.20    3.46
   0  -8 -14    1.43    1.23
   0  -8 -15   56.35    8.61
   0  -8 -16   23.67    5.66
   0  -8 -17  171.71   15.24
   0  -9   0   -3.29    2.71
   0  -9  -1   -0.60    1.24
   0  -9   1   -0.22    1.55
   0  -9   2  102.33   11.72
   0  -9  -2  106.89   11.88
   0  -9  -3    5.59    3.45
   0  -9   3    4.34    3.04
   0  -9   4  199.92   16.17
   0  -9  -4  190.89   15.57
   0  -9   5   20.45    5.71
   0  -9  -5   12.25    4.26
   0  -9   6  203.59   16.62
   0  -9  -6  179.43   15.21
   0  -9  -7    2.62    2.31
   0  -9   7    1.22    1.79
   0  -9   8   19.13    5.18
   0  -9  -8   16.57    4.84
   0  -9  -9    2.92    2.77
   0  -9 -10   17.40    4.95
   0  -9 -11    0.99    2.06
   0  -9 -12   20.52    5.61
   0  -9 -13    0.31    1.15
   1   0 -31    5.92    4.26
   1   0 -30    2.44    2.64
   1   0 -29    3.50    3.15
   1   0 -28    3.19    2.89
   1   0 -27    7.20    3.11
   1   0 -26    4.04    2.44
   1   0 -26    2.87    2.37
   1   0 -25   39.08    7.07
   1   0 -25   34.62    5.78
   1   0 -24    3.23    3.05
   1   0 -24    2.58    1.99
   1   0 -23    5.55    2.97
   1   0 -23    4.42    2.61
   1   0 -22   -0.11    1.63
   1   0 -22    2.09    2.60
   1   0 -21    9.12    2.85
   1   0 -21    8.96    3.39
   1   0 -20    3.11    2.34
   1   0 -20    1.26    1.68
   1   0 -19   10.46    3.39
   1   0 -19    6.66    2.30
   1   0 -19    7.82    1.87
   1   0 -18   -0.64    1.08
   1   0 -18    0.86    0.87
   1   0 -18    1.22    1.88
   1   0 -17    1.71    1.55
   1   0 -17    4.38    1.94
   1   0 -16    0.48    0.91
   1   0 -16    0.63    1.05
   1   0 -15    5.52    1.66
   1   0 -15    5.02    1.82
   1   0 -14    1.37    1.32
   1   0 -13   11.38    2.24
   1   0 -12    0.20    0.72
   1   0 -11   66.13    4.93
   1   0 -10    0.06    0.66
   1   0  -9  122.29    5.91
   1   0  -8   -0.64    0.73
   1   0  -7   31.96    2.63
  -1   0   6    1.23    0.79
   1   0  -6    1.25    0.53
   1   0  -5    7.30    1.01
  -1   0   5    7.15    1.11
  -1   0   4    0.65    0.37
   1   0  -4    0.65    0.39
  -1   0   3    0.09    0.26
   1   0  -3    1.36    0.37
  -1   0  -2    0.00    0.25
   1   0   3    4.79    0.86
  -1   0  -3    4.72    0.87
   1   0   4    1.03    0.58
  -1   0  -4    1.91    0.79
  -1   0  -5   27.39    2.54
  -1   0  -6    1.30    1.14
  -1   0  -7   56.70    4.24
  -1   0  -8    0.32    0.78
  -1   0  -9   23.39    2.98
  -1   0 -10    0.31    0.77
  -1   0 -11   57.40    4.99
  -1   0 -12    0.51    1.36
  -1   0 -13    2.73    1.89
  -1   0 -14    0.03    0.81
  -1   0 -15    2.56    1.72
  -1   0 -16    0.58    1.09
  -1   0 -17    1.07    1.17
  -1   0 -18    2.69    1.58
  -1   0 -19    2.80    1.53
  -1   0 -20    0.23    1.15
  -1   0 -21    9.92    3.65
  -1   0 -21   11.54    3.11
  -1   0 -22    1.07    1.69
  -1   0 -22    5.04    3.72
  -1   0 -23   14.67    5.04
  -1   0 -23   10.13    3.14
  -1   0 -24    3.56    3.16
  -1   0 -24    3.34    3.38
  -1   0 -25   10.77    3.74
  -1   0 -25    5.96    3.39
  -1   0 -26    3.41    2.56
  -1   0 -26    2.05    3.18
  -1   0 -27   12.29    5.15
  -1   0 -28    1.84    2.30
  -1   0 -29    6.37    3.92
  -1   0 -30    3.12    3.40
   1  -1 -32    4.78    3.68
   1   1 -31   29.77    7.57
   1  -1 -31   20.83    6.21
   1   1 -30    1.71    2.56
   1  -1 -30    3.75    3.20
   1  -1 -29   19.67    5.60
   1  -1 -29   25.62    5.94
   1   1 -29   28.13    6.90
   1   1 -28    2.94    3.39
   1  -1 -28    5.81    3.03
   1  -1 -28    1.22    2.40
   1  -1 -27    8.83    3.29
   1  -1 -27   15.34    4.92
   1   1 -27   12.05    4.72
   1  -1 -26    4.73    3.54
   1  -1 -26    3.85    2.82
   1   1 -26    2.83    2.82
   1   1 -25   38.46    7.50
   1  -1 -25   39.38    7.06
   1  -1 -25   38.18    6.31
   1  -1 -24    5.46    3.11
   1   1 -24    5.25    3.14
   1  -1 -24    6.08    3.24
   1   1 -23  172.17   11.24
   1  -1 -23  173.83   12.90
   1  -1 -23  172.59   13.78
   1   1 -23  189.22   14.82
   1  -1 -22    0.89    2.26
   1  -1 -22    3.34    2.73
   1   1 -22    4.09    3.27
   1   1 -22    5.13    2.47
   1   1 -21   65.30    8.27
   1   1 -21   69.21    6.72
   1  -1 -21   70.81    8.46
   1  -1 -21   58.34    7.29
   1   1 -20   11.35    3.12
   1  -1 -20   12.81    4.02
   1   1 -20   15.26    4.76
   1  -1 -20   11.71    3.74
   1  -1 -19  432.41   18.37
   1  -1 -19  481.76   20.37
   1   1 -19  420.80   19.91
   1   1 -19  435.37   15.72
   1   1 -18    3.23    2.10
   1  -1 -18    4.89    2.40
   1  -1 -18    2.55    1.84
   1   1 -18    3.58    1.65
   1  -1 -17   72.45    3.81
   1   1 -17   78.38    8.05
   1  -1 -17   79.38    7.44
   1   1 -17   86.16    6.51
   1  -1 -16   25.34    4.31
   1   1 -16   24.89    4.70
   1   1 -16   24.22    3.53
   1  -1 -16   18.17    2.07
   1   1 -15  918.28   19.55
   1  -1 -15  875.75   13.04
   1   1 -15  887.77   25.28
   1  -1 -15  903.63   23.73
   1   1 -14    1.96    0.98
   1  -1 -14    2.85    0.90
   1  -1 -14    3.89    1.81
   1  -1 -13   52.65    5.16
   1  -1 -13   45.88    2.91
   1   1 -13   51.69    4.23
   1  -1 -12    9.78    1.37
   1  -1 -12    9.77    2.72
   1   1 -12   14.03    2.61
   1   1 -11 2976.98   28.40
   1  -1 -11 2951.60   36.78
   1   1 -10   55.91    3.72
   1  -1 -10   61.11    5.13
   1  -1 -10   50.83    2.99
   1  -1  -9   27.58    3.20
   1  -1  -9   26.18    2.06
   1   1  -9   24.70    2.28
  -1  -1   9   24.75    2.36
  -1  -1   8  109.64    4.33
  -1   1   8  105.93    4.11
   1  -1  -8  110.64    6.08
   1  -1  -8  104.42    3.90
   1   1  -8   96.73    4.04
   1  -1  -7  230.26    8.36
  -1   1   7  242.27    5.64
   1   1  -7  208.95    5.19
   1  -1  -7  221.84    5.54
  -1  -1   7  237.37    5.48
  -1  -1   6    6.53    0.81
   1  -1  -6    4.86    1.25
  -1   1   6    6.19    1.04
   1   1  -6    5.19    0.60
   1   1  -5   47.86    3.68
   1  -1  -5    0.80    1.14
  -1   1   4    7.20    1.03
   1   1  -4    6.41    1.14
   1   1  -3    5.45    0.99
  -1  -1   3    6.85    1.14
  -1   1   3    7.04    1.16
  -1   1   2    0.56    0.34
  -1  -1   2    0.78    0.53
  -1  -1   2    1.04    0.41
   1   1  -2    0.29    0.24
  -1   1   1   59.71    2.65
   1   1  -1   52.94    2.15
  -1  -1   1   52.60    2.35
  -1  -1   1   50.77    2.06
   1   1  -1   63.15    2.58
   1   1  -1   56.76    2.41
  -1  -1   1   55.60    2.41
   1   1   0   14.67    1.21
   1  -1   0   15.73    1.45
   1   1   0   13.66    1.18
  -1  -1   0   14.01    1.16
   1   1   0   13.18    1.34
  -1  -1   0   12.96    1.16
  -1  -1   0   13.73    1.34
   1   1   1  645.73   10.29
   1  -1   1  676.07    9.51
  -1  -1  -1  651.89    7.85
   1  -1   2   33.61    2.33
   1   1   2   32.25    2.62
   1  -1   3 2118.89   19.26
  -1   1  -4   65.63    2.81
  -1   1  -5  446.05    7.98
  -1  -1  -6    1.87    1.05
  -1   1  -6    1.31    0.63
   1  -1   6    5.39    1.07
  -1  -1  -7  527.04   14.15
  -1   1  -7  543.05   10.72
  -1  -1  -8   10.50    2.40
  -1   1  -8    7.00    1.38
  -1   1  -9  660.09   14.05
  -1  -1  -9  630.32   17.09
  -1  -1 -10   20.76    3.54
  -1   1 -10   23.71    2.97
  -1  -1 -11  987.29   23.07
  -1   1 -11 1025.20   20.08
  -1  -1 -12   33.40    4.60
  -1   1 -12   34.04    4.13
  -1   1 -13  772.31   18.74
  -1  -1 -13  764.11   21.43
  -1  -1 -14   59.09    6.36
  -1   1 -14   55.50    5.46
  -1   1 -15  132.51    8.37
  -1  -1 -15  132.89    9.50
  -1   1 -16    3.86    1.61
  -1  -1 -16    7.42    2.51
  -1  -1 -17   16.04    3.84
  -1   1 -17   23.71    4.65
  -1   1 -17   23.25    3.95
  -1   1 -18    5.36    3.03
  -1  -1 -18    4.40    2.45
  -1   1 -18    2.83    1.22
  -1   1 -19    5.19    2.67
  -1   1 -19    6.21    2.29
  -1  -1 -19    7.66    2.82
  -1   1 -20    1.96    1.87
  -1  -1 -20    2.77    2.08
  -1   1 -20    1.79    2.38
  -1   1 -21   78.29    9.68
  -1  -1 -21   81.39    8.73
  -1   1 -21   76.11    7.64
  -1   1 -22    8.95    3.88
  -1  -1 -22    7.71    2.98
  -1   1 -22    8.29    2.69
  -1  -1 -23    1.31    1.64
  -1  -1 -23    2.95    2.58
  -1   1 -23    4.82    2.79
  -1   1 -23    1.35    2.55
  -1   1 -24   13.57    4.32
  -1  -1 -24   15.53    4.45
  -1  -1 -24   15.48    4.50
  -1   1 -25   24.95    6.57
  -1  -1 -25   17.55    4.98
  -1  -1 -25   24.81    5.86
  -1   1 -26    3.21    2.85
  -1  -1 -26    3.84    2.94
  -1  -1 -26    2.08    2.92
  -1  -1 -27   10.68    4.10
  -1  -1 -27   10.18    4.06
  -1   1 -27   15.59    5.08
  -1  -1 -28    9.61    4.71
  -1  -1 -28    6.68    3.63
  -1   1 -28    6.11    3.90
  -1  -1 -29    8.84    3.65
  -1   1 -29   17.55    5.98
  -1  -1 -29   18.26    5.88
  -1  -1 -30    2.26    2.50
  -1  -1 -31    5.01    3.52
   1  -2 -32    1.10    1.13
   1  -2 -31    1.88    1.95
   1  -2 -31    2.25    1.78
   1   2 -30   18.80    5.60
   1  -2 -30   16.60    5.03
   1  -2 -30   16.40    4.90
   1   2 -29    5.74    3.90
   1  -2 -29    7.43    3.42
   1  -2 -29    6.39    3.22
   1  -2 -28   84.26   10.65
   1   2 -28   95.65   12.26
   1  -2 -28   83.25   10.53
   1   2 -27    4.75    4.05
   1  -2 -27    3.08    3.47
   1  -2 -27    2.23    2.60
   1  -2 -26  123.37   12.25
   1   2 -26  122.10   13.44
   1  -2 -26  116.62   11.91
   1  -2 -25    2.83    2.64
   1  -2 -25    3.21    2.88
   1   2 -25   -0.31    1.82
   1  -2 -24   24.71    5.64
   1   2 -24   28.41    5.99
   1  -2 -24   21.98    4.99
   1  -2 -23   23.87    5.17
   1   2 -23   16.84    4.99
   1  -2 -23   19.85    4.72
   1   2 -22   63.22    8.48
   1  -2 -22   58.41    7.74
   1  -2 -22   72.40    8.49
   1  -2 -21   17.36    4.44
   1  -2 -21   19.38    4.49
   1   2 -21   15.00    4.44
   1  -2 -20  162.41   12.31
   1  -2 -20  172.86   12.39
   1   2 -20  160.65   12.95
   1   2 -19   14.16    3.99
   1   2 -19   16.83    3.06
   1  -2 -19   14.41    3.98
   1   2 -18  600.45   15.82
   1  -2 -18  570.00   21.82
   1   2 -18  544.05   22.55
   1   2 -17   30.45    3.59
   1  -2 -17   27.43    4.89
   1   2 -17   25.67    5.05
   1  -2 -16   87.74    8.14
   1   2 -16   88.76    8.58
   1   2 -16   95.32    5.85
   1   2 -15    5.08    1.56
   1   2 -15    6.21    2.45
   1  -2 -15    5.30    2.23
   1   2 -14  435.78   17.67
   1   2 -14  445.14   11.30
   1  -2 -14  410.97   16.71
   1   2 -13   79.53    4.50
   1  -2 -13   66.55    6.51
   1   2 -13   51.45    5.88
  -1   2  13   46.69    3.20
  -1   2  12   14.60    1.76
   1   2 -12   19.13    1.98
   1  -2 -12   20.11    3.41
   1  -2 -11    0.83    0.86
   1   2 -11    2.06    0.42
   1   2 -10  560.49   17.02
   1   2 -10  750.61   11.03
   1   2  -9  373.65    7.00
   1   2  -9  383.88   13.54
   1   2  -8 3535.55   38.10
   1   2  -8 3477.51   18.61
   1   2  -7   31.10    3.44
   1   2  -6    5.56    1.44
   1   2  -5    0.45    0.60
  -1  -2   5    0.68    1.01
   1   2  -4   16.51    1.11
   1   2  -4   19.53    2.26
  -1  -2   4   20.40    2.44
  -1  -2   3   19.10    2.15
   1   2  -3   17.42    1.07
   1  -2  -3   19.87    2.32
   1   2  -3   18.18    2.06
  -1  -2   2  676.02   12.52
   1   2  -2  703.93    9.99
  -1  -2   2  715.00    9.68
   1  -2  -2  677.39   12.77
   1   2  -2  673.78   11.25
   1   2  -1    2.10    0.69
   1  -2  -1    2.13    0.47
  -1  -2   1    2.68    0.65
   1  -2  -1    2.77    1.09
   1   2  -1    2.84    0.67
  -1  -2   1    2.98    0.73
  -1   2   1    1.43    0.20
  -1  -2   1    2.79    0.75
  -1   2   0 1029.23   10.45
   1  -2   0 1052.04   11.05
   1   2   0 1033.93   12.58
   1  -2   0 1107.02   16.42
  -1  -2   0 1078.90   15.11
  -1  -2   0 1065.66   14.44
  -1  -2   0 1036.58   12.46
   1   2   1  221.23    5.71
  -1  -2  -1  222.32    5.62
  -1  -2  -1  228.36    6.87
  -1   2  -1  215.01    5.60
  -1  -2  -1  220.70    7.27
   1  -2   1  225.40    7.56
  -1  -2  -2 1245.89   18.33
   1  -2   2 1270.01   18.19
  -1   2  -2 1277.64   15.56
  -1  -2  -2 1175.65   13.13
   1  -2   3   19.09    2.34
  -1  -2  -3   17.18    2.42
  -1   2  -3   19.57    2.16
   1  -2   4 1216.51   19.13
  -1  -2  -4 1190.82   20.39
  -1   2  -4 1228.86   18.61
   1  -2   5    4.12    1.21
  -1   2  -5    1.71    0.51
  -1   2  -6  107.08    6.22
  -1   2  -7   10.37    2.19
  -1   2  -7   10.53    1.38
  -1   2  -8  335.63   12.60
  -1   2  -8  330.97    7.83
   1   2   9  104.57    3.92
  -1   2  -9  128.65    5.38
  -1   2  -9  126.17    8.22
  -1   2 -10   96.52    5.11
   1   2  10   81.33    3.16
  -1   2 -10   90.81    7.30
  -1   2 -11    9.72    2.08
   1   2  11    6.80    0.89
  -1  -2 -11    1.17    1.11
  -1   2 -11    8.98    1.63
  -1  -2 -12   10.23    2.65
  -1   2 -12    9.30    2.59
  -1   2 -12    9.48    1.62
  -1   2 -13   11.29    3.16
  -1   2 -13   10.36    1.87
  -1  -2 -13   10.52    2.85
  -1   2 -14  655.22   22.79
  -1   2 -14  670.31   16.96
  -1  -2 -14  667.39   22.37
  -1   2 -15   36.45    5.83
  -1  -2 -15   34.96    5.29
  -1   2 -15   28.12    3.48
  -1   2 -16  403.80   13.97
  -1   2 -16  388.77   18.65
  -1  -2 -16  386.17   17.75
  -1  -2 -17   66.17    7.84
  -1   2 -17   61.56    5.72
  -1   2 -17   63.56    7.89
  -1   2 -18  303.80   12.91
  -1   2 -18  296.14   17.20
  -1  -2 -18  299.58   16.55
  -1  -2 -19   50.43    7.04
  -1   2 -19   46.69    7.11
  -1   2 -19   47.48    5.42
  -1  -2 -20  114.80   10.81
  -1   2 -20  123.94   11.82
  -1   2 -20  128.28    8.82
  -1   2 -21    3.68    2.45
  -1  -2 -21    8.57    3.70
  -1   2 -22  163.39   14.19
  -1  -2 -22  160.85   13.25
  -1  -2 -23    6.40    3.54
  -1   2 -23    4.38    3.10
  -1  -2 -24  143.53   13.18
  -1   2 -24  149.21   14.49
  -1   2 -25   37.59    7.63
  -1  -2 -25   37.65    7.34
  -1  -2 -25   41.14    7.28
  -1   2 -26   77.37   11.00
  -1  -2 -26   72.58   10.08
  -1  -2 -26   73.12    9.76
  -1  -2 -27   15.31    5.24
  -1  -2 -27   13.51    4.35
  -1   2 -27   15.17    5.02
  -1  -2 -28   72.11   10.43
  -1   2 -28   82.02   11.62
  -1  -2 -28   70.16    9.94
  -1   2 -29   27.59    7.34
  -1  -2 -29   14.84    4.78
  -1  -2 -29   18.08    5.06
  -1  -2 -30    0.13    1.89
  -1  -2 -30    3.26    3.03
  -1  -2 -31    0.75    1.81
  -1  -2 -31    1.64    2.18
   1  -3 -30    1.71    2.53
   1   3 -29    5.12    2.76
   1  -3 -29    3.08    2.78
   1  -3 -28   -1.58    1.30
   1   3 -28    1.46    3.17
   1  -3 -27   22.24    5.98
   1   3 -27   23.79    6.30
   1  -3 -26   91.89   10.46
   1   3 -26   99.42   12.27
   1  -3 -26   87.09   10.96
   1  -3 -25  263.27   16.94
   1   3 -25  244.74   18.70
   1  -3 -25  258.78   18.17
   1  -3 -24   25.39    5.85
   1  -3 -24   27.73    5.59
   1   3 -24   28.37    6.50
   1  -3 -23  246.55   17.18
   1  -3 -23  270.61   16.57
   1   3 -23  237.11   17.65
   1   3 -22  101.65   11.26
   1  -3 -22  112.92   10.57
   1  -3 -22  100.24   10.76
   1  -3 -21  343.23   17.45
   1   3 -21  293.56   18.48
   1  -3 -21  308.41   18.36
   1  -3 -20   18.88    4.72
   1   3 -20   14.31    4.13
   1  -3 -19   16.05    4.12
   1   3 -19   12.41    3.99
   1   3 -18   76.01    8.80
   1  -3 -18   76.07    8.64
   1  -3 -17  160.58   12.06
   1   3 -17  153.03   11.96
   1  -3 -16   84.99    8.55
   1   3 -16   88.61    8.79
   1   3 -15  461.27    9.80
   1   3 -15  464.90   19.47
   1  -3 -15  441.05   19.06
   1   3 -14   49.05    2.98
   1   3 -14   52.28    6.50
   1  -3 -14   46.90    6.12
   1   3 -13  178.83    5.33
   1   3 -13  182.56   11.32
   1  -3 -13  166.02   11.03
   1  -3 -12  104.76    8.60
   1   3 -12  113.36    3.94
   1   3 -12  112.92    8.74
   1   3 -11  246.35    5.47
   1   3 -11  248.17   12.35
   1   3 -10    0.36    0.22
   1   3 -10    0.67    1.15
   1   3  -9   32.71    4.20
   1   3  -9   31.21    1.64
   1   3  -9   26.30    1.52
   1   3  -8  157.66    8.63
   1   3  -8  134.70    3.43
   1   3  -8  131.77    3.51
   1   3  -7 1324.86   23.46
   1   3  -7 1128.37   11.14
   1   3  -6  198.35    8.62
  -1  -3   6  188.89    8.98
   1   3  -6  162.07    4.61
   1   3  -5   76.14    3.39
   1  -3  -5   87.68    3.17
   1   3  -5   85.32    5.42
  -1  -3   5   98.30    6.14
   1  -3  -5   96.95    6.38
   1   3  -4   21.71    2.65
   1   3  -4   20.67    1.90
  -1  -3   4   24.43    3.14
   1  -3  -4   23.04    2.97
   1  -3  -4   21.69    1.49
   1   3  -3  539.52   12.18
   1  -3  -3  521.08    7.29
  -1  -3   3  566.42   14.40
   1  -3  -3  514.88   13.79
   1  -3  -3  553.40   14.40
   1   3  -2  186.89    6.91
   1  -3  -2  205.19    8.51
  -1  -3   2  195.10    8.31
  -1   3   2  193.10    4.76
   1  -3  -2  192.34    4.75
   1  -3  -1  152.68    4.72
   1  -3  -1  156.26    7.64
  -1  -3   1  155.68    6.31
  -1   3   1  150.59    4.58
  -1  -3   1  151.57    6.99
   1   3  -1  143.52    5.83
  -1   3   0   12.60    1.69
  -1  -3   0    9.09    1.75
   1  -3   0    8.31    1.24
   1   3   0    9.45    1.49
   1  -3   0    8.75    1.71
  -1  -3   0    8.64    1.61
   1  -3   1  712.47   16.23
  -1  -3  -1  670.92   14.77
  -1   3  -1  695.48   11.65
   1   3   1  698.93   11.97
  -1  -3  -1  730.47   15.55
  -1  -3  -2  454.44   12.25
  -1   3  -2  440.63   10.08
   1  -3   2  458.58   13.37
  -1  -3  -2  446.79   12.70
  -1   3  -3 1099.25   17.39
   1  -3   3 1147.90   21.40
  -1  -3  -3 1119.73   19.53
  -1  -3  -3 1109.62   21.04
   1  -3   4   63.34    5.15
  -1  -3  -4   61.48    5.34
  -1   3  -4   68.68    4.78
  -1   3  -5  228.96    9.23
   1  -3   5  219.70    9.76
  -1  -3  -5  225.39   10.58
   1  -3   6  283.37   11.30
  -1   3  -6  279.02   10.92
   1  -3   7  782.80   19.19
  -1   3  -7  817.96   19.52
  -1   3  -8    3.76    1.93
  -1   3  -9  238.69    6.89
  -1   3  -9  244.92   11.84
  -1   3 -10   72.45    3.93
  -1   3 -10   72.66    6.68
  -1   3 -11  482.68   10.75
  -1   3 -11  482.04   17.78
  -1  -3 -11  458.45   18.16
  -1  -3 -12  186.56   11.94
  -1   3 -12  192.61    7.25
  -1   3 -12  185.95   11.60
  -1   3 -13  392.66   17.22
  -1  -3 -13  402.65   17.93
  -1   3 -13  445.24   11.68
  -1   3 -14   81.59    5.19
  -1   3 -14   79.65    8.05
  -1  -3 -14   74.43    8.15
  -1  -3 -15   61.30    7.31
  -1   3 -15   51.39    6.71
  -1   3 -15   58.02    4.61
  -1  -3 -16   13.63    4.16
  -1   3 -16   11.93    1.82
  -1   3 -16   14.52    3.57
  -1   3 -17   19.70    4.41
  -1  -3 -17   24.03    5.14
  -1   3 -18    5.81    2.08
  -1  -3 -18    9.94    3.78
  -1   3 -19  428.75   21.82
  -1  -3 -19  426.48   21.48
  -1   3 -20  128.46   12.53
  -1  -3 -20  132.69   12.36
  -1  -3 -21  336.31   19.87
  -1   3 -21  341.99   20.60
  -1  -3 -22   54.64    8.23
  -1   3 -22   60.59    9.12
  -1   3 -23   33.80    6.79
  -1  -3 -23   32.99    6.64
  -1   3 -24    1.40    1.44
  -1  -3 -24    1.61    2.39
  -1   3 -25   -3.83    2.16
  -1  -3 -25    0.68    1.99
  -1  -3 -25   -1.61    1.50
  -1  -3 -26    2.20    2.52
  -1   3 -26    1.84    2.75
  -1  -3 -26   -0.82    1.99
  -1   3 -27  103.83   13.07
  -1  -3 -27   93.81   11.38
  -1  -3 -27  111.42   12.78
  -1  -3 -28   36.49    7.53
  -1   3 -28   36.84    8.04
  -1  -3 -29  107.77   12.80
   1  -4 -28  113.18   13.47
   1  -4 -27   70.98   10.64
   1   4 -27   60.68    9.61
   1  -4 -26   97.69   12.21
   1   4 -26   94.96   12.05
   1  -4 -25   14.83    5.46
   1   4 -25    9.17    3.57
   1   4 -24   -4.02    3.62
   1  -4 -24   -0.41    2.63
   1   4 -23    2.19    1.77
   1  -4 -23    6.81    3.20
   1   4 -22   56.20    8.43
   1  -4 -22   57.48    8.60
   1   4 -21  107.82   11.54
   1  -4 -21  106.71   11.44
   1   4 -20  295.45   18.52
   1  -4 -20  322.91   19.75
   1  -4 -19  181.89   14.42
   1   4 -19  185.37   14.21
   1  -4 -18  235.07   16.00
   1   4 -18  224.42   15.17
   1  -4 -17   53.76    7.43
   1   4 -17   64.34    7.88
   1  -4 -16    6.97    2.48
   1   4 -16    9.40    3.14
   1  -4 -15   85.57    9.06
   1   4 -15   98.79    9.25
   1   4 -14  490.90   20.07
   1  -4 -14  472.27   20.46
   1  -4 -13  104.45    9.53
   1   4 -13  115.51    9.53
   1  -4 -12   83.76    8.12
   1   4 -12   84.10    7.78
   1  -4 -11  327.26   15.84
   1   4 -11  321.53   14.58
   1   4 -10 1552.95   30.70
   1  -4 -10 1478.18   32.79
   1  -4  -9  646.84   21.00
   1   4  -9  634.88   19.11
  -1  -4   8  218.86   11.43
   1   4  -8  227.90   10.82
   1  -4  -8  226.13   11.98
   1  -4  -7  129.07    8.81
  -1  -4   7  116.50    8.14
   1   4  -7  116.62    7.40
  -1  -4   6  823.75   20.99
   1   4  -6  809.25   18.87
   1  -4  -6  821.60   21.70
   1   4  -5  382.49   12.50
  -1  -4   5  408.68   14.52
   1   4  -4  898.84   18.39
  -1  -4   4  930.76   21.66
   1  -4  -4  921.01   21.14
  -1  -4   3  647.76   17.89
   1  -4  -3  637.95   17.62
   1   4  -3  626.29   14.60
  -1  -4   2 1436.88   26.22
  -1   4   2 1432.82   15.49
   1  -4  -2 1412.90   26.42
   1   4  -2 1446.05   21.48
   1  -4  -1  911.29   21.15
  -1   4   1  912.00   13.29
   1   4  -1  916.28   16.48
  -1  -4   1  896.94   20.42
  -1  -4   0 1380.73   24.95
   1  -4   0 1434.17   26.46
  -1  -4   0 1375.16   22.86
  -1   4   0 1398.83   17.69
   1   4   0 1409.84   19.94
  -1  -4  -1  250.42   10.19
   1  -4   1  232.91   10.62
  -1  -4  -1  240.43   10.49
  -1   4  -1  230.85    7.63
   1   4   1  217.41    7.69
  -1  -4  -2   24.87    3.36
  -1   4  -2   26.16    2.86
   1  -4   2   22.56    3.28
  -1  -4  -2   23.54    3.19
  -1   4  -3   28.27    3.01
  -1  -4  -3   28.14    3.59
   1  -4   3   31.51    4.01
   1  -4   4  163.11    9.32
  -1   4  -4  147.76    7.35
  -1  -4  -4  145.70    8.17
  -1  -4  -5  160.02    8.74
   1  -4   5  167.96    9.72
  -1   4  -5  168.33    8.30
  -1  -4  -6  575.87   18.72
   1  -4   6  561.02   17.85
  -1   4  -6  561.28   16.00
  -1   4  -7  242.53   11.28
  -1  -4  -7  235.06   12.37
   1  -4   7  235.70   11.91
   1  -4   8  349.65   14.67
  -1   4  -8  373.97   14.50
  -1  -4  -8  347.57   15.70
  -1  -4  -9   84.35    8.07
  -1   4  -9   90.39    7.48
  -1  -4 -10   15.29    3.40
  -1   4 -10   21.45    3.92
  -1   4 -10   19.19    2.06
  -1   4 -11    0.92    1.66
  -1   4 -11    1.23    0.72
  -1  -4 -11    1.18    1.54
  -1   4 -12   18.80    4.10
  -1   4 -12   18.75    2.13
  -1  -4 -12   21.32    4.96
  -1  -4 -13   92.07    9.26
  -1   4 -13  102.95    9.22
  -1   4 -14  201.27   13.38
  -1  -4 -14  193.82   13.78
  -1   4 -15   36.92    5.91
  -1  -4 -15   38.56    6.52
  -1   4 -16   33.41    5.65
  -1  -4 -16   37.32    6.37
  -1  -4 -17    7.80    3.19
  -1   4 -17    5.56    2.22
  -1  -4 -18   11.28    3.93
  -1   4 -18    8.92    3.00
  -1   4 -19    7.69    2.82
  -1  -4 -19   10.24    3.95
  -1  -4 -20   16.62    5.08
  -1   4 -20   11.29    4.12
  -1  -4 -21  106.10   11.87
  -1   4 -21   98.08   11.13
  -1   4 -22  276.42   19.37
  -1  -4 -22  273.21   19.29
  -1  -4 -23  121.62   13.07
  -1   4 -23  119.50   13.01
  -1  -4 -24  153.31   14.86
  -1   4 -24  145.60   14.65
  -1  -4 -25   25.75    6.52
  -1   4 -25   23.97    6.38
  -1   4 -26   14.94    4.88
  -1  -4 -26   23.56    6.08
  -1  -4 -27   14.39    5.38
   1  -5 -26   32.04    7.58
   1   5 -26   32.34    7.22
   1  -5 -25   57.14    9.35
   1   5 -25   61.05   10.01
   1   5 -24   91.17   11.45
   1  -5 -24  101.26   12.45
   1  -5 -23  111.41   12.87
   1   5 -23   98.56   11.65
   1   5 -22   66.91    9.36
   1  -5 -22   75.87   10.49
   1  -5 -21   64.68    9.22
   1   5 -21   65.06    9.01
   1  -5 -20    1.84    1.45
   1   5 -20    2.46    1.36
   1   5 -19   30.27    5.89
   1  -5 -19   36.50    6.75
   1  -5 -18   78.36    9.53
   1   5 -18   67.70    8.67
   1  -5 -17  195.48   15.13
   1   5 -17  203.36   14.53
   1  -5 -16  369.79   20.37
   1   5 -16  373.69   19.31
   1  -5 -15  260.01   16.73
   1   5 -15  275.62   15.90
   1   5 -14  123.03   10.38
   1  -5 -14  122.70   11.14
   1   5 -13   67.05    7.42
   1  -5 -13   65.64    7.99
   1  -5 -12   15.69    3.70
   1   5 -12   16.41    3.48
   1  -5 -11   28.88    5.11
   1   5 -11   30.77    4.64
   1   5 -10    0.95    0.87
   1  -5 -10    0.73    1.32
   1   5  -9  426.73   16.48
   1  -5  -9  441.55   18.83
  -1  -5   9  432.75   17.81
   1  -5  -8  852.74   25.50
  -1  -5   8  822.43   24.31
   1   5  -8  847.81   22.19
   1  -5  -7  453.43   18.02
   1   5  -7  431.71   15.38
  -1  -5   7  434.86   17.47
   1  -5  -7  432.27   16.93
   1  -5  -6  540.74   19.08
   1   5  -6  533.44   16.39
   1  -5  -6  507.29   18.07
  -1  -5   6  511.89   18.59
   1  -5  -5  535.19   18.47
  -1  -5   5  549.82   19.02
   1   5  -5  550.98   16.17
   1   5  -4  261.05   10.68
  -1  -5   4  265.96   13.12
   1  -5  -4  266.65   13.04
   1  -5  -3  186.98   10.82
   1   5  -3  201.39    9.18
  -1  -5   3  198.97   11.05
  -1  -5   2    5.52    1.76
   1   5  -2    3.83    1.21
   1  -5  -2    4.58    1.72
   1   5  -1  134.73    6.98
  -1  -5   1  133.11    8.94
  -1   5   1  145.18    5.90
   1  -5  -1  144.38    9.43
  -1  -5   0   78.82    6.79
   1   5   0   83.42    5.36
   1  -5   0   78.24    6.90
  -1   5   0   80.17    4.71
  -1   5  -1  236.08    8.59
   1  -5   1  231.52   12.20
  -1  -5  -1  244.24   11.96
   1  -5   2  588.51   19.42
  -1  -5  -2  592.99   18.66
  -1   5  -2  576.08   14.11
  -1  -5  -3  305.42   13.44
  -1  -5  -3  306.50   13.59
  -1   5  -3  314.32   10.99
   1  -5   3  309.73   14.26
  -1  -5  -4  246.63   12.56
  -1  -5  -4  241.14   11.99
  -1   5  -4  244.93   10.15
   1  -5   4  257.44   12.94
  -1   5  -5  294.02   11.67
  -1  -5  -5  309.29   13.58
   1  -5   5  304.16   14.45
  -1  -5  -5  300.01   14.30
  -1  -5  -6   45.88    5.67
  -1   5  -6   44.96    4.83
  -1  -5  -6   44.90    5.22
   1  -5   6   45.77    5.73
  -1  -5  -7    9.69    2.32
   1  -5   7   11.32    2.93
  -1   5  -7   10.43    2.36
  -1  -5  -7   13.51    3.20
  -1   5  -8   76.82    6.77
  -1  -5  -8   78.16    7.93
   1  -5   8   76.90    7.42
  -1   5  -9  804.95   22.95
  -1  -5  -9  819.80   26.49
   1  -5   9  795.23   24.72
  -1   5 -10  487.43   18.51
  -1  -5 -10  479.12   20.75
  -1   5 -11   44.38    5.84
  -1  -5 -11   48.60    6.90
  -1  -5 -12  102.70   10.18
  -1   5 -12  104.57    9.22
  -1   5 -13  220.69   13.77
  -1  -5 -13  213.12   14.89
  -1   5 -14  147.75   11.80
  -1  -5 -14  150.45   12.82
  -1  -5 -15   85.00    9.68
  -1   5 -15   85.76    9.38
  -1   5 -16   22.56    4.97
  -1  -5 -16   16.39    4.52
  -1  -5 -17  229.88   17.07
  -1   5 -17  222.68   15.77
  -1  -5 -18  163.25   14.58
  -1   5 -18  168.22   13.87
  -1  -5 -19  232.92   17.77
  -1   5 -19  202.15   15.56
  -1   5 -20  271.19   18.76
  -1  -5 -20  320.65   21.18
  -1   5 -21  213.34   16.98
  -1  -5 -21  242.27   18.76
  -1   5 -22  118.96   13.14
  -1  -5 -22  141.45   14.45
  -1  -5 -23   67.79   10.47
  -1   5 -23   67.04    9.89
  -1   5 -24   17.56    5.03
  -1  -5 -24   15.10    5.15
  -1  -5 -25    0.40    2.39
  -1   5 -25   -0.70    2.48
   1   6 -24    7.63    3.64
   1   6 -23   34.03    6.86
   1  -6 -23   31.65    7.15
   1  -6 -22   52.63    9.07
   1   6 -22   49.01    8.49
   1   6 -21  194.67   16.27
   1  -6 -21  208.81   17.91
   1  -6 -20  145.65   14.84
   1   6 -20  152.09   14.20
   1  -6 -19  325.62   21.79
   1   6 -19  312.88   19.73
   1   6 -18  106.21   11.31
   1  -6 -18  104.06   12.08
   1  -6 -17   94.63   11.09
   1   6 -17  104.09   10.81
   1   6 -16    2.28    1.39
   1  -6 -16    3.78    1.74
   1  -6 -15   18.53    4.72
   1   6 -15   16.40    4.09
   1  -6 -14   52.33    8.03
   1   6 -14   48.91    6.73
   1   6 -13   53.19    7.00
   1  -6 -13   54.06    7.90
   1  -6 -12   12.26    3.45
   1   6 -12   19.24    4.20
   1   6 -11   53.46    6.65
   1  -6 -11   52.05    7.30
   1  -6 -10   67.54    8.26
   1   6 -10   75.99    7.46
   1  -6 -10   72.25    7.67
   1   6  -9  103.80    8.51
  -1  -6   9   95.45    9.26
   1  -6  -9   98.17    8.81
   1  -6  -8   11.20    3.13
   1   6  -8   11.17    2.85
  -1  -6   8   12.70    3.41
  -1  -6   7    6.23    2.50
   1   6  -7    3.49    1.49
   1  -6  -7    4.88    1.80
   1  -6  -6   35.65    5.29
   1   6  -6   38.95    4.66
  -1  -6   6   36.27    5.55
   1  -6  -5  263.23   14.42
  -1  -6   5  278.68   14.86
   1   6  -5  292.57   12.55
   1  -6  -4  202.51   12.47
  -1  -6   4  199.75   12.64
   1   6  -4  207.83   10.31
   1   6  -3  277.22   11.47
   1  -6  -3  252.36   14.02
  -1  -6   3  263.67   14.21
   1  -6  -2   96.01    8.36
   1   6  -2   99.64    6.69
  -1  -6   2   99.63    8.67
   1   6  -1   11.26    2.23
  -1  -6   1    5.22    1.67
   1  -6  -1    9.77    2.72
   1  -6   0    3.79    1.62
  -1  -6   0    5.10    1.98
   1   6   0    5.20    1.51
   1  -6   1   35.15    5.09
  -1  -6  -1   34.16    4.96
  -1  -6  -2   20.27    3.75
  -1   6  -2   23.31    3.07
   1  -6   2   23.69    4.46
  -1   6  -3  263.62   10.73
  -1  -6  -3  240.34   13.35
   1  -6   3  240.45   14.09
  -1  -6  -4  400.69   17.28
   1  -6   4  388.02   17.76
  -1   6  -4  402.62   13.66
  -1  -6  -4  387.53   16.86
   1  -6   5  588.47   22.21
  -1  -6  -5  610.11   22.04
  -1   6  -5  620.90   17.79
  -1  -6  -5  577.14   20.73
   1  -6   6  271.38   15.44
  -1  -6  -6  272.06   15.16
  -1  -6  -6  268.60   14.21
  -1   6  -6  278.78   12.51
   1  -6   7  625.44   23.19
  -1   6  -7  570.69   18.60
  -1  -6  -7  609.77   21.70
  -1  -6  -7  640.04   23.78
  -1  -6  -8  393.15   17.25
  -1  -6  -8  419.56   19.69
  -1   6  -8  414.64   16.44
   1  -6   8  397.33   18.93
  -1   6  -9  336.60   15.44
  -1  -6  -9  347.08   18.42
  -1  -6  -9  312.02   15.70
   1  -6   9  328.76   17.29
  -1  -6 -10   10.18    3.73
  -1   6 -10   14.90    3.53
  -1  -6 -10   13.69    3.58
  -1  -6 -11    0.40    1.72
  -1   6 -11    1.82    2.00
  -1  -6 -11    2.65    1.73
  -1   6 -12    3.01    2.22
  -1  -6 -12    0.66    1.61
  -1   6 -13   31.83    5.54
  -1  -6 -13   36.12    6.50
  -1  -6 -14   88.38   10.46
  -1   6 -14   84.69    9.29
  -1   6 -15  358.43   19.30
  -1  -6 -15  342.93   21.03
  -1  -6 -16  240.34   17.91
  -1   6 -16  234.12   16.04
  -1  -6 -17  275.55   19.62
  -1   6 -17  289.68   18.23
  -1   6 -18  108.44   11.71
  -1  -6 -18  126.08   13.66
  -1  -6 -19  103.70   12.62
  -1   6 -19  102.75   11.36
  -1   6 -20    2.58    2.18
  -1  -6 -20    7.95    3.29
  -1  -6 -21    1.36    3.16
  -1   6 -21   -0.64    1.48
  -1   6 -22   -0.74    2.59
  -1  -6 -22    1.46    3.02
  -1   6 -23   30.67    6.63
   1   7 -22   41.63    8.18
   1   7 -21   15.56    4.98
   1   7 -20    2.68    1.88
   1   7 -19   49.21    8.20
   1   7 -18  137.80   13.33
   1   7 -17   33.04    6.62
   1   7 -16  265.27   17.26
   1   7 -15   87.06    9.72
   1  -7 -15   74.13    9.19
   1  -7 -14  211.55   15.51
   1   7 -14  240.75   15.69
   1  -7 -13   56.41    8.12
   1   7 -13   64.81    7.95
   1   7 -12  157.48   11.91
   1  -7 -12  150.08   12.63
   1   7 -11   25.98    4.91
   1  -7 -11   24.49    5.12
   1   7 -10    0.35    1.29
   1  -7 -10   -1.20    2.14
   1  -7  -9   49.21    7.22
  -1  -7   9   45.75    6.99
  -1  -7   8  338.47   18.48
   1  -7  -8  328.30   17.89
  -1  -7   7   77.53    8.95
   1  -7  -7   75.41    8.70
  -1  -7   6  427.10   20.47
   1  -7  -6  405.58   19.70
  -1  -7   5  105.97   10.27
   1  -7  -5  101.12    9.92
   1  -7  -4  362.84   18.22
  -1  -7   4  354.94   18.19
   1  -7  -3   60.43    7.45
  -1  -7   3   65.49    7.75
  -1  -7   2   15.45    3.92
   1  -7  -2   15.66    3.77
  -1  -7   1   17.62    3.62
   1  -7  -1   16.89    3.95
  -1  -7   0   74.60    8.10
   1  -7   0   66.28    7.96
   1  -7   1   38.33    5.95
  -1  -7  -1   40.32    6.06
  -1  -7  -2  219.21   13.84
   1  -7   2  209.90   14.24
   1  -7   3   48.84    6.86
  -1  -7  -3   48.40    6.58
  -1  -7  -4  285.89   15.80
   1  -7   4  271.02   16.34
   1  -7   5   64.14    8.19
  -1  -7  -5   67.06    7.86
   1  -7   6   32.53    5.85
  -1  -7  -6   33.06    5.86
  -1  -7  -7    1.30    1.78
   1  -7   7    0.76    1.42
  -1  -7  -8  178.40   13.79
   1  -7   8  178.54   13.56
  -1  -7  -8  180.28   13.04
  -1  -7  -9  123.79   10.91
  -1  -7  -9  138.68   12.56
   1  -7   9  133.02   12.25
  -1  -7 -10  302.71   17.13
  -1  -7 -10  321.01   19.40
  -1  -7 -11   44.66    7.58
  -1  -7 -11   50.69    7.26
  -1  -7 -12  303.35   19.85
  -1  -7 -12  266.01   16.39
  -1  -7 -13   39.79    7.41
  -1  -7 -13   28.34    5.47
  -1   7 -14   55.32    7.68
  -1  -7 -14   61.68    9.23
  -1  -7 -14   60.06    8.13
  -1  -7 -15    9.86    3.30
  -1   7 -15   15.50    4.36
  -1  -7 -15   11.57    3.82
  -1  -7 -16   -1.88    2.78
  -1  -7 -16    1.86    2.04
  -1   7 -16    2.31    1.40
  -1  -7 -17    1.42    1.97
  -1   7 -17    6.37    2.90
  -1  -7 -18  125.46   14.15
  -1   7 -18  111.45   11.95
  -1   7 -19   70.49   10.04
  -1  -7 -19   84.46   12.14
  -1   7 -20  218.83   17.51
  -1   7 -21   13.06    4.47
  -1   7 -22   28.30    6.55
   1  -8 -19   26.33    6.45
   1  -8 -18    1.90    2.00
   1  -8 -17   -1.10    1.99
   1  -8 -16    1.06    1.67
   1  -8 -15    8.16    3.31
   1  -8 -14   14.14    4.38
   1  -8 -13   89.60   10.75
   1  -8 -12   13.68    4.63
   1  -8 -11  119.04   12.01
   1  -8 -10   15.66    4.75
   1  -8  -9  209.84   15.79
  -1  -8   9  217.83   16.41
  -1  -8   8   10.69    3.97
   1  -8  -8   14.86    4.76
  -1  -8   7    1.68    1.89
   1  -8  -7    1.56    2.23
   1  -8  -6   12.09    4.04
  -1  -8   6    9.01    3.40
   1  -8  -5   67.15    8.73
  -1  -8   5   69.70    8.95
   1  -8  -4   22.69    5.44
  -1  -8   4   16.12    4.12
  -1  -8   3  161.05   13.32
   1  -8  -3  161.15   13.20
  -1  -8   2    7.69    3.25
   1  -8  -2    8.46    3.39
   1  -8  -1  211.39   15.19
  -1  -8   1  213.53   15.07
   1  -8   0   26.53    5.53
  -1  -8   0   29.24    5.63
   1  -8   1   53.09    7.67
  -1  -8  -1   56.77    7.60
  -1  -8  -2   -2.29    2.48
   1  -8   2   -1.12    2.15
   1  -8   3   -1.70    2.29
  -1  -8  -3   -2.21    2.09
  -1  -8  -4   -3.04    2.55
   1  -8   4    2.67    1.78
   1  -8   5   42.31    7.10
  -1  -8  -5   35.19    6.07
  -1  -8  -6   13.46    4.31
   1  -8   6   12.36    3.92
  -1  -8  -7  143.55   12.56
   1  -8   7  143.10   13.22
   1  -8   8   12.93    4.23
  -1  -8  -8   11.48    3.76
   1  -8   9   17.31    5.19
  -1  -8  -9   17.05    4.84
  -1  -8 -10   -0.21    2.12
  -1  -8 -11    3.13    2.02
  -1  -8 -12   -0.90    1.89
  -1  -8 -13   24.28    5.56
  -1  -8 -14   11.02    3.88
  -1  -8 -15   22.23    5.19
   1  -9 -12    1.18    1.53
   1  -9 -11   -0.61    1.34
   1  -9 -10   -0.23    1.20
   1  -9  -9    0.59    2.00
  -1  -9   8    0.31    1.36
   1  -9  -8    3.69    3.13
  -1  -9   7    3.09    3.06
   1  -9  -7    1.30    2.72
  -1  -9   6    0.18    1.18
   1  -9  -6    4.12    3.15
   1  -9  -5    2.40    2.77
  -1  -9   5   -2.40    1.85
  -1  -9   4   -0.04    1.54
   1  -9  -4    0.66    2.01
  -1  -9   3    1.31    2.26
   1  -9  -3    2.18    1.60
  -1  -9   2   33.50    6.49
   1  -9  -2   30.07    6.13
   1  -9  -1    0.36    2.04
  -1  -9   1    0.05    1.47
   1  -9   0   -0.25    1.68
  -1  -9   0    0.48    2.10
  -1  -9  -1    5.16    3.04
   1  -9   1    2.89    2.97
  -1  -9  -2   21.75    5.02
   1  -9   2   21.53    5.52
  -1  -9  -3    5.52    2.94
   1  -9   3    4.67    2.74
   1  -9   4   46.70    7.93
  -1  -9  -4   39.39    7.12
  -1  -9  -5    2.68    2.20
   1  -9   5   -0.44    1.51
   1  -9   6   14.81    4.45
  -1  -9  -6   13.62    4.47
   1  -9   7    2.24    2.22
  -1  -9  -7    1.52    2.41
  -1  -9  -8    0.98    2.51
  -1  -9  -9    0.23    1.41
  -1  -9 -10    8.81    3.76
   2   0 -32  127.39   14.51
   2   0 -31    5.86    3.34
   2   0 -30  184.14   16.92
   2   0 -29    3.79    3.25
   2   0 -28   39.82    7.47
   2   0 -27    5.36    3.54
   2   0 -26  123.32   12.74
   2   0 -26  118.13   10.46
   2   0 -25    5.98    3.07
   2   0 -25    3.51    3.00
   2   0 -24  315.85   16.30
   2   0 -24  318.76   19.14
   2   0 -23   14.49    5.01
   2   0 -23   10.43    4.05
   2   0 -22  842.93   29.59
   2   0 -22  832.02   25.12
   2   0 -21    2.77    1.94
   2   0 -21    2.74    2.72
   2   0 -20  276.76   10.47
   2   0 -20  265.87   13.37
   2   0 -20  282.93   15.97
   2   0 -19    0.84    1.87
   2   0 -19    3.07    1.66
   2   0 -19    3.27    2.39
   2   0 -18  384.25   15.17
   2   0 -18  395.47   12.72
   2   0 -18  387.18   17.62
   2   0 -17    1.40    1.45
   2   0 -17   -0.58    0.89
   2   0 -17    0.80    1.86
   2   0 -16   87.62    6.72
   2   0 -16   84.47    7.56
   2   0 -15    2.01    2.62
   2   0 -15    8.47    3.55
   2   0 -14 2139.34   30.61
   2   0 -13    3.41    1.84
   2   0 -12 2220.29   28.50
   2   0 -12 2356.94   33.96
   2   0 -11    1.82    1.07
   2   0 -11    2.37    1.50
   2   0 -10    6.02    1.34
   2   0 -10    5.12    1.44
   2   0  -9   -0.20    0.81
   2   0  -9    0.02    0.41
   2   0  -8  748.06   12.86
   2   0  -8  728.55   14.64
   2   0  -7   -0.45    0.58
   2   0  -7    0.04    0.71
  -2   0   6 2133.03   18.66
   2   0  -6 2225.80   21.71
   2   0  -6 2090.72   18.00
   2   0  -5    0.69    0.61
  -2   0   5    0.22    0.47
   2   0  -5   -0.02    0.30
  -2   0   5    0.40    0.37
  -2   0   4 3467.07   19.71
  -2   0   4 3435.06   21.97
  -2   0   3    1.20    0.49
  -2   0   2  161.84    3.99
   2   0  -2 1220.71   12.76
  -2   0   0  190.43    4.33
  -2   0  -1    2.98    0.70
   2   0   1    0.80    0.32
  -2   0  -2 1647.25   11.36
   2   0   2 1595.29   10.95
   2   0   2 1644.27   15.65
  -2   0  -3    2.32    0.45
   2   0   3    1.72    0.78
  -2   0  -3    2.19    0.69
  -2   0  -4 1067.36   15.08
  -2   0  -5    1.33    0.90
  -2   0  -6 4785.01   37.77
  -2   0  -7   -0.76    0.82
  -2   0  -8   33.33    3.56
  -2   0  -9    0.69    0.85
  -2   0 -10   43.17    4.62
  -2   0 -11    2.07    1.30
  -2   0 -12 1706.53   30.63
  -2   0 -13    1.64    1.70
  -2   0 -14 2062.41   35.77
  -2   0 -15    4.10    3.43
  -2   0 -16  212.18   12.11
  -2   0 -17    0.86    0.90
  -2   0 -18  268.67   14.29
  -2   0 -19    7.64    3.11
  -2   0 -20   41.96    6.04
  -2   0 -21    1.43    2.34
  -2   0 -22 1528.10   37.71
  -2   0 -23   34.78    7.52
  -2   0 -23   31.17    6.35
  -2   0 -24 1077.54   37.71
  -2   0 -24 1031.08   32.26
  -2   0 -25   13.56    5.63
  -2   0 -25   13.60    4.39
  -2   0 -26    8.52    3.68
  -2   0 -26    8.18    3.83
  -2   0 -27    3.84    2.93
  -2   0 -28    3.70    3.84
  -2   0 -29   -0.36    1.62
  -2   0 -30  164.25   16.49
   2  -1 -32    3.84    2.99
   2  -1 -31   20.57    5.73
   2   1 -31   29.17    7.18
   2  -1 -30    0.17    1.27
   2   1 -30    5.10    3.55
   2  -1 -29   63.32    8.73
   2   1 -29   64.38   10.04
   2  -1 -29   71.50   10.18
   2   1 -28   10.95    4.78
   2  -1 -28    9.44    4.35
   2  -1 -28    8.36    3.75
   2  -1 -27  305.33   18.36
   2   1 -27  314.90   21.21
   2  -1 -27  311.92   20.20
   2   1 -26   19.98    6.42
   2  -1 -26   21.60    5.33
   2  -1 -26   18.25    5.55
   2  -1 -25  696.93   28.67
   2  -1 -25  681.60   26.24
   2   1 -25  703.34   30.09
   2   1 -24   10.95    4.18
   2  -1 -24    8.56    3.36
   2  -1 -24    9.19    3.61
   2   1 -23    7.31    2.42
   2  -1 -23    4.08    2.39
   2   1 -23    7.74    3.04
   2  -1 -23    6.83    2.95
   2   1 -22    4.54    3.23
   2  -1 -22    2.58    2.17
   2  -1 -22    3.00    2.61
   2   1 -22    1.96    1.81
   2  -1 -21   91.35    9.17
   2   1 -21   90.29    9.51
   2   1 -21   83.95    7.09
   2  -1 -21   87.98    8.55
   2   1 -20   10.89    3.30
   2   1 -20   16.40    3.25
   2  -1 -20   12.25    3.81
   2  -1 -20   13.85    3.93
   2   1 -19  275.99   12.10
   2  -1 -19  293.44   15.45
   2  -1 -19  274.35   14.09
   2   1 -19  276.21   15.74
   2  -1 -18   88.82    5.06
   2   1 -18   91.59    6.82
   2   1 -18   93.85    9.37
   2  -1 -18   89.63    8.25
   2  -1 -18   99.07    9.01
   2   1 -17 1290.08   32.13
   2  -1 -17 1326.46   18.78
   2  -1 -17 1321.76   29.38
   2   1 -17 1295.16   24.16
   2  -1 -17 1415.27   31.83
   2  -1 -16    2.44    1.23
   2  -1 -16    1.10    1.61
   2   1 -16    1.78    1.13
   2   1 -16    2.95    1.40
   2  -1 -16    6.97    2.53
   2  -1 -15  287.57    8.63
   2  -1 -15  281.65   12.71
   2   1 -15  278.81   10.23
   2  -1 -14   22.66    3.63
   2   1 -14   22.66    2.82
   2  -1 -14   21.71    2.46
   2  -1 -13  137.45    8.20
   2  -1 -13  118.19    5.33
   2   1 -13  116.40    5.91
   2  -1 -13  125.22    7.86
   2  -1 -12    5.31    1.86
   2   1 -12    6.86    1.77
   2  -1 -12    4.37    1.73
   2  -1 -12    8.05    2.01
   2   1 -11 1297.63   17.27
   2  -1 -11 1364.67   23.93
   2  -1 -11 1262.34   16.86
   2  -1 -11 1340.78   23.22
   2  -1 -10   51.03    4.56
   2  -1 -10   56.63    4.57
   2   1 -10   51.80    3.20
   2  -1 -10   49.89    3.37
   2  -1  -9 3061.80   32.63
   2  -1  -9 3117.88   30.89
   2  -1  -9 2933.74   24.39
   2   1  -9 2917.50   21.38
  -2  -1   9 3148.14   24.05
   2   1  -8  108.67    3.57
   2  -1  -8  113.90    5.49
  -2   1   8  106.43    4.70
   2  -1  -8  110.23    5.76
   2  -1  -8  112.91    4.66
  -2  -1   8  107.61    4.04
  -2   1   7 4217.96   27.84
   2  -1  -7 4506.72   31.01
   2   1  -7 4261.16   19.20
   2  -1  -7 4379.21   35.08
  -2  -1   7 4562.23   22.41
   2  -1  -7 4343.97   28.76
   2  -1  -6    3.36    0.81
   2  -1  -6    2.48    0.94
   2  -1  -6    2.67    0.44
  -2   1   6    4.75    1.03
   2  -1  -5   51.64    2.93
   2  -1  -5   59.42    2.63
  -2   1   5   60.41    3.20
   2  -1  -4   16.14    1.11
  -2   1   4   15.30    1.63
   2   1  -4    0.61    0.39
   2   1  -3  153.22    4.64
  -2  -1   3  135.83    4.88
  -2   1   3  148.41    5.24
  -2   1   3  148.87    5.03
   2   1  -2   23.70    1.31
  -2  -1   2   25.39    1.48
   2   1  -2   19.12    1.70
  -2  -1   2   24.56    1.94
   2   1  -2   24.08    1.66
  -2  -1   2   25.07    1.63
  -2  -1   1 4218.61   24.04
   2   1  -1 4799.72   25.69
  -2  -1   1 4721.62   20.63
   2   1  -1 4686.81   20.44
   2   1  -1 4671.93   22.83
  -2  -1   1 4332.47   23.50
  -2  -1   0  143.72    4.46
   2   1   0  144.99    4.43
  -2  -1   0  148.61    3.44
   2  -1   0  150.99    4.78
   2   1   0  150.07    4.79
   2   1   0  137.38    3.41
  -2  -1   0  149.44    4.90
   2   1   1 5072.66   31.41
   2  -1   1 5202.74   28.17
   2  -1   2   89.85    3.82
   2  -1   3  860.87   12.69
  -2   1  -4    2.78    0.98
  -2   1  -5  156.53    5.48
  -2  -1  -6    1.39    0.97
  -2   1  -6    4.53    0.89
  -2  -1  -7  487.85   14.56
  -2   1  -7  490.56   10.93
  -2   1  -8   11.29    1.75
  -2  -1  -8   15.11    2.94
  -2  -1  -9  812.61   20.48
  -2   1  -9  798.97   16.30
  -2   1 -10   35.35    3.62
  -2  -1 -10   47.04    5.45
  -2   1 -11 2307.22   31.08
  -2  -1 -11 2320.55   37.06
  -2   1 -12    7.93    2.56
  -2  -1 -12    6.10    2.47
  -2  -1 -13    5.07    1.99
  -2   1 -13   23.75    3.80
  -2   1 -14    4.15    2.31
  -2  -1 -14    0.45    1.64
  -2   1 -15 1007.23   24.34
  -2  -1 -15  987.37   26.98
  -2   1 -16  112.50    8.50
  -2  -1 -16  108.17    9.24
  -2  -1 -17 1046.07   29.11
  -2   1 -17 1068.50   26.42
  -2   1 -18    2.44    3.03
  -2  -1 -18    1.17    2.63
  -2  -1 -19  579.50   22.95
  -2   1 -19  620.79   21.13
  -2  -1 -20   39.53    6.46
  -2   1 -20   38.27    5.84
  -2   1 -20   44.33    7.41
  -2   1 -21  612.07   26.80
  -2   1 -21  538.20   20.59
  -2  -1 -21  531.88   22.82
  -2   1 -22   10.76    4.72
  -2  -1 -22    4.40    3.38
  -2   1 -22    6.12    3.10
  -2   1 -23   68.76    7.73
  -2  -1 -23   62.44    8.25
  -2   1 -23   79.56   10.21
  -2   1 -24   32.76    7.08
  -2  -1 -24   30.31    6.09
  -2  -1 -25  554.13   25.40
  -2  -1 -25  604.29   28.51
  -2   1 -25  621.96   29.48
  -2  -1 -26   15.24    5.73
  -2  -1 -26   17.20    5.41
  -2   1 -26   20.35    6.42
  -2  -1 -27  291.97   19.24
  -2   1 -27  312.79   21.95
  -2  -1 -27  320.29   21.93
  -2   1 -28   13.74    5.24
  -2  -1 -28   14.54    5.02
  -2  -1 -28   17.95    6.00
  -2  -1 -29  199.83   17.78
  -2  -1 -29  153.66   14.36
  -2   1 -29  217.87   19.13
  -2  -1 -30   11.39    4.96
   2  -2 -32   23.61    6.04
   2  -2 -31    5.50    3.04
   2  -2 -31    9.29    4.21
   2  -2 -30  141.92   14.27
   2   2 -30  165.59   16.49
   2  -2 -30  138.60   13.80
   2  -2 -29   35.80    7.26
   2  -2 -29   27.32    6.02
   2   2 -29   33.42    7.58
   2  -2 -28   89.53   11.00
   2  -2 -28   89.60   10.76
   2   2 -28   95.80   12.05
   2  -2 -27    8.63    3.85
   2  -2 -27    5.39    2.88
   2   2 -27    6.65    3.40
   2  -2 -26    3.28    2.49
   2  -2 -26    4.61    3.22
   2   2 -26    2.34    2.10
   2   2 -25    8.48    4.20
   2  -2 -25    6.52    3.28
   2  -2 -25    4.60    2.79
   2  -2 -24  471.19   22.77
   2  -2 -24  492.78   22.81
   2   2 -24  455.39   23.97
   2   2 -23   28.81    6.35
   2  -2 -23   31.04    6.02
   2  -2 -23   29.90    6.01
   2  -2 -22  175.82   13.16
   2  -2 -22  205.76   13.96
   2   2 -22  181.69   14.24
   2  -2 -21   18.75    4.37
   2  -2 -21   21.68    4.64
   2   2 -21   18.18    4.96
   2  -2 -20  100.35    9.13
   2   2 -20   97.52    9.98
   2  -2 -20   91.74    8.91
   2   2 -19   20.60    2.96
   2  -2 -19   18.79    4.23
   2  -2 -19   23.11    4.60
   2   2 -19   18.73    4.43
   2  -2 -18  310.55   15.73
   2   2 -18  303.87   10.62
   2  -2 -18  328.34   15.49
   2   2 -18  294.17   16.25
   2   2 -17   26.74    4.70
   2  -2 -17   29.29    4.54
   2  -2 -17   23.14    4.15
   2   2 -17   24.20    2.89
   2   2 -16  138.65   10.40
   2   2 -16  134.80    6.31
   2  -2 -16  133.85    9.74
   2   2 -15   51.11    3.68
   2   2 -15   52.71    6.49
   2  -2 -15   50.44    5.89
   2   2 -14  208.21   11.88
   2  -2 -14  185.98   10.76
   2   2 -14  188.70    6.49
   2   2 -13    1.45    0.58
   2  -2 -13    0.99    1.17
  -2  -2  13    0.65    0.38
   2  -2 -12  197.71   10.59
  -2  -2  12  170.85    5.17
   2   2 -12  192.93    5.45
   2  -2 -11    0.86    0.94
   2   2 -11   -0.03    0.21
   2   2 -10  139.33    3.40
   2   2 -10   36.47    4.40
   2   2  -9    2.35    1.47
   2   2  -8    0.86    1.12
   2   2  -7    8.93    1.72
   2   2  -6  252.91    8.91
   2   2  -5   65.40    4.25
  -2  -2   4  431.91   10.54
   2   2  -4  421.09   10.25
  -2  -2   4  449.04    5.82
   2   2  -4  429.69    6.43
  -2  -2   3    1.82    0.96
  -2  -2   3    0.45    0.36
   2   2  -3    0.54    0.31
   2   2  -3    1.30    0.66
  -2  -2   2   35.28    2.83
  -2  -2   2   37.99    2.41
   2   2  -2   37.82    2.59
   2   2  -2   37.19    2.79
   2   2  -1    0.06    0.46
  -2  -2   1    1.08    0.76
  -2  -2   1    1.02    0.85
   2  -2  -1    0.37    0.61
   2   2  -1   -0.95    0.60
  -2   2   1    0.25    0.23
   2  -2   0  866.39   15.19
  -2  -2   0  847.94   13.98
  -2  -2   0  856.68   12.96
   2   2   0  843.64   12.96
  -2   2   0  837.10   10.08
   2  -2   1   48.40    3.65
  -2  -2  -1   45.68    3.61
  -2  -2  -1   44.15    2.90
  -2   2  -1   49.92    2.98
   2  -2   2  169.36    6.97
  -2   2  -2  176.88    6.23
  -2  -2  -2  165.99    7.24
  -2  -2  -3  207.69    8.66
   2  -2   3  224.18    8.10
  -2  -2  -4 4647.06   42.89
   2  -2   4 5002.21   39.56
   2  -2   5  553.08   13.46
   2  -2   6 2222.73   28.03
  -2   2  -7   64.06    3.76
  -2   2  -8  691.03   12.86
  -2   2  -9   81.46    4.62
  -2   2 -10  186.91    7.48
   2   2  10  152.69    3.49
  -2  -2 -11    0.10    1.36
  -2   2 -11    0.85    0.87
  -2  -2 -12  306.59   14.52
  -2   2 -12  291.28   10.52
  -2  -2 -13  263.33   14.01
  -2   2 -13  252.09   10.38
  -2  -2 -14 1771.71   37.14
  -2   2 -14 1737.25   37.59
  -2   2 -14 1761.07   28.62
  -2   2 -15   74.38    6.24
  -2   2 -15   74.65    8.48
  -2  -2 -15   72.89    8.20
  -2   2 -16  807.59   27.36
  -2  -2 -16  780.04   26.13
  -2   2 -16  807.92   21.18
  -2   2 -17   42.42    6.88
  -2   2 -17   45.24    5.13
  -2  -2 -17   43.70    6.52
  -2  -2 -18   38.99    6.21
  -2   2 -18   37.58    6.36
  -2   2 -18   36.95    4.83
  -2   2 -19    2.63    2.25
  -2  -2 -19    4.39    2.16
  -2   2 -19    3.86    1.82
  -2  -2 -20  135.10   11.74
  -2   2 -20  133.96    9.54
  -2   2 -20  129.22   12.28
  -2  -2 -21    5.84    3.15
  -2   2 -21    5.98    3.04
  -2  -2 -22  154.56   13.31
  -2   2 -22  163.73   14.52
  -2   2 -23   43.65    7.84
  -2  -2 -23   34.45    6.69
  -2   2 -24  261.57   19.20
  -2  -2 -24  243.72   17.47
  -2   2 -25    5.94    3.42
  -2  -2 -25    6.50    3.82
  -2  -2 -26   -0.46    2.15
  -2   2 -26    4.64    2.92
  -2  -2 -26    3.35    3.41
  -2  -2 -27    2.88    2.25
  -2   2 -27    1.92    3.05
  -2  -2 -27    2.57    2.74
  -2  -2 -28   44.93    8.05
  -2  -2 -28   52.59    9.09
  -2   2 -28   48.50    9.00
  -2  -2 -29   20.45    5.40
  -2  -2 -29   18.41    5.83
  -2  -2 -30   48.37    8.98
  -2  -2 -30   45.61    8.29
   2  -3 -31   19.92    5.74
   2  -3 -30    5.46    3.02
   2  -3 -29    4.88    3.14
   2   3 -29    3.16    2.86
   2   3 -28   13.07    5.24
   2  -3 -28    4.14    2.92
   2  -3 -27  116.02   12.60
   2   3 -27  113.63   13.19
   2  -3 -26   28.42    5.81
   2   3 -26   27.84    6.56
   2  -3 -26   27.72    6.23
   2   3 -25  147.69   14.27
   2  -3 -25  163.87   13.14
   2  -3 -25  147.63   13.66
   2  -3 -24   12.47    3.73
   2  -3 -24   19.15    4.70
   2   3 -24   20.88    5.58
   2   3 -23   21.23    5.24
   2  -3 -23   26.27    5.26
   2  -3 -23   17.50    4.60
   2  -3 -22    0.43    1.21
   2  -3 -22    3.44    2.47
   2   3 -22    1.25    1.34
   2  -3 -21   67.97    7.68
   2   3 -21   52.49    7.67
   2  -3 -21   57.27    7.68
   2  -3 -20   54.85    6.70
   2  -3 -20   45.75    6.99
   2   3 -20   46.73    7.23
   2  -3 -19  296.57   16.92
   2   3 -19  298.22   17.37
   2  -3 -19  318.21   15.40
   2  -3 -18  174.83   10.92
   2   3 -18  156.39   12.33
   2  -3 -18  150.18   11.87
   2  -3 -17 1324.60   34.24
   2   3 -17 1370.09   34.98
   2   3 -16  256.79   14.81
   2  -3 -16  249.56   14.44
   2  -3 -15  237.59   13.75
   2   3 -15  254.19   14.06
   2   3 -14   47.21    6.03
   2  -3 -14   47.84    5.87
   2   3 -13    6.00    2.17
   2  -3 -13    3.27    1.57
   2   3 -12   32.12    4.63
   2  -3 -12   24.31    4.04
   2   3 -11  406.06   15.57
   2   3 -10  298.28   12.56
   2   3  -9 1892.73   30.61
   2   3  -8  388.40   13.32
   2   3  -7 1627.42   25.87
   2   3  -6  306.41    6.31
  -2  -3   6  325.27   11.35
   2  -3  -6  308.42    5.02
   2   3  -6  330.89   11.05
   2   3  -5   36.15    3.54
  -2  -3   5   41.79    3.98
   2  -3  -5   33.42    3.24
   2   3  -5   37.09    2.49
   2   3  -4    1.62    1.04
   2   3  -4    0.33    0.58
  -2  -3   4    0.99    1.06
   2   3  -3   29.31    2.88
  -2  -3   3   31.00    2.46
   2  -3  -3   31.22    3.60
  -2  -3   3   30.09    3.32
   2   3  -2    4.75    1.25
  -2  -3   2    4.82    1.25
   2  -3  -2    4.79    1.36
  -2   3   2    4.29    0.66
  -2  -3   2    4.19    1.00
   2   3  -1  254.50    8.17
  -2  -3   1  255.79    8.96
  -2  -3   1  252.02    8.24
  -2   3   1  253.93    5.49
   2  -3  -1  256.46   10.00
   2  -3   0  286.41   10.45
   2   3   0  280.19    8.48
  -2  -3   0  279.89    9.39
  -2  -3   0  280.00    9.41
  -2   3   0  273.98    6.52
  -2   3  -1 1887.64   19.61
  -2  -3  -1 1931.25   26.12
  -2  -3  -1 1928.53   24.64
   2  -3   1 1978.85   27.66
  -2  -3  -2   45.31    3.83
  -2  -3  -2   46.71    4.36
  -2   3  -2   44.12    3.22
   2  -3   2   43.58    4.05
   2  -3   3  418.46   13.07
  -2   3  -3  418.82   11.14
  -2  -3  -3  420.20   13.64
  -2  -3  -3  404.93   11.46
  -2  -3  -4  131.28    7.99
   2  -3   4  122.36    7.17
  -2   3  -4  121.84    6.45
  -2   3  -5  527.77   14.30
   2  -3   5  521.39   15.34
  -2  -3  -5  521.46   16.42
  -2   3  -6  139.49    7.72
   2  -3   6  141.59    8.19
   2  -3   7   39.50    4.50
  -2   3  -7   39.12    4.31
  -2   3  -8   16.04    2.99
  -2   3  -9  358.11    9.51
  -2   3  -9  357.97   14.60
  -2   3 -10   89.12    7.41
  -2   3 -10   89.80    4.89
  -2  -3 -11  148.44   10.54
  -2   3 -11  150.48   10.07
  -2   3 -11  146.09    6.55
  -2  -3 -12    1.02    1.61
  -2   3 -12   -0.75    1.70
  -2   3 -12    3.48    1.51
  -2  -3 -13  242.08   14.43
  -2   3 -13  258.46    9.68
  -2   3 -13  244.14   13.84
  -2   3 -14  103.90    9.53
  -2   3 -14  117.54    6.85
  -2  -3 -14  111.44    9.98
  -2  -3 -15  124.23   10.87
  -2   3 -15  114.22    7.05
  -2   3 -15  117.09   10.34
  -2   3 -16   65.45    5.52
  -2   3 -16   67.28    8.05
  -2  -3 -16   65.20    8.00
  -2   3 -17  227.55   15.38
  -2  -3 -17  237.73   15.39
  -2   3 -18   28.97    5.79
  -2  -3 -18   29.06    6.00
  -2  -3 -19   17.50    4.91
  -2   3 -19   15.11    4.41
  -2   3 -20    0.41    2.13
  -2  -3 -20    9.91    4.36
  -2  -3 -21   40.75    7.30
  -2   3 -21   35.89    6.63
  -2  -3 -22    1.09    2.71
  -2   3 -22    2.21    2.56
  -2   3 -23   30.34    6.90
  -2  -3 -23   34.64    6.97
  -2   3 -24   36.14    7.45
  -2  -3 -24   40.08    7.70
  -2   3 -25   32.96    7.34
  -2  -3 -25   30.16    6.92
  -2   3 -26    7.46    3.59
  -2  -3 -26    9.50    4.02
  -2  -3 -27   24.43    5.79
  -2   3 -27   37.52    7.89
  -2  -3 -27   36.65    7.59
  -2  -3 -28    3.18    2.16
  -2  -3 -28    5.66    3.55
   2  -4 -28    6.15    3.12
   2   4 -28   11.17    4.97
   2   4 -27    4.99    2.61
   2  -4 -27    5.79    3.41
   2  -4 -26    0.19    2.80
   2   4 -26    0.59    1.42
   2   4 -25   -2.10    3.40
   2  -4 -25   -2.47    2.40
   2  -4 -24   26.35    6.24
   2   4 -24   25.82    6.17
   2   4 -23   26.59    6.08
   2  -4 -23   29.69    6.36
   2   4 -22   80.95   10.29
   2  -4 -22   83.92   10.21
   2   4 -21   17.38    4.65
   2  -4 -21   19.68    5.04
   2  -4 -20   54.02    7.95
   2   4 -20   54.52    7.97
   2   4 -19   61.19    8.12
   2  -4 -19   57.53    7.98
   2  -4 -18   20.57    4.69
   2   4 -18   25.42    4.84
   2   4 -17   17.64    3.89
   2  -4 -17   23.35    5.02
   2  -4 -16   19.70    4.27
   2   4 -16   23.14    4.43
   2  -4 -15    8.20    3.06
   2   4 -15    8.79    2.73
   2   4 -14   55.22    6.64
   2  -4 -14   57.78    6.98
   2   4 -13   70.70    7.21
   2  -4 -13   73.69    7.72
   2  -4 -12   57.50    6.88
   2   4 -12   48.37    5.67
   2   4 -11   15.84    3.06
   2  -4 -11   19.34    4.07
   2  -4 -10   41.41    5.42
   2   4 -10   40.73    4.86
   2  -4  -9   10.41    1.25
   2  -4  -9   22.31    4.07
   2   4  -9   22.84    3.52
   2   4  -8    0.05    0.27
   2   4  -8    0.96    0.88
   2  -4  -8    0.17    0.25
   2  -4  -8   -0.26    1.33
   2  -4  -7    0.08    0.19
  -2  -4   7    1.57    1.76
   2   4  -7    0.78    0.67
   2  -4  -7    1.40    0.95
   2   4  -7    0.91    0.98
  -2  -4   6   20.94    3.26
   2   4  -6   22.16    3.19
   2  -4  -6   14.30    1.05
  -2  -4   5    8.23    2.22
   2   4  -5    6.86    1.78
   2  -4  -5    6.04    2.02
   2  -4  -4   96.78    6.98
   2   4  -4   90.88    5.91
   2  -4  -4   71.21    2.56
  -2  -4   4   92.42    6.64
   2  -4  -3   22.55    3.16
   2   4  -3   23.17    2.99
  -2  -4   3   22.65    3.20
   2   4  -2  302.68   10.25
   2  -4  -2  291.74   12.19
  -2  -4   2  292.74   11.47
  -2  -4   2  288.06    9.63
  -2   4   2  302.72    6.41
  -2  -4   1   31.34    3.34
  -2  -4   1   32.95    4.04
   2  -4  -1   32.46    4.04
   2   4  -1   30.99    3.14
  -2   4   1   30.34    2.27
  -2  -4   0   10.08    1.87
  -2  -4   0   10.98    2.26
   2  -4   0   11.14    2.57
   2   4   0    9.56    1.71
  -2   4   0   11.75    1.57
  -2  -4  -1  143.16    7.90
  -2  -4  -1  138.49    7.76
   2  -4   1  141.01    8.47
  -2   4  -1  133.16    5.73
   2  -4   2  404.67   14.56
  -2  -4  -2  404.88   13.34
  -2  -4  -2  412.03   14.04
  -2   4  -2  400.97   10.70
  -2   4  -3   24.87    2.74
  -2  -4  -3   31.13    3.66
   2  -4   3   33.41    4.28
  -2  -4  -4   -0.26    0.77
   2  -4   4    0.71    0.85
   2  -4   5   14.84    3.15
  -2  -4  -5   15.80    2.67
  -2   4  -5   18.04    2.92
  -2  -4  -6   87.01    7.57
  -2   4  -6   88.55    6.70
   2  -4   6   93.49    7.46
  -2  -4  -7   42.52    5.55
   2  -4   7   45.27    5.29
  -2   4  -7   50.94    5.47
  -2   4  -8   46.32    5.44
   2  -4   8   41.63    5.11
  -2  -4  -8   45.57    5.99
  -2  -4  -9    1.04    1.63
  -2   4  -9    1.27    1.26
  -2  -4 -10   14.07    3.57
  -2   4 -10   14.96    2.07
  -2   4 -10   15.12    3.26
  -2   4 -11   21.05    4.16
  -2  -4 -11   25.28    4.83
  -2   4 -11   24.89    2.69
  -2  -4 -12  130.55   10.94
  -2   4 -12  120.98    5.97
  -2   4 -12  127.77   10.06
  -2   4 -13    7.75    2.78
  -2  -4 -13   10.19    3.53
  -2   4 -14    3.32    2.08
  -2  -4 -14    6.35    3.70
  -2  -4 -15   10.51    3.78
  -2   4 -15   11.35    3.21
  -2  -4 -16    9.11    4.49
  -2   4 -16    2.34    1.33
  -2  -4 -17    3.85    3.05
  -2   4 -17    1.12    1.15
  -2  -4 -18   34.38    6.64
  -2   4 -18   34.28    6.35
  -2  -4 -19    1.50    2.31
  -2   4 -19   -2.57    2.56
  -2   4 -20    5.30    2.55
  -2  -4 -20    7.68    4.07
  -2   4 -21    2.70    2.42
  -2  -4 -21    5.36    3.68
  -2   4 -22    1.61    2.44
  -2  -4 -22    8.84    4.37
  -2  -4 -23   12.37    4.79
  -2   4 -23    3.92    3.23
  -2   4 -24    3.19    3.59
  -2  -4 -24    6.87    3.84
  -2   4 -25    1.29    2.82
  -2  -4 -25    5.24    3.54
  -2   4 -26   10.65    4.17
  -2  -4 -26   10.20    4.64
   2  -5 -26   -1.11    1.49
   2   5 -26    2.94    2.04
   2  -5 -25   -0.20    3.03
   2   5 -25    7.45    3.83
   2  -5 -24    2.39    2.00
   2   5 -24   -3.20    2.95
   2  -5 -23    3.29    2.06
   2   5 -23    1.32    1.58
   2   5 -22   11.36    3.47
   2  -5 -22   14.82    4.57
   2  -5 -21    9.25    3.29
   2   5 -21    6.16    2.64
   2  -5 -20    0.81    2.87
   2   5 -20   -2.22    2.23
   2   5 -19   -1.45    2.26
   2  -5 -19    1.52    2.01
   2  -5 -18   27.55    6.10
   2   5 -18   25.05    4.97
   2  -5 -17   57.62    8.32
   2   5 -17   61.36    7.81
   2   5 -16   43.74    6.64
   2  -5 -16   42.13    6.73
   2  -5 -15   36.44    5.89
   2   5 -15   31.77    5.23
   2  -5 -14    9.60    3.32
   2   5 -14    9.47    3.07
   2  -5 -13    5.49    2.41
   2   5 -13    5.96    1.95
   2   5 -12   -0.57    1.18
   2  -5 -12   -2.53    2.56
   2  -5 -11   16.88    4.03
   2   5 -11   13.27    3.24
   2   5 -10    2.66    1.94
   2  -5 -10    1.15    1.55
   2   5  -9    2.91    2.07
   2   5  -8   14.15    3.18
  -2  -5   8   15.98    3.78
  -2  -5   7    9.45    2.91
   2   5  -7   11.21    2.76
   2  -5  -7   11.92    3.09
  -2  -5   6   -0.99    1.32
   2   5  -6   -0.55    0.81
   2  -5  -6    1.04    1.71
  -2  -5   5    7.17    2.70
   2   5  -5    4.53    1.56
   2  -5  -5    4.71    2.00
   2   5  -4  230.63   10.34
   2  -5  -4  207.76   11.70
  -2  -5   4  218.83   11.75
   2   5  -3  300.17   11.44
   2  -5  -3  293.11   13.78
  -2  -5   3  306.20   13.50
  -2   5   2   57.71    3.14
   2  -5  -2   55.15    5.94
   2   5  -2   61.54    5.05
  -2  -5   2   59.13    5.92
  -2  -5   1   -0.22    1.22
   2  -5  -1   -1.69    2.00
   2   5  -1    0.81    0.91
  -2   5   1   -0.05    0.37
  -2   5   0   -0.26    0.41
   2   5   0    0.79    1.16
  -2  -5   0    1.62    1.25
   2  -5   0    0.00    1.08
  -2   5  -1    6.51    1.46
  -2  -5  -1    7.42    2.17
   2  -5   1    5.33    2.11
   2  -5   2   25.50    4.25
  -2  -5  -2   26.40    3.93
  -2  -5  -2   22.76    3.82
  -2   5  -2   29.09    3.45
  -2   5  -3   11.40    2.27
   2  -5   3    9.83    2.60
  -2  -5  -3    9.46    2.48
  -2  -5  -3    8.63    2.45
   2  -5   4   80.38    7.38
  -2  -5  -4   75.49    6.63
  -2   5  -4   81.05    5.92
  -2  -5  -4   84.26    7.45
  -2  -5  -5   47.90    5.86
   2  -5   5   51.37    5.94
  -2  -5  -5   55.34    5.70
  -2   5  -5   52.93    4.98
  -2  -5  -6  125.26    8.68
  -2   5  -6  131.95    8.32
  -2  -5  -6  132.13   10.06
   2  -5   6  131.92    9.71
   2  -5   7  292.44   14.67
  -2   5  -7  306.23   13.18
  -2  -5  -7  312.59   13.85
  -2  -5  -7  303.60   15.50
  -2   5  -8   89.29    7.37
  -2  -5  -8   85.01    8.59
   2  -5   8   89.88    8.36
  -2   5  -9   15.40    3.33
  -2  -5  -9   13.79    3.63
   2  -5   9   10.89    3.14
  -2  -5 -10    7.31    3.34
  -2   5 -10    7.46    3.24
  -2   5 -11   17.11    4.37
  -2  -5 -11   12.97    3.44
  -2  -5 -12    0.07    1.39
  -2   5 -12    1.07    2.14
  -2  -5 -13   15.03    4.15
  -2   5 -13   19.66    4.56
  -2  -5 -14    7.80    2.99
  -2   5 -14   14.60    4.18
  -2   5 -15    9.55    3.31
  -2  -5 -15    6.61    3.62
  -2   5 -16   13.20    3.88
  -2  -5 -16   11.38    4.34
  -2  -5 -17   15.54    4.47
  -2   5 -17   15.48    4.21
  -2   5 -18    4.72    2.61
  -2  -5 -18   12.35    4.55
  -2   5 -19   56.74    8.44
  -2  -5 -19   59.90    9.43
  -2   5 -20    8.17    3.67
  -2  -5 -20   10.66    4.68
  -2  -5 -21    1.38    2.84
  -2   5 -21   -3.41    2.37
  -2   5 -22   -1.04    2.76
  -2  -5 -22    4.07    3.15
  -2   5 -23    8.60    3.83
  -2  -5 -23    6.43    3.79
  -2  -5 -24    6.41    3.79
  -2   5 -24    2.73    2.94
  -2   5 -25   -0.05    1.54
   2   6 -24   15.34    4.92
   2   6 -23   57.09    9.32
   2  -6 -23   53.16    9.51
   2  -6 -22   42.71    8.26
   2   6 -22   40.68    7.54
   2  -6 -21   18.23    5.28
   2   6 -21   17.27    5.06
   2  -6 -20    9.01    3.75
   2   6 -20    8.08    3.11
   2   6 -19    7.91    3.37
   2  -6 -19    3.32    2.70
   2   6 -18    0.26    1.33
   2  -6 -18   -0.98    2.24
   2   6 -17   33.68    5.95
   2  -6 -17   29.28    6.10
   2   6 -16   16.53    4.39
   2  -6 -16   17.60    4.91
   2   6 -15  116.17   10.86
   2  -6 -15  106.51   11.33
   2   6 -14   89.91    9.19
   2   6 -13   71.03    7.85
   2   6 -12   11.45    3.24
   2   6 -11   41.70    5.94
   2   6 -10   48.00    6.12
   2  -6 -10   43.33    6.08
   2  -6  -9   45.97    6.13
   2   6  -9   51.44    5.88
  -2  -6   9   48.94    6.44
   2   6  -8   -1.41    1.56
   2  -6  -8   -1.36    1.62
  -2  -6   8    1.86    1.81
  -2  -6   7  114.33    9.52
   2  -6  -7  114.00    9.72
   2   6  -7  117.51    8.53
   2  -6  -6   76.48    7.80
   2   6  -6   79.49    6.96
  -2  -6   6   75.44    7.92
  -2  -6   5   11.32    3.03
   2   6  -5   12.05    2.80
   2  -6  -5   12.95    3.38
  -2  -6   4    4.80    2.27
   2  -6  -4    3.00    1.86
   2   6  -4    4.42    1.79
   2  -6  -3    4.86    1.77
   2   6  -3    7.70    2.13
  -2  -6   3    5.65    2.24
  -2  -6   2   31.27    4.66
   2  -6  -2   33.24    4.98
   2   6  -2   32.78    4.03
   2  -6  -1    3.97    1.73
  -2  -6   1    3.24    1.30
   2   6  -1    3.71    1.28
  -2  -6   0   20.55    3.78
   2  -6   0   19.19    3.74
   2  -6   1   64.23    7.10
  -2  -6  -1   60.02    6.50
   2  -6   2   35.22    5.36
  -2  -6  -2   37.84    5.10
  -2  -6  -2   33.52    4.85
  -2  -6  -3   15.37    3.55
   2  -6   3   17.52    3.85
  -2  -6  -3   18.16    3.80
  -2   6  -3   14.91    2.55
   2  -6   4    7.53    3.15
  -2   6  -4    5.71    2.31
  -2  -6  -4    4.94    2.18
  -2  -6  -4    3.83    1.98
  -2  -6  -5   41.25    5.81
  -2   6  -5   47.96    5.07
  -2  -6  -5   42.65    5.62
   2  -6   5   38.15    5.85
  -2   6  -6   50.41    5.39
   2  -6   6   50.09    6.54
  -2  -6  -6   50.80    6.60
  -2  -6  -6   44.02    5.77
  -2  -6  -7   -0.01    1.45
  -2   6  -7    2.63    1.93
   2  -6   7    0.14    1.30
  -2  -6  -7    0.14    1.13
  -2   6  -8   19.78    3.81
   2  -6   8   18.24    4.16
  -2  -6  -8   18.84    4.53
  -2  -6  -8   21.08    3.87
   2  -6   9   54.48    7.04
  -2   6  -9   55.59    6.41
  -2  -6  -9   61.19    7.76
  -2  -6  -9   55.75    6.51
  -2  -6 -10   34.91    5.29
   2  -6  10   37.93    6.04
  -2  -6 -10   39.41    6.50
  -2   6 -10   39.66    5.58
  -2  -6 -11   34.87    5.38
  -2   6 -11   35.89    5.50
  -2  -6 -11   30.81    5.78
  -2  -6 -12   48.02    7.30
  -2   6 -12   50.23    6.69
  -2   6 -13  101.95    9.74
  -2  -6 -13   95.97   10.99
  -2   6 -14   43.12    6.61
  -2  -6 -14   41.18    7.68
  -2  -6 -15   35.61    6.86
  -2   6 -15   32.36    5.76
  -2   6 -16    3.00    1.80
  -2  -6 -16    3.39    2.80
  -2   6 -17    0.14    1.92
  -2  -6 -17    1.48    1.27
  -2  -6 -18    0.96    3.16
  -2   6 -18   -0.79    2.72
  -2  -6 -19    2.73    2.20
  -2   6 -19   -2.90    3.55
  -2   6 -20   21.03    5.33
  -2  -6 -20   27.51    6.71
  -2   6 -21   29.25    6.45
  -2  -6 -21   34.17    7.96
  -2   6 -22   12.18    3.78
  -2   6 -23   28.77    6.46
   2   7 -22    0.28    2.13
   2   7 -21    4.97    3.01
   2   7 -20   16.97    5.12
   2   7 -19   30.22    6.51
   2   7 -18   91.31   10.79
   2   7 -17   31.68    6.24
   2   7 -16   47.40    7.42
   2  -7 -15    3.83    2.37
   2   7 -15    5.52    3.03
   2   7 -14    3.52    2.75
   2  -7 -14    4.35    2.32
   2   7 -13   22.56    5.06
   2  -7 -13   18.28    4.45
   2   7 -12    0.79    1.32
   2  -7 -12    1.60    1.49
   2   7 -11    7.15    2.43
   2  -7 -11   10.06    3.31
   2  -7 -10   33.97    5.93
   2   7 -10   36.85    5.40
   2   7  -9   30.16    4.81
   2  -7  -9   29.52    5.62
  -2  -7   9   26.61    5.22
   2  -7  -8  103.34   10.05
  -2  -7   8  100.31   10.01
  -2  -7   7   14.23    3.96
   2  -7  -7   14.92    4.07
  -2  -7   6   -2.45    1.88
   2  -7  -6    2.72    1.99
   2  -7  -5    5.66    2.31
  -2  -7   5    8.40    3.01
  -2  -7   4   22.46    4.55
   2  -7  -4   20.55    4.51
   2  -7  -3    6.23    2.68
  -2  -7   3    6.23    2.32
  -2  -7   2   38.08    5.98
   2  -7  -2   39.75    6.20
  -2  -7   1   84.09    8.57
   2  -7  -1   86.54    8.90
  -2  -7   0  248.19   14.81
   2  -7   0  264.19   15.98
   2  -7   1   45.79    6.60
  -2  -7  -1   49.10    6.72
   2  -7   2   71.54    8.25
  -2  -7  -2   73.88    7.99
  -2  -7  -3    2.48    1.80
   2  -7   3    1.88    1.07
   2  -7   4   16.01    4.34
  -2  -7  -4   14.73    3.76
  -2  -7  -5   -0.12    1.02
   2  -7   5    1.12    1.91
   2  -7   6   57.27    7.83
  -2  -7  -6   42.22    6.25
  -2  -7  -6   45.63    6.81
  -2  -7  -7   12.97    3.58
  -2  -7  -7   16.73    4.12
   2  -7   7   14.92    4.40
  -2  -7  -8  145.38   12.66
   2  -7   8  137.70   12.16
  -2  -7  -8  135.78   11.22
  -2  -7  -9   93.87   10.77
   2  -7   9   92.44   10.12
  -2  -7  -9   90.98    9.30
  -2  -7 -10  242.67   15.26
   2  -7  10  238.98   16.60
  -2  -7 -10  259.38   17.64
  -2  -7 -11   36.93    6.20
  -2  -7 -11   38.70    7.00
  -2  -7 -12  107.77   10.25
  -2  -7 -12  102.02   11.62
  -2  -7 -13   -1.56    1.70
  -2  -7 -13   -0.77    1.80
  -2  -7 -14    3.69    2.61
  -2  -7 -14   -0.01    2.42
  -2  -7 -15   -0.63    2.36
  -2  -7 -15   -2.03    1.94
  -2   7 -16   10.40    3.90
  -2  -7 -16   15.35    4.60
  -2  -7 -16   16.06    4.64
  -2   7 -17   24.74    5.61
  -2  -7 -17   25.67    6.35
  -2   7 -18   97.90   11.42
  -2  -7 -18  123.59   14.36
  -2   7 -19   25.29    6.07
  -2   7 -20   56.83    9.04
  -2   7 -21    0.94    1.83
   2  -8 -19   43.91    8.18
   2  -8 -18    2.98    1.91
   2  -8 -17   -0.71    2.38
   2  -8 -16    8.43    3.81
   2  -8 -15  108.75   12.11
   2  -8 -14    9.45    3.87
   2  -8 -13  164.95   14.38
   2  -8 -12   29.96    6.45
   2  -8 -11  209.44   16.09
   2  -8 -10   22.21    5.48
   2  -8  -9   31.81    6.06
  -2  -8   8   -1.12    2.68
   2  -8  -8   -0.09    1.59
  -2  -8   7   56.71    8.19
   2  -8  -7   57.14    8.28
  -2  -8   6   16.64    4.53
   2  -8  -6   20.54    5.49
  -2  -8   5  412.47   21.62
   2  -8  -5  389.15   20.77
   2  -8  -4   46.95    7.46
  -2  -8   4   47.04    7.47
  -2  -8   3  339.52   19.24
   2  -8  -3  324.64   19.12
   2  -8  -2   65.06    8.75
  -2  -8   2   71.94    9.09
   2  -8  -1  262.88   17.22
  -2  -8   1  260.06   16.63
   2  -8   0    7.59    2.61
  -2  -8   0    7.88    3.58
   2  -8   1   18.51    4.62
  -2  -8  -1   14.77    3.50
  -2  -8  -2    3.08    1.33
   2  -8   2    8.59    3.37
   2  -8   3   75.75    9.33
  -2  -8  -3   84.67    9.47
   2  -8   4    4.62    2.98
  -2  -8  -4    4.57    2.37
   2  -8   5  139.89   12.85
  -2  -8  -5  143.32   12.41
   2  -8   6   39.09    7.05
  -2  -8  -6   30.54    5.98
   2  -8   7   90.70   10.59
  -2  -8  -7   85.39    9.68
  -2  -8  -8    8.53    3.53
   2  -8   8    7.09    2.98
  -2  -8  -9   14.95    4.00
   2  -8   9   14.16    4.41
  -2  -8 -10    6.42    3.62
  -2  -8 -11   26.93    5.58
  -2  -8 -12    5.95    3.37
  -2  -8 -12    6.45    2.95
  -2  -8 -13   55.33    9.04
  -2  -8 -14    3.30    2.85
  -2  -8 -15   67.11   10.24
   2  -9 -11   -0.65    1.33
   2  -9 -10   52.20    8.36
   2  -9  -9   12.17    4.58
   2  -9  -8  273.41   19.26
  -2  -9   7   11.59    4.97
   2  -9  -7    6.94    3.53
  -2  -9   6   88.48   10.95
   2  -9  -6   96.74   11.35
  -2  -9   5   -1.85    2.68
   2  -9  -5    2.21    3.02
   2  -9  -4   -0.54    1.61
  -2  -9   4   -0.95    1.61
  -2  -9   3   -0.98    2.37
   2  -9  -3    0.24    2.48
  -2  -9   2   72.82    9.70
   2  -9  -2   71.91    9.59
  -2  -9   1    9.64    3.73
   2  -9  -1    9.81    4.13
  -2  -9   0  286.72   19.11
   2  -9   0  345.29   21.29
   2  -9   1   16.89    5.49
  -2  -9  -1   12.17    4.47
  -2  -9  -2  226.18   16.77
   2  -9   2  277.13   19.42
  -2  -9  -3    0.01    1.56
   2  -9   3    1.27    2.77
   2  -9   4   85.37   11.12
  -2  -9  -4   63.44    8.85
   2  -9   5    6.05    3.72
  -2  -9  -5    2.00    1.93
  -2  -9  -6   11.53    3.76
   2  -9   6   15.53    4.75
  -2  -9  -7    2.66    2.35
  -2  -9  -8   92.26   10.74
   3   0 -32    0.10    1.17
   3   0 -31   -0.30    2.51
   3   0 -30   -0.44    1.67
   3   0 -29   13.76    4.95
   3   0 -28   -2.51    2.86
   3   0 -27   -0.27    1.30
   3   0 -26    0.93    1.99
   3   0 -26    1.93    1.84
   3   0 -25   25.36    5.74
   3   0 -25   26.81    4.80
   3   0 -24    1.07    2.05
   3   0 -24    1.34    1.42
   3   0 -23    8.92    3.37
   3   0 -23    8.15    2.62
   3   0 -22    0.88    1.84
   3   0 -22    2.53    1.79
   3   0 -21    1.57    1.30
   3   0 -21    3.11    1.73
   3   0 -20    1.81    1.46
   3   0 -20    1.64    1.06
   3   0 -20    0.78    1.37
   3   0 -19   -0.04    0.92
   3   0 -19    1.09    1.37
   3   0 -19   -1.22    1.32
   3   0 -18   -0.23    0.69
   3   0 -18    0.21    1.00
   3   0 -18    1.45    1.43
   3   0 -17   25.95    3.47
   3   0 -17   26.94    4.48
   3   0 -17   25.29    3.67
   3   0 -16   -1.25    1.17
   3   0 -16    0.47    0.86
   3   0 -15    1.95    1.08
   3   0 -14   -1.34    1.18
   3   0 -13   77.76    5.43
   3   0 -12    0.23    0.70
   3   0 -12   -0.95    1.00
   3   0 -11  112.13    5.83
   3   0 -11  119.34    7.09
   3   0 -10    0.96    0.96
   3   0 -10    1.06    0.76
   3   0  -9  165.37    6.30
   3   0  -9  178.52    7.51
   3   0  -8   -0.05    0.61
   3   0  -8   -0.17    0.42
   3   0  -7   32.17    2.76
  -3   0   6    5.20    1.06
   3   0  -6    3.40    1.00
  -3   0   5    2.83    0.89
   3   0  -5    2.32    0.69
  -3   0   4    1.33    0.57
   3   0  -4   -0.26    0.70
   3   0  -4    0.21    0.43
  -3   0   3    2.30    0.62
   3   0  -3    3.09    0.91
   3   0  -2    0.46    0.41
  -3   0   2    0.79    0.48
  -3   0   1   10.89    1.46
   3   0  -1   26.12    2.01
  -3   0   1   21.40    1.70
  -3   0   0    2.41    0.78
   3   0   0    2.45    0.70
  -3   0  -1    3.96    0.51
   3   0   1    5.09    0.99
  -3   0  -1    4.66    0.96
   3   0   1    3.97    0.53
  -3   0  -2   -0.75    0.46
  -3   0  -2    1.89    0.48
  -3   0  -2    2.84    0.87
   3   0   2    0.86    0.29
  -3   0  -3    3.54    0.97
  -3   0  -3    3.40    0.81
  -3   0  -4    0.38    0.80
  -3   0  -4    0.58    0.42
  -3   0  -5    4.89    0.85
  -3   0  -5    3.56    1.21
  -3   0  -6    0.58    0.49
  -3   0  -6    0.71    0.58
  -3   0  -7   27.08    3.21
  -3   0  -7   21.08    1.61
  -3   0  -8    0.35    0.26
  -3   0  -8    0.81    1.07
  -3   0  -9    0.71    1.04
  -3   0 -10    6.36    2.21
  -3   0 -11    0.89    1.12
  -3   0 -12    1.16    1.00
  -3   0 -13    1.27    1.34
  -3   0 -14    0.12    0.25
  -3   0 -14   -0.52    0.98
  -3   0 -15    6.65    2.48
  -3   0 -16   -0.18    1.00
  -3   0 -17    2.78    1.76
  -3   0 -18    1.86    1.98
  -3   0 -19    5.38    2.41
  -3   0 -20    1.23    1.88
  -3   0 -21    9.70    3.26
  -3   0 -22    3.50    2.86
  -3   0 -23   17.62    4.36
  -3   0 -24    0.75    2.15
  -3   0 -25   -0.52    1.82
  -3   0 -25   -0.10    1.24
  -3   0 -26    5.73    3.22
  -3   0 -26    0.89    1.69
  -3   0 -27    2.95    2.64
  -3   0 -28    1.99    3.94
  -3   0 -29    2.23    3.60
   3  -1 -33    4.37    2.49
   3  -1 -32    0.73    1.44
   3   1 -31    9.09    4.90
   3  -1 -31    5.09    2.93
   3  -1 -30    3.70    2.76
   3   1 -30    7.85    3.82
   3   1 -29   22.59    6.41
   3  -1 -29   20.53    5.78
   3  -1 -29   16.52    4.53
   3  -1 -28    3.00    2.49
   3   1 -28    0.89    2.07
   3  -1 -28    2.04    2.85
   3   1 -27   31.81    6.49
   3  -1 -27   24.80    5.80
   3  -1 -27   28.33    5.45
   3  -1 -26    2.04    2.69
   3  -1 -26    3.34    2.37
   3   1 -26    1.72    2.24
   3  -1 -25   41.90    6.31
   3  -1 -25   39.73    6.92
   3   1 -25   38.63    7.00
   3  -1 -24   -0.82    1.67
   3  -1 -24    2.91    2.86
   3   1 -24    1.95    1.92
   3  -1 -23   30.61    5.43
   3   1 -23   30.18    5.70
   3  -1 -23   29.83    5.56
   3   1 -23   25.25    4.13
   3   1 -22    9.47    2.60
   3   1 -22   10.32    3.32
   3  -1 -22    6.86    2.54
   3  -1 -22   10.18    2.99
   3  -1 -21   59.89    6.88
   3   1 -21   64.39    7.95
   3   1 -21   66.46    6.07
   3  -1 -21   69.46    7.82
   3   1 -20    3.75    1.69
   3   1 -20    2.99    2.50
   3  -1 -20    4.14    2.22
   3  -1 -20    3.80    1.30
   3   1 -19  223.24   14.02
   3  -1 -19  223.93    9.00
   3  -1 -19  216.12   12.50
   3   1 -19  210.88   10.15
   3  -1 -19  223.78   13.11
   3  -1 -18    1.04    2.25
   3   1 -18    2.36    1.68
   3  -1 -18    3.25    2.09
   3   1 -18    3.63    3.05
   3  -1 -18    2.85    1.95
   3  -1 -17 1011.85   18.45
   3   1 -17  943.45   19.66
   3  -1 -17  994.19   25.54
   3  -1 -17  964.32   24.63
   3   1 -17 1017.89   27.96
   3  -1 -16    6.05    2.10
   3   1 -16    8.37    2.81
   3   1 -16    6.37    1.57
   3  -1 -16    7.51    1.75
   3  -1 -15    0.71    0.90
   3  -1 -15   -0.50    1.36
   3   1 -15    0.14    0.54
   3  -1 -14    1.43    1.11
   3  -1 -14    0.77    0.91
   3   1 -14    0.00    0.61
   3  -1 -14   -0.06    0.93
   3  -1 -13    2.03    1.26
   3  -1 -13    0.24    0.93
   3   1 -13    0.73    0.40
   3  -1 -13    0.04    0.74
   3   1 -12   33.00    2.71
   3  -1 -12   37.71    3.75
   3  -1 -12   37.03    3.92
   3  -1 -12   36.26    3.98
   3  -1 -11    2.53    0.96
   3  -1 -11    1.97    0.67
   3   1 -11    3.58    0.83
   3  -1 -11    3.09    1.27
   3  -1 -10    8.68    1.75
   3  -1 -10    6.80    1.76
   3   1 -10    7.52    1.23
   3  -1 -10    8.49    1.77
  -3  -1  10    7.19    1.29
   3  -1  -9 2610.05   26.00
   3  -1  -9 2713.49   30.06
  -3  -1   9 2714.60   20.44
   3  -1  -9 2760.88   27.28
   3  -1  -8   43.67    3.26
   3  -1  -8   42.92    3.15
  -3  -1   8   45.94    2.35
   3  -1  -8   44.72    3.77
   3  -1  -7   54.25    3.13
   3  -1  -7   49.24    3.69
  -3  -1   7   52.98    2.18
   3  -1  -7   54.48    3.51
  -3   1   6    2.82    0.78
   3  -1  -6    1.75    0.58
   3  -1  -6    2.85    1.07
   3  -1  -5   29.36    1.78
   3  -1  -5   33.20    2.69
  -3   1   5   33.01    2.00
   3  -1  -4    8.61    1.06
  -3   1   4   10.79    1.02
   3  -1  -4   10.16    0.94
  -3   1   3  107.53    2.80
  -3  -1   3  104.50    3.15
   3  -1  -3   90.91    4.31
   3  -1  -3   96.65    2.60
  -3   1   2   12.58    1.03
  -3  -1   2   11.43    1.22
   3   1  -2   10.39    1.10
   3   1  -2    1.78    0.70
   3   1  -2   10.73    1.08
   3   1  -1  245.89    4.31
  -3  -1   1  249.34    6.27
   3   1  -1  264.63    6.20
  -3  -1   1  248.23    4.36
  -3  -1   0    3.75    1.08
  -3   1   0    2.92    0.71
   3  -1   0    3.77    0.82
  -3  -1   0    3.43    0.48
   3   1   0    3.28    0.83
   3  -1   1  464.55    8.80
   3  -1   2    4.74    1.10
   3  -1   3    2.33    0.79
  -3   1  -4    5.65    1.04
   3  -1   4    7.83    1.43
  -3   1  -5  320.87    8.76
  -3   1  -6   13.91    1.99
  -3  -1  -6    0.44    0.50
  -3  -1  -7 1428.58   26.37
  -3   1  -7 1859.18   22.88
  -3   1  -8   -0.11    1.19
  -3  -1  -8    2.42    1.32
  -3   1  -9   42.80    3.73
  -3  -1  -9   58.55    6.40
  -3   1 -10   -0.88    1.62
  -3  -1 -10    1.42    1.50
  -3   1 -11   35.26    4.02
  -3  -1 -11   41.40    5.16
  -3   1 -12   23.37    3.59
  -3  -1 -12   19.94    3.67
  -3  -1 -13  529.99   19.23
  -3   1 -13  499.14   16.68
  -3   1 -14    5.60    2.61
  -3  -1 -14    2.48    1.78
  -3  -1 -15  194.78   12.17
  -3   1 -15  191.22   11.04
  -3   1 -16    0.36    1.51
  -3  -1 -16    1.39    2.03
  -3  -1 -17    2.84    2.24
  -3   1 -17    2.38    1.96
  -3  -1 -18    1.36    2.20
  -3   1 -18    2.45    1.74
  -3   1 -19   13.28    3.40
  -3  -1 -19   13.03    3.69
  -3  -1 -20   19.25    4.74
  -3   1 -20   15.48    3.77
  -3   1 -21   56.42    7.02
  -3  -1 -21   53.83    7.71
  -3  -1 -22    2.87    2.55
  -3   1 -22    1.95    3.20
  -3   1 -22    2.33    1.95
  -3  -1 -23   22.62    5.24
  -3   1 -23   22.62    5.96
  -3   1 -23   24.27    4.92
  -3  -1 -24    3.92    1.74
  -3   1 -24    3.54    3.41
  -3   1 -25   21.10    6.13
  -3  -1 -25   10.67    3.74
  -3   1 -26    2.93    3.25
  -3  -1 -26   -0.49    1.20
  -3  -1 -26    1.31    2.29
  -3   1 -27   16.79    5.81
  -3  -1 -27   14.36    4.83
  -3  -1 -27   21.47    6.05
  -3   1 -28    8.25    4.09
  -3  -1 -28   10.00    4.60
  -3  -1 -28    8.30    3.94
  -3  -1 -29    4.22    3.35
  -3  -1 -29    2.02    2.82
   3  -2 -31    1.47    1.56
   3  -2 -31    0.33    1.42
   3  -2 -30   11.23    4.02
   3   2 -30    9.76    4.17
   3  -2 -30   10.16    3.82
   3  -2 -29   -0.09    1.36
   3   2 -29    0.45    1.50
   3  -2 -29   -0.11    1.82
   3  -2 -28    0.44    1.25
   3   2 -28    0.50    2.18
   3  -2 -27   26.78    5.95
   3  -2 -27   32.40    6.48
   3   2 -27   26.96    6.08
   3   2 -26   93.15   11.43
   3  -2 -26   97.13   10.61
   3  -2 -26   91.03   10.31
   3  -2 -25   13.88    4.23
   3   2 -25   15.44    4.64
   3  -2 -25   11.97    4.16
   3  -2 -24  130.62   11.40
   3   2 -24  133.03   12.76
   3  -2 -24  127.15   11.55
   3  -2 -23   10.76    3.34
   3   2 -23   12.33    4.19
   3  -2 -23   11.57    3.66
   3   2 -22  156.94   12.97
   3  -2 -22  178.74   12.57
   3  -2 -22  155.76   12.14
   3  -2 -21    2.07    1.54
   3  -2 -21    1.11    1.79
   3   2 -21    0.26    1.22
   3  -2 -20   49.88    6.33
   3   2 -20   41.22    6.46
   3  -2 -20   41.02    6.12
   3   2 -19    1.92    0.73
   3   2 -19    1.51    2.14
   3  -2 -19    3.16    1.94
   3  -2 -19    2.51    1.44
   3   2 -18   85.77    5.16
   3  -2 -18   91.86    7.87
   3   2 -18   84.43    8.63
   3  -2 -18   91.88    8.36
   3   2 -17   62.23    4.22
   3   2 -17   66.61    7.43
   3  -2 -17   58.14    6.48
   3  -2 -16  599.85   20.45
   3   2 -16  622.13   12.26
   3   2 -16  640.38   21.96
   3   2 -15   85.41    4.25
   3   2 -15   93.17    8.17
   3  -2 -15   86.30    7.67
   3  -2 -15   90.72    6.88
   3  -2 -14  400.78   13.59
   3  -2 -14  394.94   15.62
   3   2 -14  402.76    8.44
   3  -2 -13  129.01    7.25
   3  -2 -13  122.25    8.62
  -3  -2  13   94.56    3.84
   3  -2 -12 1808.16   25.49
   3  -2 -12 1813.06   31.17
   3  -2 -11   20.74    3.44
   3  -2 -11   34.44    3.38
   3  -2 -10  309.18    9.10
   3   2  -9   80.23    5.91
   3  -2  -9  132.92    5.35
   3   2  -8    1.38    1.00
   3  -2  -8    3.43    0.82
   3  -2  -7   39.35    2.30
   3   2  -7   39.40    3.70
   3   2  -6   57.57    4.23
   3  -2  -6   54.60    2.12
   3   2  -5  157.36    6.73
   3   2  -5  144.50    3.10
  -3  -2   5  153.70    3.38
   3   2  -4 2341.11   25.06
   3   2  -4 2328.36   15.70
  -3  -2   4 2308.88   16.90
  -3  -2   4 2415.76   24.25
  -3  -2   3   38.95    2.97
   3   2  -3   42.95    2.59
  -3  -2   3   40.30    2.56
   3   2  -3   40.18    3.18
   3   2  -2  499.10   11.02
  -3  -2   2  482.40    9.98
   3   2  -2  490.14    9.80
  -3  -2   2  485.85    9.82
  -3  -2   1   45.96    3.41
   3  -2  -1   48.70    3.66
  -3  -2   1   48.95    2.99
   3   2  -1   41.56    3.20
  -3  -2   0  163.86    5.41
   3   2   0  159.67    6.07
   3  -2   0  161.32    6.80
  -3  -2   0  155.54    6.78
  -3  -2  -1   60.02    3.29
   3  -2   1   58.21    4.22
  -3  -2  -1   56.41    4.38
   3  -2   2   84.78    5.13
  -3  -2  -2   77.77    5.32
   3  -2   3  203.71    7.95
  -3  -2  -3  191.15    8.95
   3  -2   4 1284.65   20.47
  -3  -2  -4 1165.62   23.10
   3  -2   5  168.23    7.69
   3  -2   6 1007.72   19.35
  -3   2  -7    9.10    1.88
  -3   2  -8    6.14    1.39
  -3   2  -9   -0.28    0.73
  -3   2 -10  602.04   14.27
  -3  -2 -11   35.17    5.20
  -3   2 -11   31.01    3.47
  -3   2 -12  406.39   13.02
  -3  -2 -12  422.91   17.95
  -3  -2 -13  176.29   11.99
  -3   2 -13  181.05    9.19
  -3   2 -14 1630.03   28.74
  -3  -2 -14 1594.92   36.41
  -3  -2 -15  108.97    9.83
  -3   2 -15  101.62    7.55
  -3  -2 -16  265.61   15.67
  -3   2 -16  265.69   12.71
  -3   2 -17   12.09    3.11
  -3  -2 -17   10.29    3.31
  -3  -2 -18   61.44    7.91
  -3   2 -18   67.33    6.80
  -3   2 -18   69.29    8.66
  -3  -2 -19    0.66    2.46
  -3   2 -19    0.67    0.99
  -3   2 -19    1.53    2.06
  -3   2 -20  181.04   11.50
  -3  -2 -20  193.80   14.45
  -3   2 -20  191.77   15.15
  -3  -2 -21   33.54    6.30
  -3   2 -21   38.24    7.58
  -3   2 -22  184.22   15.75
  -3  -2 -22  181.71   14.62
  -3  -2 -23   29.58    6.19
  -3   2 -23   32.94    7.09
  -3  -2 -24  194.46   15.76
  -3   2 -24  213.12   17.50
  -3  -2 -25   21.44    5.64
  -3   2 -25   21.39    6.02
  -3  -2 -26    6.20    4.27
  -3   2 -26    3.00    3.11
  -3  -2 -27    6.75    3.76
  -3   2 -27    4.10    4.13
  -3  -2 -28   39.01    8.11
  -3  -2 -28   32.05    6.92
  -3  -2 -29    2.68    2.86
  -3  -2 -29    3.62    3.42
   3  -3 -31   90.81   11.93
   3  -3 -30   41.53    7.98
   3   3 -29  130.38   14.75
   3  -3 -29  108.86   12.46
   3   3 -28   47.31    9.21
   3  -3 -28   47.60    8.19
   3   3 -27  346.90   22.70
   3  -3 -27  347.45   21.95
   3   3 -26  105.32   12.26
   3  -3 -26   99.43   11.34
   3   3 -25   90.64   10.94
   3  -3 -25   92.40    9.74
   3  -3 -25   79.85    9.99
   3   3 -24    1.74    1.52
   3  -3 -24   -2.03    2.41
   3  -3 -24    0.28    1.23
   3  -3 -23   42.26    6.13
   3   3 -23   41.81    7.10
   3  -3 -23   42.65    7.17
   3  -3 -22    9.68    3.01
   3  -3 -22   12.93    3.59
   3   3 -22    5.72    2.91
   3  -3 -21  174.59   11.73
   3   3 -21  159.32   13.37
   3  -3 -21  166.96   13.15
   3  -3 -20   42.07    5.72
   3   3 -20   41.52    6.92
   3  -3 -20   42.37    6.60
   3  -3 -19  221.85   12.19
   3   3 -19  211.03   14.36
   3  -3 -19  196.71   13.72
   3   3 -18   48.34    6.77
   3  -3 -18   41.19    6.19
   3   3 -17  124.38   10.54
   3  -3 -17  106.42    9.51
   3  -3 -16   31.36    4.82
   3  -3 -16   37.50    4.48
   3   3 -16   38.88    5.60
   3   3 -15   19.46    3.76
   3  -3 -15   19.26    3.12
   3  -3 -15   20.07    3.71
   3   3 -14   75.09    7.33
   3  -3 -14   72.95    5.54
   3  -3 -14   67.80    7.06
   3   3 -13  147.98    9.78
   3  -3 -13  142.39    7.30
   3  -3 -13  154.09   10.20
   3   3 -12    5.58    1.86
   3  -3 -12    7.49    2.20
   3  -3 -12    6.40    1.41
   3   3 -11  345.50   14.12
   3  -3 -11  336.26    9.44
   3   3 -10  181.11    9.84
   3  -3 -10  183.37    6.26
   3   3  -9  458.08   14.86
   3  -3  -9  450.41    8.67
   3  -3  -8    7.83    0.99
   3   3  -8    7.39    2.05
   3   3  -7  110.19    6.68
   3   3  -6    7.48    2.17
  -3  -3   6    7.14    1.68
   3   3  -6    4.52    0.68
   3   3  -5  186.61    8.15
  -3  -3   5  190.40    5.09
   3   3  -5  180.25    5.47
  -3  -3   5  190.91    8.34
  -3  -3   4  359.84   11.25
   3   3  -4  354.32   10.90
  -3  -3   4  356.29    8.04
   3   3  -4  297.99    8.12
   3  -3  -3 1357.00   23.57
   3   3  -3 1454.44   21.86
  -3  -3   3 1528.52   18.37
  -3  -3   3 1485.65   22.12
  -3  -3   2  354.86    9.71
  -3  -3   2  341.47   10.37
   3  -3  -2  347.35   11.69
   3   3  -2  352.01   10.42
  -3   3   2  331.28    5.06
  -3  -3   1 1197.59   18.99
  -3   3   1 1200.88   12.21
   3  -3  -1 1176.81   21.80
  -3  -3   1 1178.40   18.99
   3   3  -1 1154.20   18.72
  -3  -3   0  198.86    7.62
  -3   3   0  204.55    6.00
  -3  -3   0  204.23    8.58
   3  -3   0  202.28    8.94
   3   3   0  200.93    7.73
  -3  -3  -1 1187.89   21.66
  -3   3  -1 1229.72   16.73
  -3  -3  -1 1187.30   18.81
   3  -3   1 1241.24   22.53
  -3   3  -2  438.59   10.98
   3  -3   2  449.19   13.66
  -3  -3  -2  442.77   13.97
  -3  -3  -2  433.09   11.41
  -3  -3  -3  515.72   12.53
  -3   3  -3  529.56   13.13
  -3  -3  -3  534.53   16.12
   3  -3   3  522.43   15.06
  -3   3  -4    0.51    0.77
  -3  -3  -4   -0.64    1.06
   3  -3   4    0.86    1.25
  -3   3  -5  256.63   10.41
   3  -3   5  264.45   11.06
   3  -3   6  224.86   10.42
  -3   3  -6  214.79   10.10
  -3   3  -7 1184.46   25.06
   3  -3   7 1204.01   24.51
  -3   3  -8  216.31    8.27
  -3   3  -8  214.21   11.24
  -3   3  -9  588.45   19.46
  -3   3  -9  697.72   14.74
  -3  -3 -10  147.40   10.61
  -3   3 -10  143.33    6.85
  -3   3 -10  133.90    9.54
  -3   3 -11  424.96   17.61
  -3  -3 -11  430.68   18.59
  -3   3 -11  413.81   11.85
  -3   3 -12   69.71    7.64
  -3   3 -12   74.35    5.28
  -3  -3 -12   73.15    7.84
  -3   3 -13   12.43    2.71
  -3  -3 -13    7.35    2.99
  -3   3 -13    6.44    2.07
  -3   3 -14   18.68    4.59
  -3  -3 -14   20.73    4.58
  -3   3 -14   24.92    3.37
  -3  -3 -15  249.27   15.50
  -3   3 -15  258.08   15.60
  -3   3 -15  248.92   11.01
  -3   3 -16   96.46    9.95
  -3  -3 -16   93.49    9.99
  -3   3 -16   91.28    6.91
  -3  -3 -17  361.90   19.38
  -3   3 -17  340.12   18.95
  -3   3 -18  101.35   10.87
  -3  -3 -18   93.42   10.28
  -3  -3 -19  253.45   16.95
  -3   3 -19  258.08   17.43
  -3   3 -20   10.11    3.92
  -3  -3 -20    5.22    2.69
  -3   3 -21    4.57    3.25
  -3  -3 -21    7.56    2.71
  -3  -3 -22    3.18    2.78
  -3   3 -22    3.01    2.73
  -3  -3 -23   29.87    6.62
  -3   3 -23   29.37    6.99
  -3   3 -24   70.34   10.29
  -3  -3 -24   66.12    9.95
  -3   3 -25  239.45   19.32
  -3  -3 -25  219.56   18.06
  -3  -3 -26   19.57    6.33
  -3   3 -26   19.70    6.62
  -3   3 -27   39.73    8.35
  -3  -3 -27   40.96    8.25
  -3  -3 -28   15.81    5.72
  -3  -3 -28    6.64    3.23
   3  -4 -29   32.92    7.33
   3   4 -28   31.09    7.09
   3  -4 -28   35.33    7.43
   3  -4 -27    1.28    2.44
   3   4 -27    0.30    1.42
   3   4 -26   53.49    8.51
   3  -4 -26   62.35    9.53
   3   4 -25  165.80   15.38
   3  -4 -25  157.17   14.89
   3   4 -24  356.05   21.96
   3  -4 -24  365.14   22.07
   3   4 -23  235.01   17.47
   3  -4 -23  243.64   17.77
   3  -4 -22  677.48   29.10
   3   4 -22  680.05   28.90
   3   4 -21  138.07   12.81
   3  -4 -21  131.67   12.75
   3  -4 -20   86.43    9.98
   3   4 -20   88.07    9.70
   3   4 -19    5.01    1.93
   3  -4 -19    4.69    1.90
   3   4 -18   10.33    3.25
   3  -4 -18   11.86    3.16
   3   4 -17  154.32   12.04
   3  -4 -17  147.25   12.17
   3  -4 -16  671.60   25.16
   3   4 -16  681.80   24.34
   3  -4 -16  647.32   17.18
   3  -4 -15  761.89   26.09
   3   4 -15  747.52   24.65
   3  -4 -15  705.77   17.08
   3   4 -14  926.12   26.63
   3  -4 -14  853.12   17.41
   3  -4 -14  867.68   27.35
   3  -4 -13  125.02    6.15
   3   4 -13  130.00    9.86
   3  -4 -13  139.29   10.70
   3  -4 -12  302.76    8.72
   3   4 -12  314.79   14.63
   3  -4 -12  304.66   15.37
   3  -4 -11  149.61   10.49
   3   4 -11  152.05    9.82
   3  -4 -11  137.29    5.22
   3  -4 -10   58.11    6.36
   3  -4 -10   54.28    2.83
   3  -4 -10   28.90    1.90
   3   4 -10   60.31    6.02
   3   4  -9  153.81    9.28
   3  -4  -9  101.67    2.79
   3  -4  -9  134.86    3.49
   3   4  -8 1602.40   12.80
   3   4  -8 2234.04   33.95
  -3  -4   7 1519.00   28.40
   3   4  -7 1529.13   27.17
  -3  -4   6 1390.81   26.60
   3   4  -6 1382.94   25.14
   3  -4  -5  708.44   19.56
   3   4  -5  690.66   17.36
  -3  -4   5  682.82   18.24
  -3  -4   4 1152.44   17.42
   3   4  -4 1174.68   22.21
   3  -4  -4 1168.62   24.94
  -3  -4   4 1196.02   23.62
   3  -4  -3  218.81   10.83
   3   4  -3  226.72    9.41
  -3  -4   3  230.67   10.24
  -3  -4   3  215.15    8.17
   3  -4  -2  179.02    9.65
  -3  -4   2  167.24    7.64
  -3   4   2  173.90    4.44
  -3  -4   2  175.65    8.76
   3   4  -2  171.62    8.05
  -3   4   1   21.19    1.84
   3  -4  -1   19.06    2.97
  -3  -4   1   20.21    2.93
  -3  -4   1   21.15    3.01
   3   4  -1   20.05    2.74
  -3   4   0  798.25   12.80
   3  -4   0  886.37   21.68
  -3  -4   0  799.82   18.41
   3   4   0  805.28   17.01
  -3  -4   0  818.99   18.75
   3  -4   1  728.02   19.74
  -3   4  -1  713.82   13.39
  -3  -4  -1  750.39   18.96
  -3  -4  -1  696.26   17.04
  -3  -4  -2 1479.89   25.01
  -3   4  -2 1496.48   21.43
   3  -4   2 1537.93   28.98
  -3  -4  -3  488.75   14.56
  -3   4  -3  483.26   13.11
   3  -4   3  487.01   16.76
  -3   4  -4  415.81   12.94
   3  -4   4  416.15   15.55
  -3  -4  -4  405.48   13.13
  -3   4  -5  552.16   16.07
  -3  -4  -5  524.36   15.17
   3  -4   5  539.99   17.88
  -3  -4  -5  554.88   18.99
  -3   4  -6  931.26   21.83
  -3  -4  -6  917.32   25.09
   3  -4   6  886.93   23.54
  -3  -4  -7    4.51    2.24
   3  -4   7    3.82    1.73
  -3   4  -7    4.24    1.67
  -3   4  -8  698.39   20.89
  -3  -4  -8  665.36   22.79
   3  -4   8  683.79   21.06
  -3  -4  -9  423.05   18.60
  -3   4  -9  429.98   17.04
  -3   4 -10  405.54   11.72
  -3  -4 -10  397.53   18.61
  -3   4 -10  387.77   16.75
  -3   4 -11   65.38    4.75
  -3  -4 -11   61.57    7.69
  -3   4 -11   63.98    7.35
  -3   4 -12  277.96   15.15
  -3  -4 -12  279.30   16.33
  -3   4 -12  284.14    9.98
  -3   4 -13  300.03   16.27
  -3  -4 -13  321.79   17.98
  -3  -4 -14  192.65   14.32
  -3   4 -14  177.64   12.95
  -3  -4 -15   10.11    3.88
  -3   4 -15    4.73    2.10
  -3   4 -16   28.43    5.69
  -3  -4 -16   32.97    6.29
  -3  -4 -17   93.81   10.69
  -3   4 -17   87.43    9.94
  -3   4 -18  217.41   16.12
  -3  -4 -18  234.27   17.27
  -3  -4 -19  159.15   14.39
  -3   4 -19  132.95   12.82
  -3  -4 -20  471.77   25.05
  -3   4 -20  448.12   24.09
  -3  -4 -21  166.02   15.36
  -3   4 -21  148.77   14.28
  -3   4 -22  183.98   16.30
  -3  -4 -22  170.30   15.68
  -3   4 -23   74.94   10.46
  -3  -4 -23   80.28   11.05
  -3   4 -24   21.51    6.19
  -3  -4 -24   26.28    7.08
  -3  -4 -25    7.04    4.47
  -3   4 -25    8.09    4.39
  -3  -4 -26   15.53    5.67
   3   5 -26   38.84    7.70
   3  -5 -26   41.85    8.32
   3   5 -25   34.33    6.76
   3  -5 -25   32.94    7.01
   3   5 -24   -1.15    1.25
   3  -5 -24   -1.41    3.01
   3  -5 -23   90.58   11.17
   3   5 -23   87.45   10.82
   3  -5 -22  149.14   14.52
   3   5 -22  143.78   13.71
   3   5 -21  166.33   14.30
   3  -5 -21  156.50   14.49
   3  -5 -20  141.86   13.63
   3   5 -20  149.66   13.09
   3   5 -19  151.32   13.17
   3  -5 -19  152.52   13.73
   3   5 -18  307.04   17.91
   3  -5 -18  304.75   19.23
   3   5 -17  408.94   20.22
   3  -5 -17  388.58   20.97
   3   5 -16   25.57    4.82
   3  -5 -16   28.45    5.62
   3  -5 -15  164.38   13.10
   3   5 -15  162.00   11.92
   3   5 -14  275.69   15.23
   3  -5 -14  279.32   16.60
   3   5 -13  315.88   15.83
   3   5 -12  373.47   16.71
   3   5 -11  303.77   14.72
   3   5 -10  547.31   19.25
   3   5  -9  925.25   24.25
   3   5  -8  644.80   19.54
  -3  -5   8  639.39   21.08
  -3  -5   7  172.40   10.59
   3  -5  -7  172.13   10.82
   3   5  -7  165.07    9.58
   3   5  -6    0.23    1.26
   3  -5  -6    1.58    1.31
  -3  -5   6    4.15    2.12
  -3  -5   5  120.67    8.59
   3  -5  -5  120.15    8.96
   3   5  -5  112.48    7.81
   3   5  -4  545.04   16.36
  -3  -5   4  545.89   18.13
   3  -5  -4  536.90   19.07
   3  -5  -3  717.03   21.90
  -3  -5   3  707.31   20.61
   3   5  -3  755.67   18.82
  -3  -5   2  272.11   12.47
   3  -5  -2  258.66   13.03
  -3   5   2  264.03    6.18
  -3  -5   2  263.92   10.69
   3   5  -2  255.25   10.79
   3   5  -1   37.39    4.07
  -3   5   1   35.61    2.62
  -3  -5   1   36.05    4.40
   3  -5  -1   34.96    4.70
  -3   5   0  192.60    6.78
   3  -5   0  186.02   11.14
  -3  -5   0  177.91   10.14
  -3   5  -1  583.86   12.94
  -3  -5  -1  553.16   17.49
   3  -5   1  567.32   19.37
  -3  -5  -2  262.54   12.70
  -3  -5  -2  258.59   12.00
   3  -5   2  256.38   13.40
  -3   5  -2  265.30    9.47
   3  -5   3   10.26    2.77
  -3   5  -3    7.20    1.49
  -3  -5  -3    9.30    2.61
  -3  -5  -3    7.29    2.16
  -3  -5  -4   87.91    7.03
   3  -5   4   79.20    7.58
  -3  -5  -4   85.69    7.71
  -3   5  -4   85.16    6.03
  -3  -5  -5  344.92   15.90
   3  -5   5  326.01   15.46
  -3   5  -5  331.86   12.69
  -3  -5  -5  322.40   13.58
  -3  -5  -6  376.83   14.73
  -3   5  -6  399.98   14.71
   3  -5   6  391.65   17.25
  -3  -5  -6  399.80   17.92
  -3   5  -7  356.28   14.73
  -3  -5  -7  337.61   16.98
  -3  -5  -7  325.02   13.94
   3  -5   7  339.34   16.21
  -3   5  -8  128.23    9.36
  -3  -5  -8  120.87   10.46
  -3  -5  -8  117.32    8.45
   3  -5   8  114.76    9.74
   3  -5   9   15.72    3.80
  -3   5  -9   23.63    4.86
  -3  -5  -9   21.75    5.05
  -3   5 -10    4.23    2.99
  -3  -5 -10    1.37    2.00
  -3   5 -11    3.56    2.51
  -3  -5 -11    1.57    1.78
  -3   5 -12    1.48    2.31
  -3  -5 -12    3.31    3.29
  -3  -5 -13   27.36    5.95
  -3   5 -13   31.29    5.47
  -3   5 -14  287.09   16.90
  -3  -5 -14  290.82   18.53
  -3  -5 -15  585.78   26.78
  -3   5 -15  521.02   23.43
  -3   5 -16  325.12   19.04
  -3  -5 -16  339.18   20.85
  -3  -5 -17  111.05   12.31
  -3   5 -17   92.26   10.46
  -3  -5 -18   44.70    8.06
  -3   5 -18   40.26    7.10
  -3  -5 -19   34.14    7.22
  -3   5 -19   34.01    6.63
  -3  -5 -20   23.23    6.25
  -3   5 -20   15.97    4.45
  -3   5 -21    0.09    1.46
  -3  -5 -21    3.01    3.67
  -3  -5 -22   52.77    9.29
  -3   5 -22   45.22    8.21
  -3   5 -23  142.30   14.92
  -3  -5 -23  154.00   15.80
  -3   5 -24  124.94   14.27
   3   6 -24   36.47    7.62
   3   6 -23   99.21   11.88
   3   6 -22   52.44    8.73
   3   6 -21   54.77    8.35
   3   6 -20   10.58    3.92
   3   6 -19   -1.64    2.44
   3   6 -18   15.22    4.42
   3   6 -17  104.72   10.66
   3   6 -16  108.72   10.66
   3   6 -15  173.37   13.11
   3   6 -14   23.89    4.77
   3   6 -13   30.49    5.16
   3   6 -12   23.35    4.69
   3   6 -11   22.61    4.27
   3   6 -10    3.08    1.36
   3  -6 -10    3.12    1.66
   3  -6  -9   97.04    8.90
   3   6  -9   93.75    8.18
  -3  -6   8   83.81    8.40
   3  -6  -8   85.39    8.38
   3   6  -8   90.61    7.77
   3   6  -7  241.86   12.60
   3  -6  -7  223.45   13.71
  -3  -6   7  233.63   13.66
   3   6  -6  255.08   12.66
   3  -6  -6  244.65   14.18
  -3  -6   6  246.92   13.99
  -3  -6   5  578.32   21.13
   3  -6  -5  576.73   21.56
   3   6  -5  630.20   19.30
  -3  -6   4   99.22    8.65
   3  -6  -4   99.42    9.06
   3   6  -4  105.72    7.72
   3  -6  -3    0.32    1.38
   3   6  -3    2.01    1.33
  -3  -6   3    0.29    1.25
   3   6  -2   38.00    4.46
  -3  -6   2   37.75    5.17
   3  -6  -2   41.72    5.87
  -3  -6   1   60.69    6.51
   3   6  -1   52.37    5.07
   3  -6  -1   51.77    6.65
  -3  -6   0    3.17    1.32
   3  -6   0    4.40    1.86
  -3  -6   0    5.68    2.17
  -3  -6  -1  141.08    9.66
  -3  -6  -1  138.87    9.80
   3  -6   1  141.91   10.75
  -3  -6  -2  406.55   16.89
   3  -6   2  396.62   18.47
  -3  -6  -2  397.09   16.62
   3  -6   3 1252.22   32.57
  -3  -6  -3 1223.70   29.11
  -3  -6  -3 1249.79   30.86
  -3  -6  -4  487.69   19.73
  -3  -6  -4  463.23   18.14
   3  -6   4  469.92   20.12
  -3  -6  -5  470.09   20.05
  -3  -6  -5  453.37   17.92
   3  -6   5  439.92   19.91
  -3   6  -5  453.01   15.34
  -3  -6  -6   76.56    8.46
  -3   6  -6   79.58    6.83
   3  -6   6   78.50    8.37
  -3  -6  -6   69.43    7.26
  -3   6  -7   41.28    5.04
  -3  -6  -7   42.97    5.54
   3  -6   7   33.78    5.55
  -3  -6  -7   38.41    5.98
  -3   6  -8   -0.74    0.92
   3  -6   8   -0.25    1.31
  -3  -6  -8   -0.55    1.78
  -3  -6  -8   -0.27    1.50
   3  -6   9   79.50    8.93
  -3  -6  -9   81.18    9.15
  -3   6  -9   85.45    7.94
  -3  -6  -9   75.83    7.65
  -3  -6 -10  115.72   11.46
  -3  -6 -10  113.91    9.47
  -3   6 -10  126.56   10.14
   3  -6  10  129.13   11.11
  -3  -6 -11  227.75   16.25
  -3  -6 -11  213.65   13.12
  -3   6 -11  230.07   14.08
  -3  -6 -12  133.89   12.87
  -3   6 -12  143.68   11.57
  -3  -6 -13  358.39   21.22
  -3   6 -13  388.12   19.41
  -3  -6 -14  183.61   15.53
  -3   6 -14  186.48   13.90
  -3   6 -15  122.21   11.67
  -3  -6 -15  137.28   13.77
  -3   6 -16    4.75    3.18
  -3  -6 -16    1.30    1.86
  -3  -6 -17   12.97    4.77
  -3   6 -17    9.73    3.57
  -3  -6 -18   20.08    6.15
  -3   6 -18   11.03    3.57
  -3   6 -19  110.71   12.24
  -3  -6 -19  146.02   15.24
  -3  -6 -20  115.19   13.83
  -3   6 -20   95.90   11.58
  -3   6 -21   61.92    9.53
  -3  -6 -21   79.76   11.57
  -3   6 -22   15.72    5.05
   3   7 -22   24.93    6.33
   3   7 -21   41.37    7.67
   3   7 -20  164.66   14.86
   3   7 -19   23.19    5.86
   3   7 -18   53.45    8.30
   3   7 -17   16.26    4.68
   3   7 -16   39.68    6.94
   3  -7 -15   -1.07    1.37
   3   7 -15    3.86    3.28
   3   7 -14   28.01    5.24
   3  -7 -14   19.93    4.52
   3   7 -13   32.68    5.73
   3  -7 -13   32.10    6.05
   3  -7 -12   19.38    4.63
   3   7 -12   21.56    4.38
   3   7 -11    6.00    2.45
   3  -7 -11    2.94    1.90
   3   7 -10  144.18   10.95
   3  -7 -10  124.97   11.45
   3  -7  -9   56.68    7.63
   3   7  -9   61.87    7.16
   3   7  -8  104.91    8.81
   3  -7  -8   93.71    9.67
  -3  -7   8   92.40    9.43
   3  -7  -7    9.74    3.07
   3   7  -7   11.99    2.92
  -3  -7   7   11.81    3.61
  -3  -7   6    4.02    1.96
   3  -7  -6    0.21    1.72
   3  -7  -5   24.91    5.06
  -3  -7   5   26.01    4.68
  -3  -7   4   51.82    6.75
   3  -7  -4   48.47    6.78
   3  -7  -3   23.59    4.84
  -3  -7   3   23.26    4.55
   3  -7  -2   31.69    5.59
  -3  -7   2   35.79    5.67
  -3  -7   1    1.99    1.85
   3  -7  -1   -0.15    1.78
   3  -7   0   16.74    4.01
  -3  -7   0   18.37    3.98
  -3  -7  -1   19.00    4.13
   3  -7   1   17.37    4.42
  -3  -7  -2    0.23    1.52
   3  -7   2    1.02    1.42
  -3  -7  -3    8.86    2.42
   3  -7   3    5.31    2.72
  -3  -7  -3    8.86    3.09
   3  -7   4   57.20    7.70
  -3  -7  -4   60.85    7.42
  -3  -7  -4   69.10    7.91
  -3  -7  -5   50.59    6.78
   3  -7   5   49.02    7.05
  -3  -7  -5   51.21    7.10
  -3  -7  -6  246.57   15.91
  -3  -7  -6  228.13   14.01
   3  -7   6  246.60   16.05
   3  -7   7   59.69    8.27
  -3  -7  -7   75.07    9.12
  -3  -7  -7   62.05    7.46
   3  -7   8  141.60   12.66
  -3  -7  -8  148.92   13.10
  -3  -7  -8  144.97   11.42
  -3  -7  -9   -1.15    1.93
  -3  -7  -9    1.50    1.89
   3  -7   9    0.06    1.52
  -3  -7 -10    2.98    2.35
  -3  -7 -10    0.04    1.86
   3  -7  10    2.74    1.77
  -3  -7 -11   13.29    3.73
  -3  -7 -11   11.42    3.94
  -3  -7 -12    1.00    1.74
  -3  -7 -12    1.37    1.53
  -3  -7 -13   14.24    3.94
  -3  -7 -13   16.12    4.42
  -3  -7 -14  110.91   12.70
  -3  -7 -15   34.09    7.42
  -3  -7 -16  114.65   13.46
  -3  -7 -17   15.98    5.97
  -3  -7 -18  135.72   15.18
  -3   7 -19   21.81    5.56
  -3   7 -20    0.49    1.31
  -3   7 -21   -0.19    1.32
   3  -8 -18    4.58    3.02
   3  -8 -17    9.89    4.15
   3  -8 -16    1.57    1.46
   3  -8 -15   36.18    7.10
   3  -8 -14    0.09    1.64
   3  -8 -13   64.05    9.13
   3  -8 -12    4.49    2.56
   3  -8 -11   60.39    8.77
   3  -8 -10    4.24    2.52
   3  -8  -9    0.79    1.74
  -3  -8   8   36.41    6.62
   3  -8  -8   32.09    6.19
  -3  -8   7   64.14    8.64
   3  -8  -7   58.45    8.39
  -3  -8   6    2.69    1.57
   3  -8  -6    7.83    3.67
  -3  -8   5    3.37    1.51
   3  -8  -5    6.68    3.21
   3  -8  -4    5.11    2.95
  -3  -8   4    2.24    1.89
  -3  -8   3   12.95    4.17
   3  -8  -3   12.92    3.83
   3  -8  -2   -0.71    1.26
  -3  -8   2    0.17    1.30
   3  -8  -1   12.49    4.01
  -3  -8   1   19.77    4.72
   3  -8   0    9.04    3.32
  -3  -8   0   13.25    3.84
   3  -8   1   87.12   10.24
  -3  -8  -1   96.61    9.95
   3  -8   2    5.45    2.65
  -3  -8  -2    6.80    3.56
  -3  -8  -3   22.99    4.93
   3  -8   3   20.73    5.17
   3  -8   4    2.00    2.13
  -3  -8  -4    1.54    1.76
  -3  -8  -5   28.37    5.66
   3  -8   5   31.75    6.04
  -3  -8  -6   13.67    4.20
   3  -8   6   10.15    3.31
   3  -8   7    3.03    2.42
  -3  -8  -7    7.50    3.39
  -3  -8  -8   11.08    2.81
   3  -8   8   12.72    4.35
  -3  -8  -8   16.60    4.58
  -3  -8  -9  134.96   12.22
   3  -8   9  136.61   13.32
  -3  -8  -9  133.98   13.44
  -3  -8 -10   11.18    3.56
  -3  -8 -11   70.09   10.11
  -3  -8 -12    3.70    2.83
  -3  -8 -13   43.50    8.21
  -3  -8 -14    0.82    2.18
  -3  -8 -15    9.06    3.64
   3  -9 -10    0.40    1.27
   3  -9  -9    1.31    1.82
   3  -9  -8   11.27    4.52
   3  -9  -7    2.31    2.14
  -3  -9   7    1.92    1.54
   3  -9  -6    9.72    4.48
  -3  -9   6    1.75    1.73
   3  -9  -5    4.03    2.74
  -3  -9   5    1.49    1.68
  -3  -9   4   51.84    8.06
   3  -9  -4   50.59    8.25
   3  -9  -3    1.55    1.84
  -3  -9   3   -0.16    2.31
   3  -9  -2    9.57    3.82
  -3  -9   2    3.46    1.83
   3  -9  -1    1.58    1.55
  -3  -9   1    0.50    1.97
   3  -9   0   14.30    4.45
  -3  -9   0   11.27    4.01
   3  -9   1    1.35    1.86
  -3  -9  -1    1.76    2.09
   3  -9   2   89.58   11.21
  -3  -9  -2   73.27    9.48
   3  -9   3    2.71    2.38
  -3  -9  -3    2.42    1.75
   3  -9   4    4.64    2.47
  -3  -9  -4    5.31    3.01
   4   0 -33    5.07    3.27
   4   0 -32   77.35   11.14
   4   0 -31   -2.57    2.40
   4   0 -30   17.46    4.95
   4   0 -29    1.99    2.44
   4   0 -28   72.83    9.79
   4   0 -27   14.87    5.05
   4   0 -26 1072.55   30.50
   4   0 -26 1110.70   36.44
   4   0 -25    8.10    4.43
   4   0 -25   10.53    4.76
   4   0 -24  894.68   26.45
   4   0 -24  919.08   31.44
   4   0 -23    1.20    2.75
   4   0 -23    1.83    1.35
   4   0 -22    4.12    2.11
   4   0 -22    0.47    1.40
   4   0 -21   -0.15    0.66
   4   0 -21    1.97    1.48
   4   0 -21    0.96    1.30
   4   0 -20   21.77    3.59
   4   0 -20   16.41    3.24
   4   0 -20   12.88    3.07
   4   0 -19    1.08    1.67
   4   0 -19    1.52    2.07
   4   0 -19    0.47    2.04
   4   0 -18  616.78   21.39
   4   0 -18  662.11   18.23
   4   0 -18  580.09   17.59
   4   0 -17    3.32    3.18
   4   0 -17    1.59    1.97
   4   0 -17    2.01    1.56
   4   0 -16 1646.29   32.02
   4   0 -16 1559.51   27.64
   4   0 -16 1599.25   26.98
   4   0 -15    1.31    1.16
   4   0 -15    0.50    1.18
   4   0 -14  265.48   10.22
   4   0 -13   -0.08    0.57
   4   0 -13    0.34    0.71
   4   0 -12   67.79    5.51
   4   0 -12   65.61    4.56
   4   0 -11    0.41    0.61
   4   0 -10  100.71    5.96
   4   0  -9   -0.32    0.50
   4   0  -8 2060.20   23.36
   4   0  -7    0.46    0.59
   4   0  -6 2563.56   28.28
   4   0  -6 2597.31   23.04
   4   0  -5    4.43    1.55
   4   0  -5   -0.46    0.60
   4   0  -4    8.23    1.27
  -4   0   4    9.49    1.41
   4   0  -4   10.56    1.75
   4   0  -3    2.62    1.08
  -4   0   3    4.17    0.84
   4   0  -3    3.98    0.94
   4   0  -2 2343.66   22.46
  -4   0   2 2141.12   19.07
   4   0  -1    0.03    0.50
  -4   0   1    1.32    0.82
   4   0   0 6360.23   34.14
   4   0   0 6291.75   20.13
   4   0   1    2.72    1.17
   4   0   1    0.84    0.32
  -4   0  -1    0.13    0.34
  -4   0  -1    0.58    0.29
  -4   0  -2  789.07   11.73
   4   0   2  786.95   11.13
  -4   0  -2  768.60    8.82
  -4   0  -3   -0.45    0.27
   4   0   3    0.64    0.39
  -4   0  -3    0.63    0.63
  -4   0  -3    0.99    0.76
  -4   0  -4  218.91    5.96
  -4   0  -4  203.92    7.69
  -4   0  -5    1.37    1.12
  -4   0  -5    1.45    0.59
  -4   0  -6 2221.52   18.33
  -4   0  -6 2266.92   28.77
  -4   0  -7    0.33    0.42
  -4   0  -7    0.06    0.69
  -4   0  -8  628.44    9.68
  -4   0  -8  684.15   17.53
  -4   0  -9   -0.22    1.01
  -4   0  -9    1.12    0.78
  -4   0 -10 1796.66   31.16
  -4   0 -10 1386.89   14.20
  -4   0 -11    0.28    0.96
  -4   0 -11    1.78    0.75
  -4   0 -12  742.19   21.59
  -4   0 -12  508.91    8.40
  -4   0 -13   -1.32    1.48
  -4   0 -13    0.46    0.40
  -4   0 -14  241.24   13.23
  -4   0 -15   -0.15    1.46
  -4   0 -16   45.33    6.22
  -4   0 -17    0.17    1.40
  -4   0 -18  179.05   12.43
  -4   0 -19    1.73    1.86
  -4   0 -20  451.98   20.65
  -4   0 -21    3.84    2.87
  -4   0 -22  131.32   11.47
  -4   0 -23    4.46    2.46
  -4   0 -24   32.69    6.07
  -4   0 -25    1.52    2.27
  -4   0 -26    7.93    4.79
  -4   0 -26    1.91    1.21
  -4   0 -27    0.44    2.19
  -4   0 -28  100.32   13.09
   4  -1 -33    5.49    3.20
   4   1 -32    2.84    2.83
   4  -1 -32   -0.04    1.70
   4  -1 -31   81.66   11.02
   4   1 -31   84.41   11.56
   4   1 -30    9.59    4.63
   4  -1 -30   11.93    4.41
   4  -1 -29  126.63   12.94
   4   1 -29  117.86   13.14
   4  -1 -29  106.51   10.99
   4  -1 -28    2.96    2.53
   4   1 -28    0.05    1.79
   4  -1 -28    1.21    2.75
   4   1 -27  243.23   17.94
   4  -1 -27  262.13   17.75
   4  -1 -27  259.46   16.61
   4  -1 -26   25.57    5.11
   4  -1 -26   21.64    5.04
   4   1 -26   24.04    5.63
   4  -1 -25   18.60    4.45
   4  -1 -25   15.78    4.38
   4   1 -25   16.47    4.46
   4   1 -24    1.90    1.70
   4  -1 -24    5.01    2.02
   4  -1 -24    1.68    1.79
   4   1 -23  181.78   13.89
   4  -1 -23  191.10   13.65
   4  -1 -23  172.39   12.18
   4  -1 -22   25.31    4.83
   4   1 -22   26.76    4.08
   4  -1 -22   24.55    4.52
   4   1 -22   27.60    5.39
   4   1 -21    8.77    2.24
   4  -1 -21    9.73    2.69
   4   1 -21    9.86    3.22
   4  -1 -21    7.94    2.90
   4  -1 -20   38.54    4.14
   4  -1 -20   35.37    5.10
   4  -1 -20   36.11    5.38
   4   1 -20   36.82    5.87
   4   1 -20   35.62    4.22
   4   1 -19   24.41    3.36
   4   1 -19   22.28    4.48
   4  -1 -19   26.53    4.39
   4  -1 -19   24.30    3.36
   4  -1 -19   22.55    3.98
   4  -1 -18   38.84    5.13
   4   1 -18   36.75    3.93
   4  -1 -18   39.51    5.18
   4  -1 -18   38.12    4.11
   4   1 -18   42.91    5.99
   4   1 -17    6.59    2.61
   4  -1 -17    7.26    2.19
   4  -1 -17    7.77    2.51
   4   1 -17    5.08    1.40
   4  -1 -17    7.59    2.13
   4   1 -16   -0.23    1.44
   4  -1 -16    1.27    1.49
   4  -1 -16    0.12    0.85
   4   1 -16   -0.07    0.60
   4  -1 -15  208.27    8.96
   4  -1 -15  221.52   10.90
   4   1 -15  226.26    8.37
   4  -1 -14   60.31    5.56
   4  -1 -14   53.67    4.56
   4  -1 -14   60.05    5.48
   4  -1 -13 2558.46   33.14
   4  -1 -13 2473.81   33.53
   4  -1 -12   25.70    3.43
   4  -1 -12   15.74    2.55
   4  -1 -12   15.68    2.68
   4  -1 -11  296.60    9.83
   4  -1 -11  263.29    9.41
   4  -1 -11  289.35   10.59
   4  -1 -10    1.90    0.96
   4  -1 -10    2.71    1.38
  -4  -1  10    1.71    0.58
   4  -1  -9    2.21    0.83
  -4  -1   9    2.23    0.67
   4  -1  -9    3.30    1.51
   4  -1  -8   94.62    4.42
   4  -1  -8   99.83    5.40
  -4  -1   8   99.55    3.54
   4  -1  -7    1.72    0.62
  -4   1   7    2.98    0.95
   4  -1  -7    1.23    0.87
  -4   1   6  197.55    5.63
   4  -1  -6  179.83    5.14
   4  -1  -6  197.81    7.34
   4  -1  -5 1540.53   20.21
  -4   1   5 1615.92   14.51
   4  -1  -5 1523.86   13.62
   4  -1  -4    5.58    1.23
  -4   1   4    5.04    0.85
   4  -1  -4    3.79    0.69
  -4  -1   3 6711.80   31.86
   4  -1  -3 7009.39   41.71
  -4   1   3 7040.99   27.76
   4  -1  -2  365.41    9.32
  -4  -1   2  359.22    7.95
   4   1  -2  366.12    5.74
   4   1  -1 6059.49   19.00
  -4  -1   1 5972.67   34.54
   4  -1   0   39.28    2.66
  -4  -1   0   38.76    2.98
   4  -1   1   95.85    4.18
  -4  -1  -1   94.09    5.02
   4  -1   2   15.64    1.81
   4  -1   3 1310.15   16.84
   4  -1   4    0.71    0.68
  -4   1  -4   -0.43    0.86
   4   1   5  617.00    8.65
  -4   1  -5  557.86   12.68
  -4  -1  -6    0.05    0.41
  -4   1  -6   12.47    2.05
   4   1   6   14.56    1.21
  -4   1  -7  901.65   17.34
  -4  -1  -8   14.63    4.12
  -4   1  -8   16.61    2.69
  -4  -1  -9  202.54   11.06
  -4   1  -9  194.53    8.74
  -4  -1 -10    4.37    2.34
  -4   1 -10   -1.85    1.60
  -4  -1 -11   74.88    7.09
  -4   1 -11   71.12    5.86
  -4   1 -12   21.44    3.40
  -4  -1 -12   21.94    4.05
  -4  -1 -13  161.26   10.92
  -4   1 -13  160.79    9.64
  -4  -1 -14    2.97    2.16
  -4   1 -14    4.25    2.49
  -4   1 -15  775.50   22.97
  -4  -1 -15  787.98   25.37
  -4   1 -16   55.20    6.75
  -4  -1 -16   52.16    6.78
  -4  -1 -17   21.46    4.43
  -4   1 -17   19.24    4.03
  -4   1 -18    3.67    1.62
  -4  -1 -18    7.00    2.81
  -4  -1 -19   81.27    8.88
  -4   1 -19   79.32    8.12
  -4   1 -20    4.51    2.11
  -4  -1 -20    4.33    2.54
  -4   1 -21  250.98   15.07
  -4  -1 -21  239.77   15.98
  -4  -1 -22   13.29    4.38
  -4   1 -22   19.59    5.19
  -4  -1 -23  875.09   31.72
  -4   1 -23  920.10   29.92
  -4  -1 -24   31.82    6.82
  -4   1 -24   40.14    8.58
  -4   1 -25  298.76   21.39
  -4  -1 -25  286.52   18.77
  -4   1 -26   17.29    5.87
  -4  -1 -26    6.11    3.34
  -4   1 -27   29.44    6.97
  -4  -1 -27   19.73    5.37
  -4  -1 -28    3.50    3.66
  -4   1 -28    8.69    4.90
  -4  -1 -28    5.12    3.14
  -4  -1 -29   49.29    8.40
   4  -2 -31   -4.03    3.29
   4  -2 -31   -1.49    1.99
   4   2 -31    2.42    3.35
   4   2 -30    9.73    4.16
   4  -2 -30    7.52    3.46
   4  -2 -30    7.71    2.99
   4  -2 -29    3.51    2.31
   4   2 -29    3.65    3.74
   4  -2 -29    4.32    3.11
   4  -2 -28  159.24   14.17
   4  -2 -28  162.87   14.08
   4   2 -28  150.51   14.94
   4   2 -27   20.72    5.82
   4  -2 -27   24.27    5.83
   4  -2 -27   21.99    5.23
   4  -2 -26  468.91   22.60
   4  -2 -26  443.27   22.63
   4   2 -26  425.46   23.78
   4  -2 -25   70.79    8.93
   4  -2 -25   78.88    9.16
   4   2 -25   60.27    8.96
   4  -2 -24  209.78   14.94
   4  -2 -24  237.20   15.23
   4   2 -24  205.70   15.63
   4   2 -23    0.66    1.27
   4  -2 -23   -0.08    1.33
   4  -2 -23    1.37    1.93
   4   2 -22   82.64    9.20
   4  -2 -22   95.24    9.04
   4  -2 -22   78.89    8.59
   4   2 -21    1.36    2.11
   4  -2 -21   -0.74    1.09
   4  -2 -21   -0.96    1.91
   4  -2 -20   21.84    4.16
   4  -2 -20   19.43    4.17
   4   2 -20   21.85    4.77
   4  -2 -19   65.10    6.71
   4   2 -19   64.94    7.67
   4  -2 -19   62.60    7.22
   4   2 -18  857.41   26.94
   4  -2 -18  842.81   23.00
   4  -2 -18  817.03   25.08
   4  -2 -17   74.18    7.36
   4   2 -17   86.10    8.38
   4  -2 -16 1314.16   29.93
   4   2 -16 1420.57   32.38
   4  -2 -15  229.23   12.26
   4   2 -15  233.94   12.69
   4  -2 -15  243.15   10.71
   4  -2 -14  750.19   21.22
   4  -2 -14  743.65   17.91
   4  -2 -13   51.03    4.41
  -4  -2  13   36.41    2.18
   4  -2 -13   51.93    5.51
   4  -2 -12    0.73    0.53
  -4  -2  12    1.71    0.42
   4  -2 -12   -2.00    1.63
   4  -2 -11    7.24    1.92
   4  -2 -11   10.93    1.79
   4  -2 -10   20.17    2.19
   4  -2  -9    0.61    0.64
   4  -2  -8  260.85    6.07
   4   2  -8  230.42    9.37
   4  -2  -7   90.64    3.07
   4   2  -7   90.34    5.83
   4   2  -6 1885.26   25.02
  -4  -2   6 1860.99   14.15
   4   2  -5  143.02    6.72
  -4  -2   5  155.58    4.77
   4   2  -4  187.75    5.05
  -4  -2   4  185.85    5.85
   4   2  -4  183.28    7.45
  -4  -2   3   47.73    3.10
  -4  -2   3   43.03    3.16
  -4   2   3   45.76    1.77
   4   2  -3   46.29    2.83
   4   2  -3   44.93    3.64
   4   2  -2   33.23    3.08
   4  -2  -2   32.20    3.22
  -4  -2   2   32.17    2.92
  -4  -2   2   34.09    2.60
  -4  -2   1    0.31    0.47
   4   2  -1    0.32    0.46
   4  -2  -1   -0.43    0.84
  -4  -2   1    1.45    0.57
   4   2  -1    0.96    0.69
   4  -2   0  722.65   14.74
  -4  -2   0  701.63   10.55
  -4  -2   0  669.77   15.38
   4  -2   1  111.30    5.83
  -4  -2  -1  105.81    4.11
  -4  -2  -1  101.93    6.43
   4  -2   2  997.02   17.80
  -4  -2  -2  935.12   20.33
   4  -2   3   12.91    2.13
  -4  -2  -3   14.39    2.68
   4  -2   4    1.96    1.17
  -4  -2  -4    2.94    1.15
   4  -2   5    2.15    0.96
   4  -2   6  452.64   13.08
  -4   2  -7   75.49    5.00
  -4   2  -8  513.56   13.29
  -4   2  -9  207.21    8.68
  -4   2 -10 2165.41   28.96
  -4  -2 -11   59.65    6.79
  -4   2 -11   45.17    4.39
  -4  -2 -12  435.45   18.60
  -4   2 -12  383.11   13.34
  -4   2 -13   55.15    5.24
  -4  -2 -13   54.61    6.95
  -4  -2 -14   61.12    7.57
  -4   2 -14   62.60    5.87
  -4   2 -15   30.26    4.25
  -4  -2 -15   32.11    5.57
  -4  -2 -16  596.55   23.73
  -4   2 -16  574.63   19.33
  -4  -2 -17   76.24    8.91
  -4   2 -17   82.72    7.68
  -4  -2 -18  274.67   16.65
  -4   2 -18  281.38   14.49
  -4   2 -19    9.80    2.87
  -4  -2 -19   13.13    4.40
  -4  -2 -20  209.35   15.45
  -4   2 -20  233.43   16.89
  -4   2 -20  219.76   13.21
  -4  -2 -21   15.30    4.67
  -4   2 -21   23.62    5.87
  -4   2 -22  149.63   14.27
  -4  -2 -22  137.76   12.90
  -4   2 -23    7.00    3.69
  -4  -2 -23    1.42    2.71
  -4   2 -24  104.03   12.46
  -4  -2 -24   91.72   10.85
  -4   2 -25   42.32    8.30
  -4  -2 -25   28.77    6.50
  -4   2 -26  185.23   17.23
  -4  -2 -26  159.76   14.99
  -4   2 -27   38.13    8.11
  -4  -2 -27   30.32    6.96
  -4  -2 -28  102.63   12.56
  -4  -2 -29    3.50    3.08
  -4  -2 -29    2.97    2.40
   4  -3 -30   36.75    7.41
   4   3 -30   40.03    8.51
   4   3 -29  135.25   14.76
   4  -3 -29  138.80   14.07
   4  -3 -28   44.65    7.89
   4   3 -28   52.31    9.30
   4  -3 -27   61.44    8.86
   4   3 -27   59.98    9.37
   4  -3 -26   49.62    7.84
   4   3 -26   48.44    8.52
   4   3 -25    0.65    2.19
   4  -3 -25   -2.41    2.34
   4  -3 -24   36.21    5.90
   4  -3 -24   37.99    6.78
   4   3 -24   33.01    6.27
   4   3 -23  385.44   21.58
   4  -3 -23  418.19   18.86
   4  -3 -23  390.67   21.01
   4  -3 -22   82.52    9.49
   4   3 -22   70.73    9.02
   4  -3 -22   83.38    8.24
   4  -3 -21  435.79   17.96
   4  -3 -21  409.38   20.46
   4   3 -21  420.76   21.33
   4  -3 -20  150.89   10.14
   4  -3 -20  151.41   12.22
   4   3 -20  158.53   12.63
   4  -3 -19  642.88   24.40
   4   3 -19  689.44   25.45
   4  -3 -19  661.21   20.32
   4   3 -18  214.27   13.92
   4  -3 -18  209.27   13.76
   4   3 -17  319.42   16.30
   4  -3 -17  298.49   15.92
   4   3 -16   49.00    6.20
   4  -3 -16   50.85    4.95
   4  -3 -16   44.49    5.95
   4   3 -15    2.27    1.77
   4  -3 -15    2.14    1.15
   4  -3 -15    2.90    1.58
   4   3 -14   69.72    6.99
   4  -3 -14   63.44    6.68
   4  -3 -14   67.93    5.04
   4  -3 -13  824.01   16.16
   4  -3 -13  823.32   23.66
   4   3 -13  819.48   23.01
   4  -3 -12  169.18    6.80
   4  -3 -12  180.47   10.73
   4   3 -12  174.64   10.25
   4   3 -11  539.70   17.32
   4  -3 -11  544.89   10.69
   4  -3 -10   44.58    2.72
   4   3 -10   46.67    4.98
   4   3  -9    4.21    1.50
   4  -3  -9    3.94    0.64
   4   3  -8    3.20    1.35
   4   3  -7    4.63    1.69
   4   3  -6    1.01    0.90
  -4  -3   6    1.03    0.43
   4   3  -6    1.22    0.45
  -4  -3   5  129.89    6.92
  -4  -3   5  130.34    4.80
   4   3  -5  103.62    4.26
   4   3  -5  123.68    6.96
  -4  -3   4  464.78   12.52
   4   3  -4  465.15   13.28
  -4  -3   4  471.72   10.27
  -4  -3   3 2885.14   27.84
   4  -3  -3 2816.20   34.44
   4   3  -3 2923.40   32.18
  -4  -3   3 2795.09   29.84
  -4  -3   2  253.80    8.79
   4  -3  -2  240.27   10.09
  -4  -3   2  252.62    8.93
   4   3  -2  252.62    9.50
  -4   3   2  256.85    5.12
  -4   3   1    2.00    0.70
  -4  -3   1    1.79    0.84
  -4  -3   1    0.33    0.86
   4  -3  -1    0.60    0.90
   4   3  -1    0.57    0.56
  -4  -3   0  136.70    6.21
   4  -3   0  137.97    7.83
  -4  -3   0  139.24    7.51
  -4   3   0  153.33    5.64
  -4  -3  -1  941.60   16.26
  -4  -3  -1  920.18   20.33
   4  -3   1  962.92   20.47
  -4   3  -1  999.22   16.19
  -4  -3  -2   79.94    6.37
  -4  -3  -2   84.19    4.89
   4  -3   2   83.20    6.14
  -4  -3  -3  459.41   11.37
  -4  -3  -3  444.83   15.42
   4  -3   3  488.13   14.71
   4  -3   4  530.17   15.79
   4  -3   5 2887.68   37.35
   4  -3   6  556.79   16.60
   4  -3   7  959.77   22.28
  -4   3  -8   43.94    3.98
  -4  -3  -8   46.48    5.94
  -4   3  -9   25.51    3.15
  -4  -3  -9   25.62    4.52
  -4   3 -10    0.79    0.75
  -4  -3 -10    0.32    1.32
  -4   3 -11    0.69    0.82
  -4  -3 -11    2.83    1.88
  -4  -3 -12   56.95    7.21
  -4   3 -12   52.12    4.68
  -4  -3 -13  353.10   18.19
  -4   3 -13  355.41   17.69
  -4   3 -13  348.75   12.63
  -4   3 -14  184.48   13.30
  -4  -3 -14  193.28   13.64
  -4   3 -14  181.68    9.50
  -4   3 -15  643.11   25.17
  -4  -3 -15  638.04   25.39
  -4   3 -15  620.31   18.20
  -4   3 -16   51.78    7.68
  -4   3 -16   44.27    5.04
  -4  -3 -16   50.64    7.53
  -4   3 -17   40.07    7.00
  -4  -3 -17   32.71    6.07
  -4   3 -18    3.50    2.63
  -4  -3 -18    0.77    2.69
  -4   3 -19   12.11    4.41
  -4  -3 -19   11.08    3.74
  -4  -3 -20    1.80    2.65
  -4   3 -20    1.84    2.30
  -4   3 -21    6.39    3.48
  -4  -3 -21    7.88    3.32
  -4  -3 -22   19.79    5.31
  -4   3 -22   21.65    5.95
  -4   3 -23  153.55   15.22
  -4  -3 -23  150.02   14.55
  -4  -3 -24   23.90    6.53
  -4   3 -24   18.16    5.29
  -4   3 -25   44.40    8.53
  -4  -3 -25   47.09    8.65
  -4   3 -26    0.00    2.65
  -4  -3 -26    6.91    4.44
  -4  -3 -27    7.81    4.49
   4   4 -28    6.89    2.97
   4  -4 -27   -0.76    1.97
   4   4 -27    1.90    2.25
   4  -4 -26   21.75    5.83
   4   4 -26   19.80    5.38
   4   4 -25   10.03    3.44
   4  -4 -25    6.73    2.56
   4   4 -24   12.95    4.07
   4  -4 -24   11.96    3.88
   4   4 -23   24.83    5.72
   4  -4 -23   26.21    6.03
   4   4 -22   -0.64    2.36
   4  -4 -22    1.21    1.69
   4   4 -21   15.64    4.36
   4  -4 -21   15.78    4.45
   4  -4 -20  112.71   11.21
   4   4 -20  118.32   11.16
   4  -4 -19    7.08    2.95
   4   4 -19   10.36    3.57
   4  -4 -18   91.73    9.66
   4   4 -18   95.28    9.57
   4  -4 -17   87.86    9.37
   4   4 -17   95.89    9.35
   4   4 -16  114.86    9.81
   4  -4 -16  108.12   10.10
   4   4 -15  110.83    9.38
   4  -4 -15  112.62    9.95
   4   4 -14  165.55   11.09
   4  -4 -14  154.44    6.60
   4   4 -13    4.96    1.98
   4  -4 -13    4.76    1.13
   4  -4 -12  166.55    5.32
   4   4 -12  179.52   10.93
   4  -4 -11   56.39    2.49
   4   4 -11   66.50    6.52
   4   4 -10  342.73   14.32
   4   4  -9  224.84   11.19
   4   4  -8  190.68    4.39
   4   4  -8  295.25   12.52
   4   4  -7  267.41   11.62
   4   4  -7  129.14    4.63
   4   4  -6  166.82    9.00
  -4  -4   6  164.40    9.12
  -4  -4   5   23.49    3.32
   4   4  -5   25.81    3.52
  -4  -4   5   23.25    2.43
   4  -4  -5   24.74    3.90
   4  -4  -4  233.64   11.16
  -4  -4   4  230.62    8.23
  -4  -4   4  238.51   10.36
   4   4  -4  244.95   10.34
   4  -4  -3  140.91    8.68
  -4  -4   3  132.71    6.70
   4   4  -3  135.13    7.51
  -4  -4   3  133.11    7.64
  -4   4   2   91.26    3.16
   4  -4  -2   91.39    7.17
   4   4  -2   88.13    6.15
  -4  -4   2   94.11    6.08
  -4  -4   2  101.13    6.50
  -4   4   1  272.35    6.74
  -4  -4   1  278.87   10.95
   4  -4  -1  276.14   12.41
   4   4  -1  279.69   10.65
  -4  -4   1  274.71   10.62
  -4   4   0  407.75    9.45
   4  -4   0  419.27   15.14
  -4  -4   0  439.92   14.51
  -4  -4   0  401.74   12.74
  -4   4  -1   57.10    3.91
  -4  -4  -1   57.94    4.88
   4  -4   1   56.68    5.44
   4  -4   2   -1.31    1.86
  -4   4  -2   -0.16    1.13
  -4  -4  -2    0.76    1.13
  -4  -4  -3    3.03    1.40
  -4   4  -3    2.37    0.55
   4  -4   3    2.55    1.44
  -4   4  -4   74.10    5.63
  -4  -4  -4   72.34    5.53
  -4  -4  -4   75.86    7.09
   4  -4   4   73.47    6.67
  -4  -4  -5   -0.03    0.63
   4  -4   5    0.71    0.97
  -4  -4  -5    2.49    1.93
  -4   4  -5    0.40    0.61
  -4   4  -6   14.74    2.72
   4  -4   6   17.83    3.45
  -4  -4  -6   18.97    3.78
   4  -4   7   16.20    3.52
  -4  -4  -7   15.73    3.81
  -4   4  -7   13.71    2.46
  -4   4  -8   72.07    6.63
  -4  -4  -8   70.79    7.55
   4  -4   8   76.15    7.13
   4  -4   9   33.59    5.02
  -4   4  -9   32.83    4.74
  -4  -4  -9   39.49    6.07
  -4  -4 -10   49.98    6.90
  -4   4 -10   47.58    4.40
  -4   4 -10   42.54    5.64
  -4   4 -11   61.97    5.11
  -4  -4 -11   59.12    7.77
  -4   4 -11   55.88    6.69
  -4   4 -12   77.20    7.90
  -4  -4 -12   83.95    9.19
  -4   4 -12   77.45    5.70
  -4  -4 -13   13.25    4.25
  -4   4 -13   11.04    3.17
  -4   4 -13   11.96    2.38
  -4   4 -14   27.85    5.45
  -4  -4 -14   28.29    5.69
  -4  -4 -15    9.15    3.39
  -4   4 -15   12.86    3.57
  -4   4 -16   36.07    6.30
  -4  -4 -16   37.98    6.76
  -4   4 -17   30.02    6.24
  -4  -4 -17   31.59    6.68
  -4   4 -18   20.47    5.20
  -4  -4 -18   19.37    5.42
  -4   4 -19   23.54    5.87
  -4  -4 -19   28.85    6.46
  -4   4 -20   63.54    9.22
  -4  -4 -20   72.96   10.50
  -4   4 -21   17.55    5.54
  -4  -4 -21   15.45    5.20
  -4   4 -22   24.86    6.34
  -4  -4 -22   28.42    7.05
  -4  -4 -23    2.71    4.03
  -4   4 -23    0.27    2.30
  -4  -4 -24    7.24    4.68
  -4   4 -24    7.18    4.34
  -4   4 -25    5.46    3.08
  -4  -4 -25   14.23    5.38
   4   5 -27    1.27    2.57
   4   5 -26    3.04    2.66
   4   5 -25    1.43    2.57
   4   5 -24   26.03    6.42
   4   5 -23   19.19    5.22
   4   5 -22   30.54    6.34
   4   5 -21    6.45    3.19
   4   5 -20   21.92    5.32
   4   5 -19  127.80   11.91
   4   5 -18   70.39    8.59
   4   5 -17   26.52    5.24
   4   5 -16    6.55    2.91
   4   5 -15   27.46    5.08
   4   5 -14   -0.13    1.12
   4   5 -13   14.16    3.42
   4   5 -12    2.53    1.86
   4   5 -11   54.52    6.36
   4   5 -10   78.46    7.28
   4   5  -9  153.07    9.88
   4   5  -8   -1.59    1.66
   4   5  -7   -0.39    1.52
  -4  -5   7    4.02    2.39
   4  -5  -7    1.98    1.63
   4  -5  -6   38.70    5.06
  -4  -5   6   35.80    4.76
   4   5  -6   33.32    4.43
  -4  -5   5   54.40    5.80
   4  -5  -5   53.49    5.94
   4   5  -5   58.26    5.68
  -4  -5   4   33.74    4.45
  -4  -5   4   31.06    3.32
   4  -5  -4   34.53    4.84
   4   5  -4   29.09    4.06
   4   5  -3  102.70    7.25
  -4  -5   3   95.83    6.27
   4  -5  -3  102.13    8.28
  -4  -5   3   98.72    7.59
   4   5  -2  150.08    8.53
  -4  -5   2  140.98    8.09
   4  -5  -2  145.83    9.77
  -4  -5   2  148.44    9.07
  -4   5   2  132.26    4.05
   4  -5  -1  219.07   12.16
  -4  -5   1  200.83   10.59
  -4   5   1  202.85    6.15
   4   5  -1  205.92    9.86
  -4   5   0  308.37    8.57
   4  -5   0  296.84   14.11
  -4  -5   0  295.65   12.69
  -4  -5  -1   34.28    4.46
  -4  -5  -1   37.74    4.82
   4  -5   1   35.25    4.99
  -4   5  -1   37.50    3.27
   4  -5   2    2.92    1.32
  -4  -5  -2    2.92    1.93
  -4  -5  -2    2.52    1.40
  -4   5  -2    0.81    0.75
  -4   5  -3   65.56    5.09
  -4  -5  -3   67.10    7.02
  -4  -5  -3   64.80    5.94
   4  -5   3   64.46    7.02
  -4   5  -4   11.31    2.02
  -4  -5  -4   13.13    3.01
  -4  -5  -4   19.21    4.60
   4  -5   4   14.46    3.24
  -4   5  -5    0.99    1.21
  -4  -5  -5    1.93    1.16
  -4  -5  -5    5.79    3.11
   4  -5   5    2.13    1.60
  -4   5  -6    1.56    1.52
  -4  -5  -6    2.33    0.89
   4  -5   6    1.13    1.52
  -4  -5  -6    4.59    2.90
  -4   5  -7   42.23    5.28
  -4  -5  -7   42.31    4.80
  -4  -5  -7   47.85    6.73
   4  -5   7   42.25    5.81
  -4  -5  -8  236.99   14.99
   4  -5   8  221.89   13.46
  -4  -5  -8  217.64   11.29
  -4   5  -8  244.37   13.00
   4  -5   9  214.90   13.36
  -4   5  -9  216.16   12.77
  -4  -5  -9  193.00   13.92
  -4   5 -10   74.76    7.87
  -4  -5 -10   71.12    8.80
  -4   5 -11   13.57    3.90
  -4  -5 -11   16.91    4.95
  -4  -5 -12    3.35    2.55
  -4   5 -12    3.45    2.47
  -4   5 -13   22.56    5.04
  -4  -5 -13   31.58    6.72
  -4  -5 -14   22.83    5.64
  -4   5 -14   23.68    5.10
  -4   5 -15    6.47    3.23
  -4  -5 -15    7.16    4.27
  -4   5 -16   -3.73    2.55
  -4  -5 -16   10.89    4.88
  -4   5 -17   14.48    4.42
  -4  -5 -17   21.60    5.95
  -4  -5 -18   12.89    5.68
  -4   5 -18    8.36    3.53
  -4   5 -19    0.85    1.37
  -4  -5 -19    4.77    3.44
  -4  -5 -20    9.81    5.26
  -4   5 -20   10.40    4.23
  -4  -5 -21    5.96    5.25
  -4   5 -21    2.02    2.60
  -4   5 -22    2.14    2.45
  -4  -5 -22    8.11    4.99
  -4   5 -23   -0.15    1.84
  -4  -5 -23    6.72    4.81
   4   6 -25   24.13    6.07
   4   6 -24   12.25    4.70
   4   6 -23   23.99    5.95
   4   6 -22   13.21    4.53
   4   6 -21   13.68    4.14
   4   6 -20    1.46    1.99
   4   6 -19    0.60    1.45
   4   6 -18   10.70    3.85
   4   6 -17   14.49    4.50
   4   6 -16    3.84    2.36
   4   6 -15   45.02    6.57
   4   6 -14    6.87    2.88
   4   6 -13    5.81    2.66
   4   6 -12   -0.71    1.87
   4   6 -11   17.82    3.72
   4   6 -10   15.60    3.45
   4  -6 -10   14.30    3.38
   4  -6  -9   45.21    6.39
   4   6  -9   45.99    5.95
  -4  -6   8   93.77    8.57
   4   6  -8   94.36    8.20
   4  -6  -8   85.68    8.75
  -4  -6   7  162.61   11.45
   4  -6  -7  161.10   11.79
   4   6  -7  188.40   11.18
   4   6  -6   11.16    3.01
  -4  -6   6   12.87    3.48
   4  -6  -6   11.21    3.23
   4  -6  -5   11.40    3.74
  -4  -6   5    8.32    2.89
   4   6  -5   11.00    2.64
   4  -6  -4    9.90    2.72
  -4  -6   4    7.83    2.39
   4   6  -4    6.50    1.80
   4  -6  -3   -0.36    1.11
  -4  -6   3   -0.64    1.08
   4   6  -3   -0.68    0.94
  -4  -6   2    9.21    2.52
   4  -6  -2    7.75    2.59
   4   6  -2    8.59    2.19
  -4  -6   1  160.97   10.55
  -4  -6   1  170.51   10.09
   4  -6  -1  162.55   11.72
  -4  -6   0  149.71    9.76
   4  -6   0  135.97   10.40
  -4  -6   0  144.63    9.87
  -4  -6  -1   97.39    8.09
   4  -6   1  101.65    9.11
  -4  -6  -1  102.00    8.46
  -4  -6  -2   27.95    4.91
   4  -6   2   23.88    4.99
  -4  -6  -2   26.43    4.47
  -4  -6  -3  118.57    9.81
  -4  -6  -3  115.25    8.91
   4  -6   3  136.87   10.86
  -4  -6  -4   96.18    9.14
  -4  -6  -4   98.37    8.26
   4  -6   4   94.12    9.13
  -4  -6  -5  106.70    9.80
   4  -6   5  106.48   10.00
  -4  -6  -5  107.85    8.68
  -4   6  -6   -1.38    1.62
   4  -6   6    2.00    2.36
  -4  -6  -6    0.24    1.22
  -4  -6  -6    0.09    1.88
  -4   6  -7   45.75    5.40
  -4  -6  -7   40.81    5.60
  -4  -6  -7   44.87    6.85
   4  -6   7   41.48    6.34
  -4  -6  -8   61.13    6.85
  -4  -6  -8   57.47    7.78
   4  -6   8   53.66    6.99
  -4   6  -8   56.55    6.34
  -4   6  -9   37.66    5.31
   4  -6   9   37.04    6.14
  -4  -6  -9   37.26    6.61
  -4  -6  -9   39.19    5.47
  -4   6 -10    6.55    2.19
   4  -6  10    5.46    3.04
  -4  -6 -10    3.56    1.96
  -4  -6 -10    5.74    3.48
  -4   6 -11   16.17    4.39
  -4  -6 -11   13.36    3.58
  -4  -6 -11   11.32    3.77
  -4  -6 -12   30.50    5.16
  -4   6 -12   34.64    6.18
  -4  -6 -12   28.28    6.29
  -4   6 -13   39.42    6.87
  -4  -6 -13   31.81    6.53
  -4  -6 -14    2.60    2.57
  -4   6 -14    3.68    3.12
  -4   6 -15    4.36    2.73
  -4  -6 -15   10.16    4.41
  -4  -6 -16   17.97    5.68
  -4   6 -16   16.25    4.68
  -4   6 -17   24.69    5.73
  -4  -6 -17   31.00    7.25
  -4   6 -18    2.72    2.73
  -4  -6 -18    4.59    4.13
  -4   6 -19    1.37    2.19
  -4  -6 -19    4.84    3.69
  -4  -6 -20    9.86    4.80
  -4   6 -20    7.96    3.52
  -4   6 -21    2.48    1.84
  -4   6 -22   -1.61    1.84
   4   7 -23    9.49    3.78
   4   7 -22   80.11   11.01
   4   7 -21   36.66    7.47
   4   7 -20   97.60   11.66
   4   7 -19   15.55    4.67
   4   7 -18   10.56    3.98
   4   7 -17    4.83    2.95
   4   7 -16   20.92    4.87
   4  -7 -15   -2.12    2.49
   4   7 -15    1.35    1.00
   4  -7 -14   26.74    5.46
   4   7 -14   33.68    5.82
   4  -7 -13   27.04    5.57
   4   7 -13   25.71    4.95
   4  -7 -12  113.94   11.09
   4   7 -12  128.10   10.92
   4  -7 -11   31.41    5.68
   4   7 -11   35.83    5.76
   4  -7 -10   19.52    4.56
   4   7 -10   27.15    4.94
   4  -7  -9    6.04    1.98
   4   7  -9    5.70    2.56
   4  -7  -8    4.81    2.82
   4   7  -8    7.46    2.57
  -4  -7   8    2.60    1.69
   4   7  -7    1.09    1.11
  -4  -7   7   -1.34    1.78
   4  -7  -7    0.73    1.20
   4   7  -6   20.51    3.92
  -4  -7   6   19.49    4.09
   4  -7  -6   19.16    4.40
   4  -7  -5    4.04    2.62
  -4  -7   5    3.77    2.07
   4  -7  -4  120.98   11.04
  -4  -7   4  134.37   11.03
   4  -7  -3   62.56    7.98
  -4  -7   3   71.59    7.90
   4  -7  -2  194.29   13.70
  -4  -7   2  181.56   12.65
  -4  -7   1   41.20    5.91
   4  -7  -1   34.23    5.84
  -4  -7   0    3.73    1.97
   4  -7   0    6.47    3.32
  -4  -7  -1   16.00    3.57
   4  -7   1   13.83    3.62
  -4  -7  -1   15.45    3.55
  -4  -7  -2   30.01    4.99
   4  -7   2   24.98    4.74
  -4  -7  -2   33.04    5.13
  -4  -7  -3    2.61    1.25
   4  -7   3    0.82    1.69
  -4  -7  -3    0.34    1.12
  -4  -7  -4  155.04   12.15
  -4  -7  -4  144.01   10.95
   4  -7   4  139.95   12.21
  -4  -7  -5  134.28   11.67
  -4  -7  -5  133.40   10.79
   4  -7   5  146.18   12.57
  -4  -7  -6  516.75   21.04
  -4  -7  -6  512.80   23.37
   4  -7   6  492.77   23.04
   4  -7   7   64.86    8.83
  -4  -7  -7   76.74    9.45
  -4  -7  -7   68.30    7.90
  -4  -7  -8  199.51   15.42
  -4  -7  -8  194.23   13.12
   4  -7   8  186.16   14.58
  -4  -7  -9   28.84    5.31
   4  -7   9   32.74    6.30
  -4  -7  -9   34.27    6.55
   4  -7  10    4.56    2.71
  -4  -7 -10    3.97    2.58
  -4  -7 -10    0.85    2.21
  -4  -7 -11   12.92    4.04
  -4  -7 -12   27.01    6.35
  -4  -7 -13   11.52    4.36
  -4  -7 -14  128.73   14.26
  -4  -7 -15   38.47    7.99
  -4  -7 -16  197.45   17.75
  -4  -7 -17   34.97    7.94
   4  -8 -18   20.09    6.03
   4  -8 -17  175.70   16.05
   4  -8 -16   15.73    4.91
   4  -8 -15   60.00    9.04
   4  -8 -14    1.45    1.14
   4  -8 -13    0.57    2.03
   4  -8 -12    4.06    2.58
   4  -8 -11  180.68   15.02
   4  -8 -10   28.80    6.28
   4  -8  -9  471.48   23.86
   4  -8  -8   70.60    9.56
   4  -8  -7  406.72   22.01
  -4  -8   7  439.89   22.24
   4  -8  -6   32.43    6.48
  -4  -8   6   38.61    6.79
   4  -8  -5  222.25   16.06
  -4  -8   5  239.17   16.06
   4  -8  -4   11.31    3.48
  -4  -8   4   10.74    3.61
   4  -8  -3    2.23    1.97
  -4  -8   3   -1.97    2.33
   4  -8  -2    1.10    1.31
  -4  -8   2    1.12    1.42
   4  -8  -1  151.07   13.52
  -4  -8   1  156.40   12.75
   4  -8   0   24.03    5.66
  -4  -8   0   34.59    5.91
   4  -8   1  138.87   12.99
  -4  -8  -1  152.27   12.33
  -4  -8  -2   26.51    5.23
   4  -8   2   19.72    5.04
   4  -8   3  187.58   15.24
  -4  -8  -3  194.08   13.95
   4  -8   4   10.73    3.63
  -4  -8  -4    9.58    3.24
  -4  -8  -5   25.44    5.13
   4  -8   5   29.84    6.13
  -4  -8  -6   -1.55    2.31
  -4  -8  -6    0.38    1.70
   4  -8   6    0.57    1.56
   4  -8   7   28.35    6.08
  -4  -8  -7   27.08    5.69
  -4  -8  -8    6.18    2.54
   4  -8   8   10.13    3.79
   4  -8   9   42.62    7.69
  -4  -8  -9   35.53    6.77
  -4  -8 -10    3.96    3.53
  -4  -8 -11   16.42    4.94
  -4  -8 -12    0.82    1.84
  -4  -8 -13    0.12    2.29
  -4  -8 -14    0.39    2.03
   4  -9  -9    5.78    3.82
   4  -9  -8   25.91    6.14
   4  -9  -7    0.18    2.29
   4  -9  -6   35.67    7.38
  -4  -9   6   35.06    6.63
  -4  -9   5   -0.03    2.00
   4  -9  -5    6.20    3.52
   4  -9  -4   84.88   10.69
  -4  -9   4   74.84    9.78
   4  -9  -3   11.01    4.30
  -4  -9   3    7.29    3.83
   4  -9  -2  143.95   14.03
  -4  -9   2  115.16   11.88
  -4  -9   1    2.49    2.33
   4  -9  -1    1.54    1.83
  -4  -9   0    2.65    1.71
   4  -9   0    4.98    2.59
  -4  -9  -1    1.11    1.15
   4  -9   1    3.46    3.75
   4  -9   2   17.64    4.94
   5   0 -33    4.51    2.73
   5   0 -32    1.16    2.67
   5   0 -31    2.93    2.91
   5   0 -30   -1.54    2.57
   5   0 -29    3.54    2.41
   5   0 -28   -0.62    2.61
   5   0 -27    1.30    1.53
   5   0 -26   -1.31    1.24
   5   0 -25    0.51    1.14
   5   0 -25    0.83    1.49
   5   0 -24   -1.89    2.04
   5   0 -24   -0.79    1.26
   5   0 -23    8.80    2.83
   5   0 -23    9.46    2.67
   5   0 -22    2.04    2.08
   5   0 -22    3.56    2.01
   5   0 -22    2.28    1.31
   5   0 -21    4.80    2.16
   5   0 -21    6.08    1.90
   5   0 -21    7.76    2.60
   5   0 -20    0.40    1.30
   5   0 -20    1.36    1.44
   5   0 -20    2.50    2.00
   5   0 -19    0.59    1.27
   5   0 -19    1.72    1.04
   5   0 -19    2.79    1.96
   5   0 -18    0.71    1.18
   5   0 -18    1.65    1.61
   5   0 -18   -0.43    0.63
   5   0 -17   23.39    3.75
   5   0 -17   28.08    4.40
   5   0 -16    0.21    1.41
   5   0 -16    1.32    1.68
   5   0 -15    8.21    2.21
   5   0 -14    2.77    1.76
   5   0 -13  109.36    7.02
   5   0 -13  100.48    7.06
   5   0 -12   -8.01    2.84
   5   0 -12    3.74    2.41
   5   0 -11   19.67    2.68
   5   0 -11   20.66    3.31
   5   0 -10    0.79    0.85
   5   0 -10    0.00    1.06
   5   0  -9   32.06    3.66
   5   0  -9   29.35    3.03
   5   0  -8    0.31    0.42
   5   0  -8    0.21    0.81
   5   0  -7   18.77    2.87
   5   0  -7   19.39    2.40
   5   0  -6    0.20    0.97
   5   0  -6    0.96    0.75
   5   0  -5   11.17    1.99
   5   0  -5    9.73    1.54
   5   0  -4    0.19    0.48
   5   0  -4    0.58    0.73
   5   0  -3    4.62    1.05
   5   0  -3    3.51    1.21
   5   0  -2   -0.20    0.70
   5   0  -1    6.63    1.28
   5   0   0    0.19    0.22
   5   0   0    1.80    0.94
  -5   0  -1    1.53    0.46
   5   0   1    1.47    0.37
   5   0   1    2.14    0.95
  -5   0  -2   -0.17    0.31
   5   0   2    0.25    0.50
  -5   0  -3   -0.04    0.31
   5   0   3    0.13    0.32
  -5   0  -3    0.80    0.56
  -5   0  -4    1.77    0.97
  -5   0  -5    7.11    1.31
  -5   0  -5    6.26    1.71
  -5   0  -6    1.54    0.88
  -5   0  -6    0.98    0.66
  -5   0  -7    0.79    0.84
  -5   0  -7    0.27    0.43
  -5   0  -8   -0.89    1.35
  -5   0  -8    2.02    0.83
  -5   0  -9    1.95    1.35
  -5   0  -9    0.56    0.49
  -5   0 -10    0.44    0.53
  -5   0 -10   -0.31    1.08
  -5   0 -11   15.19    1.62
  -5   0 -11   22.04    3.73
  -5   0 -12   -0.50    0.88
  -5   0 -12    0.42    0.36
  -5   0 -13    2.90    1.51
  -5   0 -13    2.00    0.57
  -5   0 -14   -0.75    1.37
  -5   0 -15    1.72    1.13
  -5   0 -16   -0.95    1.06
  -5   0 -17    5.13    2.41
  -5   0 -18    0.11    1.37
  -5   0 -19    9.17    2.77
  -5   0 -20    0.15    1.66
  -5   0 -21    1.00    1.87
  -5   0 -22   -0.32    1.40
  -5   0 -23   17.38    4.57
  -5   0 -24   -1.60    1.11
  -5   0 -25    1.91    1.72
  -5   0 -26    4.10    3.15
  -5   0 -27    4.55    3.63
   5  -1 -34    6.68    3.68
   5  -1 -33   36.77    7.65
   5  -1 -32    1.94    2.62
   5   1 -32    9.12    4.34
   5   1 -31  122.76   13.74
   5  -1 -31   98.60   11.91
   5   1 -30    6.24    2.91
   5  -1 -30    6.79    3.33
   5   1 -29    8.72    4.17
   5  -1 -29    6.95    3.16
   5  -1 -28    0.79    1.44
   5   1 -28    1.05    1.83
   5   1 -27    7.15    3.15
   5  -1 -27    6.04    2.87
   5  -1 -27    8.88    3.26
   5   1 -26   30.12    6.44
   5  -1 -26   31.10    6.23
   5  -1 -26   30.14    5.84
   5  -1 -25  304.31   17.81
   5   1 -25  284.22   18.33
   5  -1 -25  285.23   16.39
   5  -1 -24   32.94    6.01
   5   1 -24   38.19    6.82
   5  -1 -24   37.09    6.12
   5   1 -23  510.29   22.91
   5  -1 -23  524.68   22.09
   5  -1 -23  508.31   20.82
   5   1 -22    3.00    2.36
   5  -1 -22    1.17    1.90
   5  -1 -22    2.28    2.14
   5   1 -21  138.40   11.24
   5  -1 -21  139.31   10.54
   5  -1 -21  130.08    9.84
   5  -1 -21  151.08    8.62
   5  -1 -20    9.19    2.70
   5   1 -20   11.11    3.32
   5  -1 -20   11.81    3.06
   5  -1 -20   12.27    2.77
   5  -1 -19   90.73    7.89
   5  -1 -19   90.14    7.90
   5  -1 -19   96.83    6.87
   5   1 -19   89.30    8.66
   5   1 -18   -0.70    1.17
   5  -1 -18    0.23    0.70
   5  -1 -18    0.46    1.04
   5  -1 -18    0.97    1.66
   5   1 -17  173.45   11.01
   5  -1 -17  160.35    8.67
   5  -1 -17  165.77    9.81
   5   1 -16   68.15    6.80
   5  -1 -16   69.93    6.23
   5  -1 -16   67.46    5.58
   5   1 -15  353.56   14.60
   5  -1 -15  310.27   11.81
   5  -1 -14    8.37    2.23
   5  -1 -14    9.54    2.35
   5  -1 -13   81.00    5.80
   5  -1 -13   85.55    5.89
   5  -1 -12   -1.86    1.32
   5  -1 -12    4.39    2.43
   5  -1 -11   -0.30    0.83
   5  -1 -11    3.94    1.88
   5  -1 -10    1.86    0.50
   5  -1 -10    3.43    1.45
   5  -1  -9   82.40    4.47
   5  -1  -9   85.24    5.70
   5  -1  -8    0.64    0.50
   5  -1  -8    1.26    1.31
   5  -1  -7   63.61    3.41
   5  -1  -7   70.54    4.93
  -5   1   6   33.75    2.49
   5  -1  -6   39.82    3.66
   5  -1  -6   34.36    2.44
  -5   1   5    9.78    1.21
   5  -1  -5    8.44    1.19
   5  -1  -5    8.23    1.82
   5  -1  -4   79.44    3.49
   5  -1  -4   85.44    5.17
  -5   1   4   82.14    3.56
  -5   1   3 3611.53   23.73
  -5  -1   3 3651.23   27.21
   5  -1  -3 3676.20   33.07
   5   1  -2  164.84    3.64
   5  -1  -2  166.42    6.98
  -5  -1   2  174.08    6.17
   5  -1  -1 3158.74   25.09
  -5  -1   1 2989.03   27.43
  -5  -1   0   20.87    2.55
   5  -1   0   20.46    2.11
   5  -1   1 1125.82   15.08
  -5  -1  -1 1071.73   18.30
   5  -1   2   76.00    4.06
   5   1   3 2119.44   21.98
   5  -1   3 2112.53   22.23
  -5   1  -4    4.84    1.09
   5   1   4    7.82    1.24
   5  -1   4    5.97    1.28
  -5   1  -5    9.50    1.55
   5   1   5   11.73    1.34
  -5   1  -6    0.40    0.71
   5   1   6    3.31    1.03
  -5   1  -7   87.54    5.85
   5   1   7   85.43    3.08
  -5   1  -8   18.27    2.98
  -5  -1  -9  966.73   24.74
  -5   1  -9  922.23   20.22
  -5  -1 -10    7.92    2.20
  -5   1 -10    6.94    1.72
  -5  -1 -11   56.39    6.41
  -5   1 -11   53.06    5.50
  -5  -1 -12    1.67    1.76
  -5   1 -12    2.92    1.62
  -5  -1 -13  727.88   24.35
  -5   1 -13  704.79   21.04
  -5  -1 -14   23.50    4.68
  -5   1 -14   29.95    4.54
  -5  -1 -15  171.08   12.27
  -5   1 -15  169.57   11.02
  -5   1 -16    7.28    2.80
  -5  -1 -16    5.72    2.61
  -5   1 -17   10.91    3.21
  -5  -1 -17    9.97    3.12
  -5  -1 -18    3.16    1.95
  -5   1 -18    1.57    1.39
  -5  -1 -19   67.44    8.45
  -5   1 -19   70.47    7.83
  -5  -1 -20    4.36    2.76
  -5   1 -20    1.56    1.42
  -5  -1 -21   12.97    4.16
  -5   1 -21   13.06    3.84
  -5  -1 -22    6.39    3.07
  -5   1 -22    6.85    3.04
  -5  -1 -23   28.03    6.22
  -5   1 -23   38.32    6.42
  -5  -1 -24    6.03    2.88
  -5   1 -25    9.08    4.04
  -5  -1 -25   11.65    4.25
  -5  -1 -26    6.68    3.31
  -5   1 -26    6.91    3.92
  -5   1 -27   34.34    8.10
  -5  -1 -27   25.70    6.26
  -5  -1 -28    5.14    3.32
  -5  -1 -29    0.92    1.68
   5   2 -31   24.03    6.65
   5   2 -30  113.76   13.57
   5  -2 -30  105.52   11.60
   5   2 -29   14.92    5.33
   5  -2 -29   14.59    4.61
   5  -2 -28   87.70    9.95
   5   2 -28   93.32   11.55
   5   2 -27    7.46    3.22
   5  -2 -27    6.04    3.08
   5  -2 -27    1.68    1.41
   5  -2 -26   77.84    8.99
   5   2 -26   72.32    9.55
   5  -2 -26   72.24    9.06
   5  -2 -25    2.01    2.46
   5  -2 -25   -1.15    2.07
   5   2 -25   -2.23    2.89
   5   2 -24   22.63    4.98
   5  -2 -24   25.09    4.97
   5  -2 -24   27.22    5.12
   5  -2 -23    1.71    1.48
   5   2 -23    0.76    1.34
   5  -2 -23    1.61    1.52
   5   2 -22  159.34   12.78
   5  -2 -22  180.12   11.99
   5  -2 -22  170.43   12.59
   5   2 -21   47.98    6.73
   5  -2 -21   38.96    6.00
   5  -2 -21   44.39    6.01
   5   2 -20  118.19   10.37
   5  -2 -20  122.11   10.14
   5  -2 -20  113.88    8.99
   5   2 -19    2.74    1.51
   5  -2 -19    7.50    2.47
   5  -2 -19    8.29    2.78
   5  -2 -18  114.38    9.32
   5   2 -18  119.95    9.86
   5   2 -17    7.36    2.21
   5  -2 -17    9.02    2.53
   5  -2 -16  135.52    8.03
   5  -2 -16  125.59    9.16
   5   2 -16  134.21    9.61
   5  -2 -16  115.39    7.11
  -5  -2  15   11.33    1.51
   5  -2 -15   19.38    2.82
   5  -2 -15   21.49    3.14
   5   2 -15   24.17    3.93
   5  -2 -14  214.16    9.11
   5  -2 -14  182.24    8.92
   5  -2 -13   -0.64    1.02
   5  -2 -13    2.72    1.11
  -5  -2  13    1.47    0.48
   5  -2 -12  140.61    6.36
  -5  -2  12  131.29    3.84
   5  -2 -11  191.94    6.93
  -5  -2  11  174.06    3.90
   5  -2 -10  163.45    5.84
   5  -2  -9    4.18    0.95
  -5  -2   9    1.49    0.30
  -5  -2   9    3.33    0.53
  -5  -2   8   17.23    1.31
   5  -2  -8   18.14    1.57
  -5   2   7    1.54    0.52
  -5  -2   7    1.05    0.47
   5   2  -7    0.85    0.77
   5  -2  -7    1.05    0.36
   5  -2  -6   28.70    1.65
   5   2  -6   28.42    3.18
  -5   2   6   30.17    1.80
  -5  -2   6   28.56    2.15
  -5   2   5    1.29    0.38
  -5  -2   5    1.81    0.84
   5   2  -5    1.28    0.71
  -5  -2   4 1779.06   20.33
  -5   2   4 1706.56   12.84
   5   2  -4 1791.91   24.40
   5   2  -3  276.32    9.65
  -5  -2   3  301.93    8.99
   5  -2  -2 1430.29   21.40
  -5  -2   2 1414.03   15.49
   5   2  -2 1423.60   21.65
  -5  -2   2 1369.55   20.53
   5   2  -2 1341.97   15.07
   5   2  -1  194.07    5.55
   5   2  -1  213.59    8.23
   5  -2  -1  202.39    8.16
  -5  -2   1  202.41    8.43
  -5  -2   1  204.40    5.59
   5  -2   0  376.29   10.95
  -5  -2   0  368.65    7.26
  -5  -2   0  385.71   12.14
   5  -2   1    0.55    0.68
  -5  -2  -1    0.24    0.36
  -5  -2  -1    0.86    0.84
  -5  -2  -2  660.35    9.73
   5  -2   2  684.76   15.06
  -5  -2  -2  699.37   17.98
  -5  -2  -3   62.04    5.88
   5  -2   3   69.15    4.79
   5  -2   4  136.73    6.97
   5  -2   5    0.75    1.17
   5  -2   6 1551.03   24.85
  -5   2  -6 1394.33   22.67
  -5   2  -7  198.57    8.68
  -5   2  -8  446.74   13.37
  -5   2  -9   21.59    3.03
   5   2   9   23.59    1.58
  -5  -2 -10  184.70   11.97
  -5   2 -10  166.48    8.43
  -5   2 -11   16.68    2.77
  -5  -2 -11   21.31    4.24
  -5  -2 -12  518.18   21.24
  -5   2 -12  476.83   15.57
  -5  -2 -13   40.58    6.07
  -5   2 -13   34.68    4.26
  -5  -2 -14  107.65    9.96
  -5   2 -14   98.94    7.66
  -5  -2 -15   18.07    4.40
  -5   2 -15   14.32    3.10
  -5  -2 -16  185.73   13.82
  -5   2 -16  171.68   10.99
  -5   2 -17   18.29    4.06
  -5  -2 -17   21.32    5.12
  -5   2 -18   39.37    5.78
  -5  -2 -18   34.97    6.30
  -5  -2 -19    1.44    2.27
  -5   2 -19    4.39    2.58
  -5  -2 -20   23.55    5.53
  -5   2 -20   17.30    3.77
  -5  -2 -21   12.23    3.98
  -5   2 -22   35.33    7.36
  -5  -2 -22   27.71    6.12
  -5   2 -23   16.23    5.70
  -5  -2 -23   13.26    4.98
  -5   2 -24  187.88   17.23
  -5  -2 -24  161.73   14.86
  -5   2 -25   10.31    4.96
  -5  -2 -25    9.00    3.78
  -5   2 -26  111.72   13.60
  -5  -2 -26   99.45   11.83
  -5  -2 -27   10.56    4.23
  -5  -2 -28   26.70    6.27
   5   3 -30    2.36    2.93
   5   3 -29    9.84    4.22
   5   3 -28    9.41    3.67
   5   3 -27   27.24    6.21
   5   3 -26   23.85    5.93
   5   3 -25   88.19   10.48
   5  -3 -25   83.40   10.02
   5   3 -24   48.53    7.76
   5  -3 -24   50.14    7.81
   5  -3 -23  340.34   16.43
   5  -3 -23  326.75   18.98
   5   3 -23  326.99   19.56
   5   3 -22  102.82   10.82
   5  -3 -22  106.78    8.82
   5  -3 -22  105.89   10.52
   5   3 -21  187.65   13.93
   5  -3 -21  188.58   11.34
   5  -3 -21  186.30   13.65
   5   3 -20   10.89    3.34
   5  -3 -20   11.68    2.85
   5  -3 -20    9.58    3.16
   5  -3 -19   84.44    8.79
   5   3 -19   81.36    8.74
   5  -3 -18   87.22    8.63
   5   3 -18   86.78    8.70
   5   3 -17  273.92   15.07
   5  -3 -17  267.82   11.29
   5   3 -16  113.36    9.46
   5  -3 -16  113.70    6.99
   5  -3 -15  918.01   18.39
   5   3 -15  933.61   25.99
   5  -3 -14  439.43   11.85
   5   3 -14  437.14   17.39
   5   3 -13  961.85   24.76
   5  -3 -13  914.48   15.82
   5  -3 -12   99.50    4.63
   5   3 -12  103.07    7.87
   5   3 -11  706.30   19.76
   5  -3 -11  670.92   10.63
   5   3 -10   10.23    2.24
   5  -3 -10    9.68    1.14
   5   3  -9  420.66   14.51
   5  -3  -9  421.08    5.87
  -5  -3   8  267.72    4.57
   5   3  -8  291.83   11.75
   5   3  -7  690.28   17.51
  -5  -3   7  721.71    9.93
   5   3  -6  134.05    4.65
  -5  -3   6  175.09    5.78
   5   3  -6  176.88    8.73
   5   3  -5 1975.13   28.95
  -5  -3   5 2022.73   22.06
  -5  -3   4  855.25   15.84
   5   3  -4  838.84   18.42
  -5  -3   4  810.05   16.18
  -5   3   3 2034.50   14.15
   5  -3  -3 2066.17   30.03
  -5  -3   3 1991.55   26.18
  -5  -3   3 2039.89   24.87
   5   3  -3 2044.18   28.41
  -5  -3   2  146.78    7.54
   5  -3  -2  147.81    8.20
  -5  -3   2  149.83    6.52
   5   3  -2  150.92    7.71
  -5  -3   1   40.47    4.26
   5   3  -1   42.54    3.91
   5  -3  -1   39.04    4.18
  -5  -3   1   41.25    3.32
   5  -3   0   70.46    5.65
  -5  -3   0   66.59    4.20
  -5  -3   0   62.46    5.52
  -5  -3  -1  533.10   11.79
   5  -3   1  532.09   15.37
  -5  -3  -1  483.49   15.90
  -5  -3  -2   73.53    4.40
  -5  -3  -2   69.46    6.32
   5  -3   2   75.44    5.88
  -5  -3  -3  408.93   10.38
   5  -3   3  423.99   14.25
   5  -3   4  247.29   10.90
   5  -3   5 1593.80   28.16
   5  -3   6  305.64   12.57
  -5  -3  -6  295.87   14.66
   5  -3   7   82.70    6.62
  -5  -3  -7   84.63    7.71
  -5   3  -8   35.84    4.04
  -5  -3  -8   36.71    5.37
  -5   3  -9  390.40   12.91
  -5  -3  -9  393.61   18.30
  -5   3 -10  121.02    7.29
  -5  -3 -10  126.64   10.61
  -5  -3 -11  594.23   22.96
  -5   3 -11  540.58   15.69
  -5   3 -12  153.32    8.49
  -5  -3 -12  165.40   12.60
  -5   3 -13  585.73   17.20
  -5  -3 -13  632.11   24.81
  -5  -3 -14   76.33    8.92
  -5   3 -14   68.00    6.09
  -5  -3 -15  123.94   11.53
  -5   3 -15  123.38    8.52
  -5   3 -16   20.62    3.62
  -5   3 -16   23.66    5.55
  -5  -3 -16   20.40    4.83
  -5   3 -17    9.88    4.27
  -5   3 -17   10.57    2.73
  -5  -3 -17   11.90    4.11
  -5   3 -18   59.46    8.71
  -5  -3 -18   57.19    8.35
  -5   3 -19  555.78   26.66
  -5  -3 -19  533.29   25.83
  -5   3 -20  200.24   16.36
  -5  -3 -20  191.85   15.77
  -5   3 -21  378.69   23.03
  -5  -3 -21  358.88   21.78
  -5   3 -22   25.71    6.69
  -5  -3 -22   23.22    5.66
  -5   3 -23  158.03   15.41
  -5  -3 -23  167.34   15.44
  -5   3 -24   49.32    9.02
  -5  -3 -24   44.36    8.19
  -5   3 -25    2.99    3.39
  -5  -3 -25    1.36    1.93
  -5  -3 -26    7.89    4.33
   5   4 -28   45.53    8.34
   5   4 -27   42.58    8.16
   5   4 -26  202.46   17.07
   5   4 -25   88.44   10.94
   5   4 -24  120.00   12.47
   5   4 -23   12.86    4.17
   5   4 -22   43.16    7.10
   5   4 -21  144.71   12.81
   5   4 -20  298.95   17.70
   5   4 -19  193.41   13.83
   5   4 -18  299.88   16.98
   5   4 -17   70.95    8.10
   5   4 -16  248.13   14.63
   5   4 -15   36.26    5.25
   5   4 -14   37.67    5.35
   5   4 -13   84.37    7.90
   5   4 -12  428.58   17.11
   5   4 -11  799.82   22.82
   5   4 -10 1613.41   31.22
   5   4  -9  488.32   16.94
   5   4  -8  677.09   19.46
  -5  -4   7  130.19    4.89
   5   4  -7  129.87    8.22
   5   4  -6  152.31    8.98
  -5  -4   6  152.42    8.55
  -5  -4   6  150.23    5.91
   5  -4  -5   12.36    2.77
  -5  -4   5   16.57    2.24
  -5  -4   5   17.08    2.67
   5   4  -5   15.83    2.76
  -5  -4   4  228.71   10.10
   5  -4  -4  233.44   11.36
   5   4  -4  231.34   10.48
  -5  -4   4  236.67    8.88
   5   4  -3  555.71   16.26
   5  -4  -3  524.61   17.45
  -5  -4   3  560.48   14.65
  -5  -4   3  526.44   14.98
  -5   4   2 1238.79   12.85
   5   4  -2 1277.21   24.44
   5  -4  -2 1259.23   26.67
  -5  -4   2 1257.99   23.28
  -5  -4   2 1241.81   22.67
   5   4  -1  565.56   15.95
  -5   4   1  564.15   10.49
   5  -4  -1  564.94   17.90
  -5  -4   1  558.02   16.35
  -5  -4   1  539.97   14.66
  -5   4   0  583.74   12.20
   5  -4   0  572.42   18.08
  -5  -4   0  553.95   14.67
  -5  -4   0  595.91   17.65
  -5  -4  -1  184.05    8.38
  -5   4  -1  198.69    7.88
   5  -4   1  193.45   10.65
  -5   4  -2  247.65    9.54
  -5  -4  -2  240.77    9.65
   5  -4   2  238.56   11.90
  -5   4  -3   22.14    3.12
  -5  -4  -3   17.47    3.46
   5  -4   3   22.42    3.73
  -5  -4  -3   20.47    2.87
   5  -4   4    3.24    1.77
  -5  -4  -4    4.29    1.37
  -5   4  -4    4.22    1.49
  -5  -4  -5   16.27    2.51
  -5   4  -5   16.14    2.87
  -5  -4  -5   14.45    3.18
   5  -4   5   14.89    3.24
  -5  -4  -6  529.41   15.10
  -5   4  -6  520.82   17.31
  -5  -4  -6  512.97   19.99
   5  -4   6  551.61   19.13
  -5   4  -7  561.65   18.95
  -5  -4  -7  563.10   21.59
   5  -4   7  609.71   20.25
  -5   4  -8  952.37   25.73
   5  -4   8  996.36   26.23
  -5  -4  -8  958.38   29.08
  -5   4  -9  155.28   10.77
  -5  -4  -9  186.70   13.15
  -5  -4 -10    5.40    2.56
  -5   4 -10    8.52    2.20
  -5   4 -10    4.62    1.26
  -5   4 -11    8.67    2.05
  -5   4 -11    5.53    1.90
  -5  -4 -11    9.36    3.70
  -5   4 -12   55.90    7.06
  -5   4 -12   59.45    5.33
  -5  -4 -12   59.48    7.98
  -5   4 -13   -1.35    1.88
  -5  -4 -13   -0.24    1.80
  -5   4 -13    1.59    1.13
  -5   4 -14  172.19   13.27
  -5  -4 -14  190.23   14.77
  -5   4 -15  130.09   12.04
  -5  -4 -15  131.27   12.22
  -5   4 -16  446.86   22.51
  -5  -4 -16  448.11   23.21
  -5   4 -17  267.65   18.00
  -5  -4 -17  288.29   19.17
  -5  -4 -18  404.27   23.14
  -5   4 -18  412.82   22.63
  -5   4 -19  131.26   13.18
  -5  -4 -19  140.62   13.80
  -5  -4 -20   50.83    8.77
  -5   4 -20   52.87    8.61
  -5  -4 -21    2.33    3.01
  -5   4 -21    7.17    2.84
  -5  -4 -22    7.36    4.89
  -5   4 -22    0.28    1.71
  -5   4 -23    4.34    3.42
  -5  -4 -23   12.45    5.65
  -5   4 -24  121.27   14.05
  -5  -4 -24  113.36   13.67
   5   5 -27    1.62    2.57
   5   5 -26    5.37    3.63
   5   5 -25   33.22    7.14
   5   5 -24  118.19   12.84
   5   5 -23  188.83   15.88
   5   5 -22  287.59   19.26
   5   5 -21  208.72   15.80
   5   5 -20  106.80   11.13
   5   5 -19   55.00    7.92
   5   5 -18    0.53    1.10
   5   5 -17  134.08   11.32
   5   5 -16  235.19   14.80
   5   5 -15  210.18   13.75
   5   5 -14  120.91   10.11
   5   5 -13   89.01    8.66
   5   5 -12  416.28   17.89
   5   5 -11  394.38   16.97
   5   5 -10   -1.49    1.76
   5   5  -9  247.82   12.81
   5   5  -8  394.78   15.88
   5  -5  -7  715.35   22.89
   5   5  -7  703.10   21.01
  -5  -5   7  683.10   20.91
   5   5  -6  680.16   20.01
   5  -5  -6  652.71   21.58
  -5  -5   6  670.03   14.32
  -5  -5   6  671.92   20.26
   5   5  -5  586.81   18.54
   5  -5  -5  574.48   20.35
  -5  -5   5  590.34   18.66
  -5  -5   5  592.74   14.50
   5   5  -4  762.47   20.79
   5  -5  -4  719.74   22.57
  -5  -5   4  739.11   17.30
  -5  -5   4  718.27   20.34
   5   5  -3  497.28   16.51
  -5  -5   3  492.22   14.81
   5  -5  -3  455.54   17.85
  -5  -5   3  481.45   16.38
   5   5  -2  171.35    9.52
   5  -5  -2  167.95   10.80
  -5  -5   2  162.31    9.39
  -5  -5   1   36.59    4.36
   5  -5  -1   32.10    4.82
  -5   5   1   37.86    2.66
  -5   5   0   86.36    4.63
   5  -5   0   81.41    7.76
  -5  -5   0   85.04    6.64
   5  -5   1  411.96   17.41
  -5   5  -1  427.70   11.54
  -5  -5  -1  438.58   16.95
  -5  -5  -1  407.51   14.63
  -5   5  -2  499.89   13.69
  -5  -5  -2  495.23   18.66
   5  -5   2  473.35   18.73
  -5  -5  -2  499.76   16.09
  -5  -5  -3  538.85   20.14
  -5  -5  -3  548.59   16.97
  -5   5  -3  551.25   15.52
   5  -5   3  552.59   20.28
  -5   5  -4  593.15   17.10
  -5  -5  -4  573.27   17.44
  -5  -5  -4  595.01   21.77
   5  -5   4  588.74   21.09
  -5   5  -5  598.09   18.10
  -5  -5  -5  560.19   17.33
  -5  -5  -5  567.04   21.87
   5  -5   5  573.31   20.99
  -5   5  -6  655.24   20.13
  -5  -5  -6  652.38   24.20
   5  -5   6  650.57   22.67
  -5  -5  -6  621.98   18.55
  -5  -5  -7  199.02   10.56
  -5   5  -7  210.72   11.84
   5  -5   7  198.80   12.64
  -5  -5  -7  200.31   13.56
  -5   5  -8   22.09    4.15
  -5  -5  -8   19.45    3.51
   5  -5   8   17.92    4.08
  -5  -5  -8   19.75    4.90
  -5   5  -9  201.29   12.58
  -5  -5  -9  185.66   10.68
  -5  -5  -9  195.83   14.18
   5  -5   9  180.18   12.56
  -5   5 -10  147.80   11.24
  -5  -5 -10  138.54   12.16
  -5  -5 -11  103.74   10.68
  -5   5 -11  105.36    9.98
  -5   5 -12  150.01   11.99
  -5  -5 -12  143.99   13.03
  -5   5 -13  279.43   16.78
  -5  -5 -13  307.11   19.59
  -5   5 -14  301.91   18.04
  -5  -5 -14  353.26   21.16
  -5   5 -15   96.55   10.65
  -5  -5 -15  100.72   11.83
  -5   5 -16   13.35    4.33
  -5  -5 -16   22.12    6.27
  -5   5 -17   -1.12    2.03
  -5  -5 -17    6.11    4.28
  -5   5 -18   64.86    9.49
  -5  -5 -18   77.66   10.75
  -5   5 -19  203.70   16.72
  -5  -5 -19  219.05   18.41
  -5  -5 -20  172.06   16.67
  -5   5 -20  167.23   15.44
  -5  -5 -21  178.90   17.01
  -5   5 -21  145.01   14.93
  -5   5 -22  129.89   14.19
  -5  -5 -22  142.97   15.41
  -5   5 -23   39.08    8.23
   5   6 -25   20.06    5.68
   5   6 -24    0.22    1.65
   5   6 -23    0.12    2.46
   5   6 -22   12.13    4.25
   5   6 -21  110.33   11.99
   5   6 -20  105.37   11.49
   5   6 -19  199.62   15.38
   5   6 -18  197.26   14.90
   5   6 -17  268.07   16.92
   5   6 -16   52.79    7.57
   5   6 -15   80.08    8.86
   5   6 -14   18.76    4.23
   5   6 -13   23.19    4.35
   5   6 -12    5.14    2.07
   5  -6 -11   39.46    6.46
   5   6 -11   40.87    5.63
   5   6 -10  177.81   11.84
   5  -6 -10  166.11   12.51
   5   6  -9  281.58   14.81
   5  -6  -9  266.27   15.49
   5   6  -8   71.35    7.25
   5  -6  -8   59.78    7.29
  -5  -6   7  195.72   12.23
   5  -6  -7  195.97   13.05
   5   6  -7  205.99   11.96
   5  -6  -6  146.89   11.32
  -5  -6   6  145.61   10.57
   5   6  -6  148.44   10.13
   5  -6  -5   60.44    7.25
   5   6  -5   65.18    6.65
  -5  -6   5   64.23    6.82
  -5  -6   4   33.11    4.82
   5  -6  -4   29.63    4.93
   5   6  -4   34.97    4.73
   5   6  -3   42.51    5.15
  -5  -6   3   36.29    5.02
   5  -6  -3   32.62    5.32
  -5  -6   2    4.21    1.68
  -5  -6   2    2.44    1.83
   5   6  -2    3.78    1.86
   5  -6  -2    1.83    1.85
  -5  -6   1   41.32    5.15
   5  -6  -1   39.48    5.92
  -5  -6   1   41.00    5.35
   5  -6   0   72.40    7.99
  -5  -6   0   81.76    7.59
  -5  -6   0   69.52    7.03
  -5  -6  -1  192.85   11.84
   5  -6   1  175.57   12.46
  -5  -6  -1  176.85   10.80
  -5  -6  -2   82.25    7.43
  -5  -6  -2   86.76    8.44
   5  -6   2   83.69    8.72
  -5  -6  -3   32.58    5.54
   5  -6   3   34.10    5.59
  -5  -6  -3   35.76    4.86
  -5  -6  -4    2.58    1.90
  -5  -6  -4    1.40    1.41
   5  -6   4    0.71    1.64
  -5  -6  -5   81.67    8.82
  -5  -6  -5   74.96    7.19
   5  -6   5   67.51    8.09
  -5  -6  -6  181.90   13.44
  -5  -6  -6  168.42   10.82
   5  -6   6  176.37   12.94
  -5   6  -7  557.82   19.42
  -5  -6  -7  539.27   19.49
  -5  -6  -7  565.28   24.22
   5  -6   7  541.21   22.95
  -5  -6  -8  214.16   15.57
  -5   6  -8  236.53   13.28
  -5  -6  -8  226.82   12.82
   5  -6   8  230.24   15.27
  -5  -6  -9  212.97   12.37
  -5  -6  -9  207.91   15.48
   5  -6   9  205.91   14.40
  -5   6  -9  222.84   13.58
   5  -6  10   50.74    7.35
  -5  -6 -10   49.01    5.98
  -5  -6 -10   58.25    8.38
  -5   6 -10   62.66    7.61
  -5   6 -11  134.25   11.40
  -5  -6 -11  120.06    9.68
  -5  -6 -11  129.04   12.61
  -5  -6 -12   61.78    9.06
  -5   6 -12   71.52    8.73
  -5   6 -13   14.36    4.90
  -5  -6 -13   12.05    4.64
  -5   6 -14   22.71    5.57
  -5  -6 -14   20.99    5.76
  -5   6 -15  174.26   14.34
  -5  -6 -15  189.79   16.61
  -5   6 -16  144.71   13.45
  -5  -6 -16  175.14   16.29
  -5   6 -17  257.88   18.34
  -5  -6 -17  307.14   22.21
  -5   6 -18   87.45   11.01
  -5  -6 -18  122.89   14.14
  -5   6 -19  115.25   12.91
  -5  -6 -19  131.56   14.89
  -5   6 -20   14.61    4.91
  -5   6 -21    5.01    2.55
   5   7 -23   24.74    6.73
   5   7 -22  201.57   17.14
   5   7 -21   58.20    9.27
   5   7 -20   39.22    7.38
   5   7 -19    1.45    1.47
   5   7 -18    4.56    2.62
   5   7 -17   22.43    5.27
   5   7 -16   56.66    8.18
   5   7 -15   22.43    4.96
   5  -7 -15   16.99    4.85
   5   7 -14  118.10   10.99
   5  -7 -14  105.43   11.16
   5  -7 -13   12.50    4.07
   5   7 -13   13.22    4.07
   5  -7 -12   60.77    8.11
   5   7 -12   67.47    8.14
   5   7 -11   38.46    5.96
   5  -7 -11   33.10    6.05
   5   7 -10    1.12    1.48
   5  -7 -10   -0.04    1.55
   5   7  -9   37.23    5.54
   5  -7  -9   33.24    6.11
   5   7  -8  176.77   11.91
   5  -7  -8  155.78   12.75
  -5  -7   7   68.29    8.06
   5  -7  -7   60.41    8.11
   5   7  -7   74.26    7.64
  -5  -7   6  189.98   13.07
   5  -7  -6  175.53   13.39
   5   7  -6  204.28   12.43
   5  -7  -5   20.93    4.70
  -5  -7   5   19.18    4.09
   5   7  -5   22.40    4.02
   5  -7  -4   96.21   10.15
  -5  -7   4  104.08    9.66
  -5  -7   3    4.44    2.28
   5  -7  -3    7.06    2.90
   5  -7  -2   -0.14    1.87
  -5  -7   2    4.06    2.19
   5  -7  -1   -1.21    1.49
  -5  -7   1   -0.37    1.07
   5  -7   0   35.05    6.23
  -5  -7   0   35.10    5.16
  -5  -7   0   33.25    5.18
   5  -7   1   59.02    7.72
  -5  -7  -1   68.06    7.51
  -5  -7  -1   67.70    7.49
  -5  -7  -2  255.65   15.04
   5  -7   2  218.38   15.09
  -5  -7  -2  249.52   14.29
  -5  -7  -3   59.26    7.57
   5  -7   3   47.43    7.36
  -5  -7  -3   56.20    6.84
  -5  -7  -4  202.58   14.19
  -5  -7  -4  187.20   12.37
   5  -7   4  171.92   13.75
   5  -7   5   21.91    5.15
  -5  -7  -5   27.02    5.69
  -5  -7  -5   26.71    4.88
  -5  -7  -6   92.97    8.92
   5  -7   6   86.75    9.84
  -5  -7  -6   91.14   10.11
   5  -7   7   30.78    5.98
  -5  -7  -7   28.90    5.94
  -5  -7  -7   28.29    5.13
  -5  -7  -8    1.68    2.51
   5  -7   8    0.55    1.55
  -5  -7  -9   16.35    4.51
   5  -7   9   13.72    4.31
  -5  -7 -10   40.00    7.52
   5  -7  10   37.49    6.82
  -5  -7 -11    3.29    2.39
  -5  -7 -12   26.46    6.11
  -5  -7 -13    9.36    4.43
  -5  -7 -14   18.49    5.43
  -5  -7 -15    4.30    2.97
  -5  -7 -16   15.51    5.09
  -5  -7 -17    9.02    4.10
   5  -8 -17   11.58    4.13
   5  -8 -16    8.06    3.38
   5  -8 -15    3.05    3.44
   5  -8 -14    5.20    2.58
   5  -8 -13   10.22    3.83
   5  -8 -12    1.88    1.22
   5  -8 -11   37.06    7.16
   5  -8 -10    2.82    2.59
   5  -8  -9   71.41    9.46
   5  -8  -8   -0.23    1.17
  -5  -8   7    3.30    3.15
   5  -8  -7    2.26    2.02
   5  -8  -6    8.47    3.88
  -5  -8   6    6.24    2.66
   5  -8  -5   11.97    3.88
  -5  -8   5   10.75    3.09
  -5  -8   4   -0.54    1.82
   5  -8  -4    1.38    1.56
   5  -8  -3   17.76    5.02
  -5  -8   3   14.21    3.64
   5  -8  -2    6.08    2.81
  -5  -8   2    8.88    3.30
  -5  -8   1   27.95    5.42
   5  -8  -1   27.74    5.95
  -5  -8   0   -0.54    1.26
   5  -8   0   -1.01    1.10
   5  -8   1    6.95    3.08
  -5  -8  -1    6.49    2.73
  -5  -8  -2   -0.08    1.52
   5  -8   2    1.50    2.10
  -5  -8  -3    4.92    1.91
   5  -8   3   10.12    3.86
  -5  -8  -4   -0.10    2.51
   5  -8   4    1.66    2.16
  -5  -8  -5   -2.45    3.30
   5  -8   5    1.94    1.34
  -5  -8  -6    6.60    2.64
   5  -8   6    8.52    3.81
   5  -8   7   28.38    6.07
  -5  -8  -7   28.95    6.26
   5  -8   8    3.09    2.81
  -5  -8  -8   -0.44    1.43
   5  -8   9    5.17    3.16
  -5  -8  -9    3.58    3.17
  -5  -8 -10    2.02    1.16
  -5  -8 -11    3.28    2.79
  -5  -8 -12    3.01    2.86
  -5  -8 -13    0.49    1.85
   5  -9  -7    0.87    2.69
   5  -9  -6   21.89    5.77
  -5  -9   6   18.00    4.91
   5  -9  -5    5.74    2.83
  -5  -9   5    2.94    1.40
   5  -9  -4    4.59    1.88
  -5  -9   4    5.67    2.96
  -5  -9   3   -0.53    1.63
   5  -9  -3   -0.06    1.62
  -5  -9   2    0.28    1.15
   5  -9  -2    1.40    1.77
   5  -9  -1   -0.29    1.85
   5  -9   0   26.31    6.19
  -5  -9 -10    4.96    2.60
   6   0 -33    2.82    3.56
   6   0 -32   25.56    6.30
   6   0 -31    8.23    5.43
   6   0 -30  552.32   27.62
   6   0 -29    9.49    4.69
   6   0 -28  306.70   19.74
   6   0 -27    2.93    2.40
   6   0 -26  251.12   16.78
   6   0 -25    1.82    2.46
   6   0 -24   64.33    8.01
   6   0 -23    3.20    2.27
   6   0 -23    0.19    1.83
   6   0 -22  733.03   25.56
   6   0 -22  786.07   22.48
   6   0 -21    3.68    3.37
   6   0 -21   -0.23    1.49
   6   0 -20 1467.78   33.73
   6   0 -20 1573.47   31.19
   6   0 -19   -0.16    0.80
   6   0 -19    0.38    1.59
   6   0 -18   52.83    5.80
   6   0 -18   58.43    6.02
   6   0 -17   -2.06    2.23
   6   0 -17    0.50    1.55
   6   0 -16   10.94    2.44
   6   0 -16   13.59    3.08
   6   0 -15    0.85    1.83
   6   0 -14 1857.81   32.27
   6   0 -13    5.83    2.95
   6   0 -13   -0.02    0.66
   6   0 -12 7928.41   56.17
   6   0 -12 7003.21   60.52
   6   0 -11    2.07    1.24
   6   0 -11    6.41    2.90
   6   0 -10 3329.43   33.44
   6   0 -10 3196.17   39.47
   6   0  -9   -0.52    1.08
   6   0  -9    1.05    0.89
   6   0  -8   77.46    4.71
   6   0  -8   83.67    6.10
   6   0  -7   -0.23    0.99
   6   0  -7    0.12    0.46
   6   0  -6   36.94    3.15
   6   0  -6   42.59    4.15
   6   0  -5    0.69    0.94
   6   0  -5    1.55    1.24
   6   0  -4  118.78    5.58
   6   0  -4  135.09    6.70
   6   0  -3    0.96    1.11
   6   0  -1    0.79    0.44
   6   0  -1    0.84    0.88
   6   0   0 2306.89   25.19
   6   0   0 2279.70   14.59
   6   0   1    0.97    0.76
   6   0   1    0.41    0.38
  -6   0  -1    0.05    0.30
  -6   0  -2  150.49    4.26
   6   0   2  144.38    5.94
  -6   0  -3    0.89    0.67
  -6   0  -3   -0.19    0.48
   6   0   3    0.20    0.70
   6   0   4 1522.59   18.55
  -6   0  -4 1079.05   20.30
  -6   0  -5    0.51    0.81
  -6   0  -6 1100.53   22.03
  -6   0  -7    1.38    1.12
  -6   0  -8  445.29   15.22
  -6   0  -9    0.61    1.09
  -6   0 -10  774.55   21.85
  -6   0 -11    0.25    1.02
  -6   0 -11    1.00    0.66
  -6   0 -12  109.72    4.62
  -6   0 -12  237.50   12.99
  -6   0 -13    1.51    1.41
  -6   0 -14  637.64   22.67
  -6   0 -15    2.26    2.19
  -6   0 -16  797.00   26.68
  -6   0 -17    1.75    2.22
  -6   0 -18   54.71    7.16
  -6   0 -19    1.63    1.52
  -6   0 -20    2.92    1.87
  -6   0 -21    2.19    2.56
  -6   0 -22  302.17   18.57
  -6   0 -23    5.51    3.59
  -6   0 -24  330.74   19.97
  -6   0 -25    5.86    3.70
  -6   0 -26  207.72   16.30
   6  -1 -34    1.19    1.92
   6  -1 -33  129.95   13.96
   6   1 -32   11.24    5.07
   6  -1 -32    6.54    3.44
   6   1 -31   93.97   12.04
   6  -1 -31   93.52   11.33
   6   1 -30   10.36    4.30
   6  -1 -30    6.49    3.04
   6   1 -29   41.18    7.90
   6  -1 -29   30.69    6.49
   6   1 -28    6.43    2.87
   6  -1 -28    9.45    3.74
   6   1 -27  234.22   17.11
   6  -1 -27  235.87   16.23
   6   1 -26   16.08    5.43
   6  -1 -26   18.17    4.96
   6   1 -25  629.85   26.83
   6  -1 -25  663.90   25.74
   6   1 -24    0.80    1.73
   6  -1 -24    3.58    2.33
   6   1 -23  177.56   13.44
   6  -1 -23  172.88   12.41
   6   1 -22   68.54    8.00
   6  -1 -22   73.43    7.93
   6  -1 -22   81.28    6.92
   6  -1 -21   78.58    7.83
   6   1 -21   69.23    7.45
   6  -1 -21   82.86    6.88
   6   1 -20    2.32    2.06
   6  -1 -20    7.03    2.55
   6  -1 -20    6.66    2.38
   6  -1 -19  185.82   11.06
   6  -1 -19  187.98   10.17
   6   1 -19  192.15   12.02
   6   1 -18    2.27    0.82
   6  -1 -18    4.30    2.25
   6  -1 -18    3.06    1.33
   6   1 -17  667.79   21.23
   6  -1 -17  628.13   18.20
   6  -1 -16   19.16    3.55
   6   1 -16   20.88    3.85
   6   1 -15  841.41   22.31
   6  -1 -15  757.00   19.57
   6  -1 -14   41.61    4.20
   6   1 -14   38.49    4.55
   6  -1 -14   40.40    4.56
   6  -1 -13  406.43   13.89
   6  -1 -13  457.85   13.10
   6  -1 -12    5.18    1.42
   6  -1 -12    5.53    2.11
   6  -1 -11  313.18    9.90
   6  -1 -11  328.07   12.28
   6  -1 -10   32.33    3.90
   6  -1 -10   28.46    2.85
   6  -1  -9  919.47   19.31
   6  -1  -9  867.47   14.61
   6  -1  -8   10.94    1.59
   6  -1  -8   11.76    2.58
   6  -1  -7  415.92    9.34
   6  -1  -7  440.85   12.93
   6  -1  -6   68.16    3.73
   6  -1  -6   77.08    5.45
   6  -1  -5  871.52   13.05
   6  -1  -5  911.92   18.14
   6  -1  -4   26.39    2.87
  -6  -1   3  717.23   13.49
   6  -1  -3  720.94   15.84
   6  -1  -2  125.56    6.48
  -6  -1   2  134.46    6.09
  -6  -1   1 3018.47   30.06
   6  -1  -1 3142.32   26.08
   6  -1  -1 2938.23   30.93
  -6  -1   0  306.99   10.08
   6  -1   0  322.58    8.45
  -6  -1  -1  789.14   16.73
   6  -1   1  832.56   13.68
   6  -1   2    2.23    0.80
   6   1   2    3.56    1.31
   6  -1   3  811.77   14.19
   6   1   3  818.69   14.47
  -6   1  -4    6.62    1.47
   6   1   4    8.01    1.42
   6  -1   4    6.19    1.24
  -6   1  -5  334.65   11.39
   6   1   5  361.88    8.39
  -6   1  -6    6.83    1.67
   6   1   6    9.42    1.38
   6   1   7    2.70    0.54
  -6   1  -7    3.48    1.68
  -6  -1  -8   -0.15    0.71
  -6   1  -8    6.49    2.35
  -6   1  -9  790.09   19.70
  -6  -1  -9  800.47   23.35
  -6  -1 -10   17.38    3.65
  -6   1 -10   15.51    3.17
  -6  -1 -11 1061.04   28.73
  -6   1 -11 1030.58   24.31
  -6   1 -12   34.68    4.78
  -6  -1 -12   33.69    5.39
  -6  -1 -13  141.89   10.84
  -6   1 -13  130.32    9.43
  -6   1 -14    4.81    2.01
  -6  -1 -14    3.35    1.29
  -6   1 -15    1.45    1.39
  -6  -1 -15    1.31    1.52
  -6  -1 -16   -0.29    1.05
  -6   1 -16   -1.20    1.04
  -6   1 -17  205.79   13.42
  -6  -1 -17  211.72   14.46
  -6   1 -18    2.87    2.31
  -6  -1 -18    2.98    1.66
  -6  -1 -19  142.29   12.40
  -6   1 -19  147.26   11.85
  -6  -1 -20   20.46    5.23
  -6   1 -20   15.37    4.08
  -6  -1 -21  396.75   21.59
  -6   1 -21  390.00   20.07
  -6  -1 -22   -1.03    1.42
  -6   1 -22    1.99    2.02
  -6  -1 -23    7.40    3.01
  -6   1 -23    6.24    2.86
  -6  -1 -24   -0.47    1.62
  -6  -1 -25   34.00    6.93
  -6   1 -26    0.43    2.26
  -6  -1 -26    2.85    2.51
  -6  -1 -27   77.22   10.60
  -6  -1 -28    7.97    3.82
   6   2 -31   10.61    4.29
   6   2 -30  166.20   16.01
   6  -2 -30  137.02   13.00
   6  -2 -29   17.92    5.06
   6   2 -29   17.32    5.38
   6   2 -28  119.03   12.90
   6  -2 -28  116.04   11.31
   6   2 -27   13.68    4.46
   6  -2 -27   18.91    4.71
   6   2 -26   10.80    3.43
   6  -2 -26   17.17    4.23
   6  -2 -25   -0.32    1.08
   6   2 -25   -3.82    2.93
   6  -2 -24   65.90    7.53
   6   2 -24   58.58    8.02
   6   2 -23    7.22    2.30
   6  -2 -23    8.46    2.85
   6   2 -22   77.06    8.75
   6  -2 -22   93.55    8.45
   6   2 -21   10.55    3.98
   6  -2 -21   10.02    2.15
   6  -2 -21   10.35    2.80
   6   2 -20  746.44   25.79
   6  -2 -20  736.30   21.91
   6  -2 -20  740.93   19.97
   6   2 -19  176.35   12.19
   6  -2 -19  159.08    9.30
   6  -2 -19  176.14   10.31
   6   2 -18  298.35   15.46
   6  -2 -18  279.42   12.09
   6  -2 -17    0.73    1.18
   6   2 -17    1.41    1.30
   6  -2 -16   47.06    4.57
   6   2 -16   52.82    5.94
   6  -2 -16   39.93    4.55
   6   2 -15   10.12    2.57
   6  -2 -15    7.31    2.17
   6  -2 -15    9.47    1.91
  -6  -2  15    5.23    1.05
   6  -2 -14    7.87    1.79
   6  -2 -14   10.42    1.98
  -6  -2  14    6.77    1.10
   6  -2 -13   36.67    3.46
  -6  -2  13   25.99    1.95
   6  -2 -13   33.85    4.06
   6  -2 -12 2273.04   25.08
   6  -2 -12 2165.16   32.24
  -6  -2  11  209.37    4.99
   6  -2 -11  244.28   10.63
   6  -2 -11  237.78    7.56
   6  -2 -10  815.41   19.34
   6  -2 -10  784.85   12.67
   6  -2  -9  129.07    4.82
  -6  -2   9  134.94    4.40
  -6   2   8  596.92   10.32
   6  -2  -8  647.20   10.00
  -6  -2   8  674.05   10.46
   6  -2  -7   22.16    1.79
  -6   2   7   20.64    1.74
  -6  -2   7   23.28    2.08
  -6  -2   6  473.42   10.01
  -6   2   6  459.42    8.01
  -6  -2   5   23.17    2.39
   6   2  -5   20.05    2.89
  -6   2   5   28.80    2.09
  -6   2   4 1333.37   13.82
   6   2  -4 1435.53   23.23
  -6  -2   4 1412.14   19.69
   6   2  -3  467.19   13.21
   6   2  -3  390.07    8.23
  -6  -2   3  467.01   12.10
   6   2  -2 2994.71   21.32
   6   2  -2 3205.48   34.37
   6  -2  -2 3259.68   32.94
  -6  -2   2 3109.07   32.86
  -6  -2   1  201.60    5.18
   6  -2  -1  210.95    8.46
  -6  -2   1  205.41    8.92
   6  -2   0 1174.52   20.11
  -6  -2   0 1155.64   22.09
  -6  -2   0 1158.00   11.73
  -6  -2  -1   61.67    2.69
   6  -2   1   70.75    4.88
  -6  -2  -1   63.78    5.46
  -6  -2  -2    1.11    0.74
   6  -2   2    2.03    1.40
  -6  -2  -2    0.07    0.30
  -6  -2  -3   50.84    5.42
   6  -2   3   45.80    4.14
   6  -2   4  423.81   12.68
   6  -2   5   43.40    4.21
  -6   2  -6 1120.84   21.70
   6  -2   6 1056.08   21.03
  -6   2  -7  168.11    8.63
   6   2   8 1923.47   18.35
  -6   2  -8 1860.88   29.11
   6   2   9  108.04    3.73
  -6  -2  -9  113.84    9.61
  -6   2  -9  109.24    7.24
  -6   2 -10   44.60    4.67
  -6  -2 -10   48.46    6.39
  -6   2 -11   39.85    4.59
  -6  -2 -11   40.47    5.88
  -6  -2 -12  367.12   18.07
  -6   2 -12  346.40   13.81
  -6  -2 -13   32.38    5.64
  -6   2 -13   32.22    4.32
  -6  -2 -14  523.11   22.60
  -6   2 -14  494.56   17.85
  -6  -2 -15   97.87    9.81
  -6   2 -15   85.70    7.64
  -6  -2 -16  816.12   29.49
  -6   2 -16  763.43   23.90
  -6   2 -17   21.63    4.89
  -6  -2 -17   15.49    4.31
  -6   2 -18   30.86    5.25
  -6  -2 -18   35.49    6.51
  -6   2 -19    4.73    2.62
  -6  -2 -19    1.18    2.07
  -6  -2 -20    5.30    3.33
  -6   2 -20    8.56    3.76
  -6  -2 -21   15.71    4.79
  -6  -2 -22  304.43   20.04
  -6   2 -23   52.28    9.38
  -6  -2 -23   42.10    7.56
  -6   2 -24  243.36   19.62
  -6  -2 -24  224.48   17.75
  -6   2 -25   14.69    5.43
  -6  -2 -25   14.17    4.67
  -6  -2 -26   99.66   12.21
  -6  -2 -27    0.28    2.32
   6   3 -30    9.90    4.06
   6   3 -29    2.48    1.48
   6   3 -28    4.37    3.46
   6   3 -27   57.10    9.10
   6   3 -26   49.82    8.38
   6   3 -25  346.73   20.99
   6   3 -24   45.74    7.66
   6   3 -23   27.37    5.41
   6   3 -22   11.70    3.44
   6  -3 -22   10.71    2.81
   6  -3 -21   69.89    6.57
   6   3 -21   65.04    8.10
   6   3 -20   65.89    8.18
   6   3 -19   20.06    3.92
   6   3 -18   28.34    4.89
   6   3 -17  149.85   10.92
   6  -3 -17  143.87    7.88
   6  -3 -16   27.06    3.16
   6   3 -16   24.32    4.38
   6   3 -15  106.33    8.72
   6  -3 -15  108.78    5.99
   6   3 -14    0.38    0.83
   6  -3 -14    0.23    0.40
   6   3 -13   99.14    7.99
   6  -3 -13   95.42    4.71
   6  -3 -12    0.49    0.53
   6   3 -12   -1.38    1.18
   6   3 -11   66.04    6.08
   6  -3 -11   63.56    3.10
   6   3 -10   10.27    2.46
   6  -3 -10   10.82    1.12
  -6  -3   9   39.00    2.07
   6  -3  -9   37.02    1.74
   6   3  -9   39.80    4.55
   6   3  -8  147.74    8.74
  -6  -3   8  154.58    5.16
  -6  -3   7  485.61   10.40
   6   3  -7  463.57   14.91
   6   3  -6   65.07    5.57
  -6  -3   6   67.22    4.28
   6   3  -5  592.71   16.32
  -6  -3   5  593.23   13.73
  -6   3   4    4.18    0.71
   6   3  -4    4.35    1.48
  -6  -3   4    3.11    1.09
   6  -3  -4    4.09    1.57
   6  -3  -3  125.03    7.43
  -6  -3   3  122.06    5.90
   6   3  -3  124.16    7.35
  -6  -3   3  117.80    6.93
   6  -3  -2  182.57    9.15
  -6  -3   2  174.06    6.84
  -6  -3   2  171.53    8.84
   6   3  -2  179.22    8.92
   6  -3  -1 1695.08   28.12
  -6  -3   1 1531.94   27.94
  -6  -3   1 1661.73   20.52
   6  -3   0  638.12   17.08
  -6  -3   0  585.05   17.81
  -6  -3   0  612.19   12.25
  -6  -3  -1 1637.55   19.79
   6  -3   1 1684.52   28.02
  -6  -3  -1 1594.69   30.48
  -6  -3  -2  234.83    7.50
   6  -3   2  237.03   10.81
  -6  -3  -3  821.66   14.25
   6  -3   3  841.72   20.34
   6  -3   4   73.35    6.10
  -6  -3  -4   71.05    4.42
  -6  -3  -5   46.11    6.02
   6  -3   5   43.24    4.92
   6  -3   6   25.70    3.80
  -6  -3  -6   29.99    4.80
   6  -3   7   31.88    4.37
  -6  -3  -7   34.68    5.47
  -6   3  -8   22.18    3.57
  -6  -3  -8   20.28    4.23
  -6   3  -9  171.84    9.12
  -6  -3  -9  175.55   12.40
  -6   3 -10  115.34    7.69
  -6  -3 -10  123.53   10.71
  -6   3 -11  494.60   15.93
  -6  -3 -11  523.58   22.46
  -6  -3 -12   74.82    8.87
  -6   3 -12   63.16    5.77
  -6   3 -13  324.22   13.49
  -6  -3 -13  362.65   19.44
  -6  -3 -14   46.82    7.21
  -6   3 -14   41.45    4.94
  -6   3 -15    0.47    0.82
  -6  -3 -15    3.44    2.63
  -6   3 -16    0.63    1.06
  -6  -3 -16    1.37    2.30
  -6   3 -17   56.17    6.46
  -6  -3 -17   49.65    8.07
  -6  -3 -18    6.26    3.37
  -6   3 -19    2.71    2.93
  -6  -3 -19    6.83    3.34
  -6   3 -20    6.50    3.88
  -6  -3 -20    5.11    3.36
  -6  -3 -21  131.27   13.49
  -6   3 -21  137.17   14.36
  -6   3 -22    9.42    4.35
  -6  -3 -22   14.62    5.03
  -6   3 -23    7.78    4.20
  -6  -3 -23    8.70    4.30
  -6   3 -24    6.22    3.96
  -6  -3 -24    3.90    2.89
  -6  -3 -25    5.99    2.73
   6   4 -29    1.22    1.33
   6   4 -28    3.63    2.36
   6   4 -27    2.80    2.86
   6   4 -26    0.25    1.23
   6   4 -25    0.14    2.00
   6   4 -24   67.39    9.49
   6   4 -23   18.15    4.91
   6   4 -22   61.82    8.52
   6   4 -21   51.15    7.73
   6   4 -20   10.07    3.58
   6   4 -19   -0.34    1.72
   6   4 -18   32.40    5.55
   6   4 -17   67.79    7.78
   6   4 -16    8.94    2.75
   6   4 -15   14.32    3.56
   6   4 -14  201.46   12.36
   6   4 -13  150.38   10.47
   6   4 -12  105.22    8.63
   6   4 -11   55.27    5.98
   6   4 -10  153.70    9.76
   6   4  -9   45.72    5.18
   6   4  -8    6.91    1.85
  -6  -4   8    7.54    1.15
   6   4  -7   30.98    4.19
  -6  -4   7   34.93    2.94
  -6  -4   6   10.75    1.84
   6   4  -6    8.03    2.07
   6   4  -5    5.89    1.65
  -6  -4   5    6.73    1.70
   6  -4  -5    7.97    2.27
  -6  -4   5    8.46    1.95
   6  -4  -4    6.23    2.18
  -6  -4   4    7.53    1.69
  -6  -4   4    9.28    2.06
   6   4  -4    9.88    2.36
   6   4  -3   26.56    3.77
  -6   4   3   27.14    1.77
   6  -4  -3   26.05    3.99
  -6  -4   3   26.58    3.52
  -6  -4   3   24.72    3.09
   6  -4  -2  412.91   15.58
  -6   4   2  425.03    8.72
  -6  -4   2  404.41   14.06
  -6  -4   2  404.98   12.62
   6   4  -2  426.73   14.62
  -6   4   1   69.99    4.11
  -6  -4   1   63.26    4.93
   6  -4  -1   66.07    6.24
  -6  -4   1   69.15    6.15
  -6   4   0   46.15    3.70
  -6  -4   0   40.17    3.87
   6  -4   0   40.46    4.81
  -6   4  -1   54.93    4.45
   6  -4   1   52.86    5.56
  -6  -4  -1   50.36    4.33
  -6   4  -2   22.73    3.27
  -6  -4  -2   23.74    3.03
   6  -4   2   22.41    3.75
  -6  -4  -3    1.91    0.94
   6  -4   3    3.53    1.78
  -6   4  -3    4.68    2.06
  -6  -4  -3    0.90    1.37
  -6   4  -4   14.47    2.90
  -6  -4  -4   15.84    2.58
  -6  -4  -4   15.74    3.55
   6  -4   4   14.17    2.82
  -6  -4  -5   20.93    2.97
  -6   4  -5   17.07    2.92
  -6  -4  -5   20.53    4.40
   6  -4   5   16.22    3.30
  -6  -4  -6    5.51    1.70
  -6   4  -6    2.05    0.83
   6  -4   6    5.77    2.13
  -6  -4  -6    6.75    2.34
   6  -4   7    3.54    2.09
  -6   4  -7   -1.03    2.46
  -6  -4  -7    1.62    2.07
   6  -4   8   23.38    4.13
  -6   4  -8   19.10    2.78
  -6  -4  -8   27.09    5.33
  -6   4  -9   -1.50    2.97
  -6   4  -9    1.55    1.48
  -6  -4  -9    2.27    1.87
  -6   4 -10    6.17    1.88
  -6   4 -10    3.53    1.08
  -6  -4 -10    5.95    3.12
  -6   4 -11   31.69    4.15
  -6   4 -11   30.25    5.06
  -6  -4 -11   31.50    5.84
  -6   4 -12  171.06    9.66
  -6  -4 -12  184.60   14.18
  -6   4 -12  174.91   12.97
  -6   4 -13   78.72    8.95
  -6   4 -13   76.88    6.47
  -6  -4 -13   77.73    9.64
  -6  -4 -14   41.45    7.22
  -6   4 -14   38.70    6.78
  -6   4 -15   16.17    4.51
  -6  -4 -15   20.10    5.11
  -6   4 -16   31.83    6.30
  -6  -4 -16   30.72    6.52
  -6  -4 -17   15.76    4.67
  -6   4 -17   20.18    5.07
  -6   4 -18   33.70    6.62
  -6  -4 -18   31.15    7.22
  -6   4 -19    1.25    2.09
  -6  -4 -19   -0.07    1.79
  -6   4 -20    7.80    4.00
  -6  -4 -20    2.31    2.94
  -6   4 -21   22.92    5.99
  -6  -4 -21   25.89    6.97
  -6   4 -22   50.85    9.23
  -6  -4 -22   59.11    9.72
  -6   4 -23   33.38    7.47
  -6  -4 -23   37.77    8.07
   6   5 -27    7.31    3.24
   6   5 -26    0.73    1.60
   6   5 -25   14.66    4.84
   6   5 -24    7.64    3.57
   6   5 -23   13.41    4.57
   6   5 -22    6.45    2.95
   6   5 -21   56.76    8.23
   6   5 -20   10.89    3.47
   6   5 -19   15.76    4.14
   6   5 -18    8.96    3.48
   6   5 -17   18.96    4.70
   6   5 -16    4.18    2.49
   6   5 -15    5.70    2.84
   6   5 -14    4.90    1.95
   6   5 -13   13.66    3.35
   6   5 -12   17.63    3.30
   6   5 -11   52.03    6.16
   6   5 -10   -0.62    1.24
   6   5  -9   13.17    2.94
   6  -5  -8   19.57    4.16
   6   5  -8   13.67    3.06
   6  -5  -7    1.42    2.18
  -6  -5   7    0.34    0.59
   6   5  -7    0.29    1.14
  -6  -5   6   11.57    2.04
   6  -5  -6   14.29    3.70
  -6  -5   6   14.75    3.18
   6   5  -6   14.44    3.15
   6  -5  -5   22.15    4.24
  -6  -5   5   17.77    2.69
  -6  -5   5   18.34    3.47
   6   5  -5   21.22    3.64
  -6  -5   4    0.82    0.74
   6   5  -4    0.99    1.09
   6  -5  -4    0.98    1.24
  -6  -5   4    2.70    1.26
  -6  -5   3   14.09    3.01
  -6  -5   3   12.05    2.61
   6  -5  -3    9.86    2.17
   6   5  -3   12.36    2.78
  -6  -5   2    2.05    1.04
   6  -5  -2    1.19    1.74
   6   5  -2   -0.04    1.46
  -6   5   1   30.56    2.53
  -6  -5   1   27.64    3.98
   6  -5  -1   32.36    4.80
  -6  -5   0   32.32    4.39
  -6  -5   0   35.25    4.31
   6  -5   0   31.00    4.75
  -6   5   0   33.83    3.09
   6  -5   1    5.24    2.62
  -6   5  -1    2.83    1.06
  -6  -5  -1    3.01    1.75
  -6  -5  -1    1.22    1.07
   6  -5   2    2.84    1.71
  -6   5  -2    1.20    0.60
  -6  -5  -2    2.60    1.36
  -6  -5  -2    1.89    1.74
   6  -5   3    3.89    2.17
  -6  -5  -3    2.42    1.83
  -6   5  -3    0.07    0.96
  -6  -5  -3    1.98    1.71
  -6   5  -4   26.87    3.68
  -6  -5  -4   29.44    3.89
  -6  -5  -4   29.07    5.20
   6  -5   4   30.00    4.82
  -6   5  -5   73.17    6.49
  -6  -5  -5   70.05    6.01
  -6  -5  -5   68.83    8.02
   6  -5   5   74.25    7.59
  -6   5  -6   18.32    3.53
  -6  -5  -6   16.33    3.20
   6  -5   6   14.40    3.43
  -6  -5  -6   16.22    3.98
   6  -5   7    3.91    1.42
  -6  -5  -7    4.78    1.52
  -6   5  -7    5.52    1.96
  -6  -5  -7    3.75    2.18
  -6  -5  -8    4.65    1.57
  -6   5  -8    4.98    1.69
  -6  -5  -8    4.23    2.59
   6  -5   8    5.08    2.19
  -6  -5  -9    1.04    1.17
  -6   5  -9   -0.60    1.74
   6  -5   9   -0.67    1.88
  -6  -5  -9    2.71    1.99
  -6   5 -10   27.97    4.95
  -6  -5 -10   25.73    5.59
  -6   5 -11   43.60    6.38
  -6  -5 -11   44.80    6.96
  -6   5 -12   10.81    3.48
  -6  -5 -12   12.08    4.50
  -6   5 -13  121.05   11.20
  -6  -5 -13  120.67   12.50
  -6   5 -14   51.68    7.70
  -6  -5 -14   61.36    9.38
  -6   5 -15    1.97    1.89
  -6  -5 -15    4.61    3.00
  -6   5 -16    4.95    3.15
  -6  -5 -16    5.94    3.03
  -6   5 -17   14.88    4.78
  -6  -5 -17    8.83    4.59
  -6   5 -18   33.79    7.00
  -6  -5 -18   37.72    7.87
  -6   5 -19   33.05    7.20
  -6  -5 -19   41.64    8.89
  -6   5 -20    0.58    1.62
  -6  -5 -20   14.64    6.83
  -6   5 -21    3.82    3.63
  -6  -5 -21    4.94    3.63
  -6   5 -22    1.19    2.83
   6   6 -25    0.88    2.44
   6   6 -24   -0.05    2.09
   6   6 -23    3.20    3.13
   6   6 -22   13.50    5.08
   6   6 -21   71.26    9.92
   6   6 -20   35.37    6.97
   6   6 -19   72.93    9.50
   6   6 -18  100.58   10.84
   6   6 -17   56.51    7.87
   6   6 -16   25.92    5.35
   6   6 -15   23.22    4.63
   6   6 -14   16.67    3.87
   6   6 -13   13.16    3.11
   6   6 -12    0.70    1.22
   6  -6 -11   75.17    8.28
   6   6 -11   73.52    7.82
   6  -6 -10   92.86    9.33
   6   6 -10   90.49    8.69
   6  -6  -9   28.94    5.07
   6   6  -9   27.27    4.49
   6  -6  -8    1.61    1.58
   6   6  -8    1.26    1.21
   6  -6  -7    1.31    1.04
   6   6  -7   -1.02    1.03
   6   6  -6    9.38    2.74
   6  -6  -6    6.67    2.88
  -6  -6   6    5.61    2.12
  -6  -6   5   15.00    3.41
   6  -6  -5   14.74    3.77
   6   6  -5   17.43    3.61
   6  -6  -4    0.78    1.35
   6   6  -4    3.16    1.87
  -6  -6   4    1.20    0.81
  -6  -6   3   51.04    5.87
   6  -6  -3   45.50    6.34
   6   6  -3   54.32    6.06
  -6  -6   2  102.89    8.03
   6  -6  -2   89.22    8.89
  -6  -6   2   92.95    7.79
  -6  -6   1  136.61    9.53
   6  -6  -1  122.34   10.18
  -6  -6   1  132.85    9.38
   6  -6   0    9.20    3.35
  -6  -6   0    6.57    2.35
  -6  -6   0    9.26    3.01
   6  -6   1   -1.20    1.62
  -6  -6  -1    0.98    1.27
  -6  -6  -2   11.13    2.65
   6  -6   2    9.77    3.39
  -6  -6  -2   14.09    3.97
  -6  -6  -3    7.84    2.40
  -6  -6  -3    9.89    3.65
   6  -6   3    8.71    3.24
   6  -6   4    6.76    2.90
  -6  -6  -4    8.17    3.27
  -6  -6  -4    8.00    2.50
  -6  -6  -5   70.32    8.59
  -6  -6  -5   65.84    6.50
   6  -6   5   70.64    8.22
   6  -6   6  102.38   10.18
  -6  -6  -6  106.80   10.86
  -6  -6  -6  103.15    8.39
   6  -6   7  146.70   11.98
  -6  -6  -7  151.48   13.03
  -6  -6  -7  150.76   10.20
   6  -6   8   35.19    6.22
  -6  -6  -8   35.99    5.01
  -6  -6  -8   39.07    6.89
   6  -6   9   79.29    9.08
  -6   6  -9   88.32    8.79
  -6  -6  -9   85.40   10.12
  -6   6 -10   34.43    5.94
  -6  -6 -10   34.06    6.59
  -6   6 -11   20.18    4.99
  -6  -6 -11   18.93    5.46
  -6   6 -12    5.42    3.44
  -6  -6 -12    3.27    3.68
  -6   6 -13    4.13    3.25
  -6  -6 -13    2.55    3.84
  -6   6 -14    7.96    3.89
  -6  -6 -14    9.40    5.23
  -6   6 -15   14.33    4.60
  -6  -6 -15   26.92    6.98
  -6   6 -16   18.89    5.05
  -6  -6 -16   29.41    7.75
  -6   6 -17   39.39    7.15
  -6  -6 -17   53.79    9.79
  -6   6 -18    4.05    2.74
  -6  -6 -18    9.03    5.79
  -6  -6 -19   10.27    5.53
  -6   6 -19    3.90    2.66
  -6   6 -20    3.43    2.87
  -6   6 -21    3.18    2.56
   6   7 -22   13.17    4.87
   6   7 -21    0.89    1.70
   6   7 -20   22.31    5.21
   6   7 -19   11.71    3.91
   6   7 -18   95.19   10.72
   6   7 -17   21.91    5.14
   6   7 -16   85.58    9.90
   6   7 -15   78.19    9.43
   6  -7 -15   84.40   10.36
   6   7 -14  259.38   16.61
   6  -7 -14  251.80   17.46
   6   7 -13   19.98    4.65
   6  -7 -13   27.59    5.81
   6   7 -12   53.61    7.10
   6  -7 -12   55.32    7.86
   6   7 -11    4.96    2.17
   6  -7 -11    4.91    2.07
   6   7 -10   19.09    4.38
   6  -7 -10   18.98    4.67
   6  -7  -9   17.07    4.45
   6   7  -9   16.92    3.74
   6  -7  -8  142.64   12.34
   6   7  -8  169.16   11.97
   6   7  -7  101.27    9.35
   6  -7  -7   90.54   10.10
   6   7  -6  204.86   12.89
   6  -7  -6  175.84   13.64
  -6  -7   6  184.10   12.98
   6   7  -5   70.53    7.43
  -6  -7   5   64.47    7.63
   6  -7  -5   65.87    8.47
   6   7  -4  394.50   17.21
  -6  -7   4  384.06   18.31
   6  -7  -4  356.14   19.11
  -6  -7   3   44.28    6.30
   6  -7  -3   36.54    6.33
  -6  -7   2   33.60    5.40
   6  -7  -2   32.40    5.65
  -6  -7   1    1.33    1.64
   6  -7  -1    1.11    2.03
   6  -7   0   18.92    4.58
  -6  -7   0   21.87    4.26
  -6  -7   0   18.40    3.79
   6  -7   1   12.69    3.63
  -6  -7  -1   16.74    4.16
  -6  -7  -1   14.57    3.42
  -6  -7  -2   32.92    5.03
  -6  -7  -2   40.86    6.28
   6  -7   2   29.49    5.70
  -6  -7  -3   31.86    5.13
  -6  -7  -3   30.95    5.65
   6  -7   3   28.95    5.65
   6  -7   4   51.43    7.40
  -6  -7  -4   50.29    7.20
  -6  -7  -4   52.61    6.55
   6  -7   5    3.83    2.15
  -6  -7  -5    2.08    1.90
  -6  -7  -6    3.10    2.27
   6  -7   6    2.55    2.17
  -6  -7  -7    9.10    3.43
   6  -7   7    4.39    2.07
   6  -7   8   33.05    6.52
  -6  -7  -8   27.48    5.98
  -6  -7  -9    9.97    3.82
   6  -7   9   11.34    3.82
  -6  -7 -10  151.72   14.79
  -6  -7 -11   50.08    8.76
  -6  -7 -12   14.82    5.13
  -6  -7 -13    1.03    3.65
  -6  -7 -14    5.13    2.91
  -6  -7 -15    2.85    2.78
  -6  -7 -16   32.73    7.97
   6   8 -20    5.54    3.13
   6   8 -19   72.30   10.11
   6   8 -18    8.76    3.31
   6  -8 -17    5.10    3.12
   6  -8 -16    3.04    2.47
   6  -8 -15   39.69    7.70
   6  -8 -14   18.56    5.10
   6  -8 -13  176.16   15.48
   6  -8 -12   18.83    5.51
   6  -8 -11  199.09   16.05
   6  -8 -10   15.19    4.76
   6  -8  -9   29.53    6.13
   6  -8  -8    2.43    1.81
   6  -8  -7   92.19   10.87
  -6  -8   6   25.96    5.63
   6  -8  -6   23.57    5.79
   6  -8  -5  153.16   13.53
  -6  -8   5  149.69   12.46
  -6  -8   4   23.83    5.40
   6  -8  -4   24.26    5.79
  -6  -8   3  313.97   17.96
   6  -8  -3  299.09   18.97
   6  -8  -2   33.62    6.58
  -6  -8   2   34.95    6.27
  -6  -8   1  203.27   14.33
   6  -8  -1  208.86   16.09
   6  -8   0    2.53    2.76
   6  -8   1    2.10    1.77
   6  -8   2    0.85    1.80
   6  -8   3   51.41    8.28
   6  -8   4   24.88    5.97
  -6  -8  -5  158.05   13.88
   6  -8   5  155.83   14.39
   6  -8   6   25.24    5.97
  -6  -8  -6   21.51    5.43
  -6  -8  -7  197.99   16.36
   6  -8   7  219.15   17.36
   6  -8   8   13.78    4.94
  -6  -8  -8   11.19    4.62
  -6  -8  -9   30.67    6.71
   6  -8   9   30.31    6.28
  -6  -8 -10   -0.04    1.67
  -6  -8 -11    1.64    1.97
  -6  -8 -12    1.20    2.37
  -6  -8 -13   25.90    6.57
   7   0 -34    2.72    2.90
   7   0 -33    6.17    3.21
   7   0 -32   -0.19    1.78
   7   0 -31    1.25    1.70
   7   0 -30    2.60    2.46
   7   0 -29   -0.89    2.10
   7   0 -28   -2.09    2.65
   7   0 -27   12.95    3.99
   7   0 -26    0.10    1.07
   7   0 -25    4.63    2.23
   7   0 -24   -0.90    2.16
   7   0 -24    1.89    1.89
   7   0 -23   10.80    2.87
   7   0 -23   15.00    3.39
   7   0 -22   -1.35    1.84
   7   0 -22    2.35    2.17
   7   0 -21   -2.60    2.09
   7   0 -21    1.01    1.89
   7   0 -20   -1.46    2.35
   7   0 -20    1.72    1.52
   7   0 -19   14.51    3.09
   7   0 -19   18.09    3.52
   7   0 -18    0.70    0.96
   7   0 -18    0.96    1.86
   7   0 -17   61.56    5.98
   7   0 -17   67.74    6.67
   7   0 -16    0.48    1.19
   7   0 -16    1.23    1.97
   7   0 -15   82.60    7.14
   7   0 -14    2.66    2.20
   7   0 -13   89.49    7.28
   7   0 -12    0.81    1.45
   7   0 -12   -0.55    0.54
   7   0 -11  134.51    7.22
   7   0 -11  129.96    8.16
   7   0 -10    0.36    0.74
   7   0 -10    2.02    1.69
   7   0  -9    2.38    1.68
   7   0  -9    1.92    0.94
   7   0  -8   -0.77    0.96
   7   0  -8    0.13    1.12
   7   0  -7    1.22    0.69
   7   0  -7   -0.41    1.04
   7   0  -6    0.55    0.98
   7   0  -6    0.00    0.58
   7   0  -5    7.37    2.21
   7   0  -5    7.08    1.65
   7   0  -4    0.47    0.87
   7   0  -4    0.88    1.14
   7   0  -3    6.57    2.31
   7   0  -2    0.57    0.84
   7   0  -1   38.10    2.14
   7   0  -1   40.76    3.72
   7   0   0    4.35    1.40
   7   0   0    1.83    0.55
   7   0   1   14.89    2.28
   7   0   1   15.77    1.32
  -7   0  -2    0.04    0.40
   7   0   2    0.59    0.92
   7   0   3    8.84    1.48
  -7   0  -3    7.37    1.10
   7   0   4   -0.19    0.66
  -7   0  -5    0.89    1.17
  -7   0  -6    1.42    1.19
  -7   0  -7    0.77    0.83
  -7   0  -8    0.63    1.11
  -7   0  -9   -0.25    1.32
  -7   0 -10    3.18    1.76
  -7   0 -11    2.68    1.79
  -7   0 -12    0.15    1.06
  -7   0 -13    9.09    2.87
  -7   0 -14    0.23    1.24
  -7   0 -15    3.53    2.04
  -7   0 -16    0.53    1.34
  -7   0 -17   -0.40    1.88
  -7   0 -18   -4.32    3.08
  -7   0 -19    9.83    3.30
  -7   0 -20    0.72    1.19
  -7   0 -21    3.71    2.43
  -7   0 -22   -1.77    2.04
  -7   0 -23    9.88    4.11
  -7   0 -24   -0.85    1.24
  -7   0 -25    0.69    2.39
  -7   0 -26    1.91    2.47
   7  -1 -34   -0.89    1.23
   7   1 -33    7.33    4.29
   7  -1 -33    5.31    2.57
   7  -1 -32   -0.06    1.30
   7   1 -32    1.68    3.08
   7  -1 -31    0.30    1.53
   7   1 -31    0.62    1.47
   7   1 -30   17.57    5.11
   7  -1 -30   13.98    4.13
   7   1 -29   64.93    9.45
   7  -1 -29   55.12    8.01
   7   1 -28   10.98    3.68
   7  -1 -28   14.03    4.31
   7  -1 -27  134.40   12.14
   7   1 -27  141.81   13.12
   7  -1 -26    3.68    2.45
   7   1 -26    3.55    2.38
   7   1 -25   65.12    8.48
   7  -1 -25   67.00    8.13
   7   1 -25   77.54    8.35
   7  -1 -24   -0.39    2.33
   7   1 -24    1.76    2.36
   7   1 -24   -0.12    1.70
   7   1 -23   26.00    4.86
   7  -1 -23   27.10    4.32
   7  -1 -23   36.34    5.04
   7  -1 -22   -0.59    1.66
   7   1 -22    1.52    1.11
   7  -1 -22    4.40    2.13
   7  -1 -21   -3.05    3.07
   7   1 -21   -3.27    3.12
   7  -1 -21    6.58    2.75
   7   1 -20   52.51    6.36
   7  -1 -20   48.98    5.65
   7  -1 -20   55.12    5.93
   7  -1 -19  527.03   18.40
   7  -1 -19  558.73   18.49
   7   1 -19  547.47   20.45
   7   1 -18    9.80    2.91
   7  -1 -18    9.18    2.23
   7  -1 -18   15.14    3.35
   7   1 -17  318.60   14.60
   7  -1 -17  306.84   13.59
   7   1 -16    9.63    2.30
   7  -1 -16   14.50    3.21
   7   1 -15  469.43   16.35
   7  -1 -15  432.51   15.49
   7  -1 -14    2.09    0.78
   7   1 -14    1.74    0.73
   7  -1 -14    3.34    1.92
   7  -1 -13   47.24    5.29
   7  -1 -13   45.71    4.17
   7  -1 -12    0.12    0.52
   7  -1 -12    2.25    2.00
   7  -1 -11  472.95   15.39
   7  -1 -11  453.14   11.89
   7  -1 -10  155.94    6.65
   7  -1 -10  211.17   10.49
   7  -1  -9  466.64   14.63
   7  -1  -9  464.95   11.14
   7  -1  -8   76.58    5.96
   7  -1  -8   72.90    4.31
   7  -1  -7  894.83   19.75
   7  -1  -7  861.04   14.43
   7  -1  -6   44.76    4.50
   7  -1  -6   42.50    3.30
   7  -1  -5 1286.63   22.84
   7  -1  -4    4.42    1.67
  -7  -1   3  922.22   16.79
   7  -1  -3  911.58   18.96
  -7  -1   2   92.49    5.58
   7  -1  -2   95.67    4.92
   7  -1  -2   92.77    6.03
  -7  -1   1 1080.16   19.48
   7  -1  -1 1124.24   16.40
   7  -1  -1 1099.28   19.98
  -7  -1   0   21.28    2.93
   7  -1   0   18.60    2.50
   7  -1   0   22.01    2.28
   7   1   0   20.89    2.98
   7   1   1  103.17    6.08
   7  -1   1   99.54    4.86
  -7  -1  -1   99.91    6.34
   7   1   2   19.42    2.56
   7  -1   2   17.22    2.08
  -7  -1  -3    4.91    0.66
   7   1   3    4.28    1.29
   7  -1   3    4.75    1.16
   7  -1   4    1.71    0.79
  -7   1  -4    2.40    1.06
   7   1   4    0.19    1.43
  -7   1  -5  252.70   10.60
   7   1   5  263.39    7.94
  -7   1  -6    6.31    1.82
   7   1   6    6.84    1.34
  -7   1  -7  199.63    9.98
   7   1   7  204.00    6.30
  -7   1  -8    1.01    1.10
  -7  -1  -8    0.65    0.90
  -7   1  -9   31.74    4.37
  -7  -1  -9   33.06    5.11
  -7   1 -10    4.12    2.13
  -7  -1 -10    2.83    1.76
  -7  -1 -11  114.49    9.77
  -7   1 -11  106.22    8.17
  -7  -1 -12    3.14    1.82
  -7   1 -12    4.28    2.17
  -7  -1 -13   45.99    6.46
  -7   1 -13   44.70    5.66
  -7  -1 -14    1.27    1.16
  -7   1 -14    0.78    1.57
  -7   1 -15    5.22    2.31
  -7  -1 -15    9.68    3.09
  -7   1 -16    2.99    1.73
  -7  -1 -16    3.95    2.05
  -7   1 -17   56.96    7.42
  -7  -1 -17   55.57    7.47
  -7   1 -18    1.20    2.26
  -7  -1 -18    0.47    1.71
  -7   1 -19    8.73    4.00
  -7  -1 -19    5.00    1.84
  -7  -1 -20   -1.98    2.29
  -7   1 -20   -0.51    1.31
  -7  -1 -21   25.11    5.77
  -7   1 -21   31.53    6.08
  -7  -1 -22    3.47    2.18
  -7   1 -22    3.04    2.32
  -7  -1 -23   32.04    6.77
  -7   1 -23   33.07    6.31
  -7  -1 -24    3.34    2.42
  -7  -1 -25    8.55    4.15
  -7  -1 -26   -0.05    1.51
  -7  -1 -27   17.15    5.01
   7   2 -32   57.80    9.66
   7   2 -31   13.30    4.83
   7   2 -30   78.06   10.72
   7   2 -29    2.96    3.05
   7  -2 -29   -1.22    1.73
   7   2 -28   38.65    7.12
   7  -2 -28   36.25    6.29
   7   2 -27    1.58    2.00
   7  -2 -27    0.30    2.16
   7   2 -26   99.95   11.00
   7  -2 -26   95.99    9.49
   7  -2 -25   13.53    3.48
   7   2 -25   12.16    3.97
   7  -2 -24   41.39    5.74
   7   2 -24   43.02    7.15
   7   2 -23   27.08    5.27
   7  -2 -23   25.67    4.39
   7   2 -22  113.40   10.54
   7  -2 -22  108.03    8.75
   7  -2 -22  109.61    8.27
   7  -2 -21    0.14    0.95
   7   2 -21    0.15    1.22
   7  -2 -21    1.28    0.98
   7   2 -20  250.73   14.69
   7  -2 -20  250.53   12.31
   7  -2 -20  249.63   12.27
   7  -2 -19   -1.44    1.78
   7  -2 -19    1.35    1.23
   7   2 -19   -0.86    1.12
   7   2 -18   63.24    7.07
   7  -2 -18   67.34    6.20
   7  -2 -17   14.67    2.83
   7   2 -17   13.73    3.34
   7   2 -16  663.73   21.25
   7  -2 -16  645.80   16.77
   7  -2 -16  593.68   18.60
   7   2 -15  203.44   11.46
   7  -2 -15  193.34    8.67
   7  -2 -15  176.44    9.98
   7  -2 -14    8.56    1.76
   7  -2 -14    5.92    1.99
  -7  -2  14    3.84    0.88
   7  -2 -13   12.02    2.02
   7  -2 -13   13.88    2.58
  -7  -2  13    7.61    1.16
   7  -2 -12  510.06   16.35
   7  -2 -12  516.22   11.81
   7  -2 -11   52.62    3.63
   7  -2 -11   52.75    5.03
   7  -2 -10   81.67    6.26
   7  -2 -10   85.32    4.29
  -7  -2   9   43.53    2.99
   7  -2  -9   38.25    4.11
   7  -2  -9   40.42    2.79
  -7  -2   8 1874.86   20.51
   7  -2  -8 1793.33   29.63
   7  -2  -8 1807.04   18.40
  -7  -2   7  303.87    8.71
  -7  -2   6 1708.03   21.28
  -7  -2   5  163.00    6.87
  -7  -2   4  189.02    7.78
   7   2  -4   97.43    6.53
  -7  -2   3    4.59    1.45
   7   2  -3    4.28    0.83
   7   2  -3    4.45    1.52
   7  -2  -3    5.28    1.46
   7  -2  -2  789.25   16.72
   7   2  -2  699.82    9.69
  -7  -2   2  763.41   17.20
   7  -2  -1   64.30    4.74
  -7  -2   1   62.10    5.20
  -7  -2   0    5.13    1.09
   7  -2   0    3.12    1.04
  -7  -2   0    5.65    0.70
   7  -2   1  184.28    8.10
  -7  -2  -1  171.37    3.89
  -7  -2  -1  182.76    9.65
  -7  -2  -2 2936.39   16.81
   7  -2   2 3076.03   33.93
  -7  -2  -3   94.14    3.32
   7  -2   3  101.13    6.28
   7  -2   4  112.58    6.69
   7  -2   5   26.49    3.31
  -7   2  -6  415.23   13.98
   7  -2   6  418.03   13.61
   7   2   6  409.30   10.96
  -7   2  -7   15.01    2.75
   7   2   7   18.99    2.21
  -7  -2  -8    5.89    2.11
  -7   2  -8    7.20    2.03
   7   2   8    6.74    1.15
  -7   2  -9   16.79    3.20
   7   2   9   20.51    1.87
  -7  -2  -9   16.18    3.84
   7   2  10  334.14    6.04
  -7  -2 -10  414.80   19.07
  -7   2 -10  385.74   14.56
  -7  -2 -11   56.60    7.48
  -7   2 -11   53.72    5.62
  -7  -2 -12  395.91   19.64
  -7   2 -12  383.45   15.24
  -7   2 -13   13.34    2.91
  -7  -2 -13   12.60    3.77
  -7   2 -14   42.83    5.54
  -7  -2 -14   45.89    6.87
  -7   2 -15    8.50    2.43
  -7  -2 -15    9.52    3.25
  -7   2 -16    5.08    2.57
  -7  -2 -16    6.42    3.04
  -7   2 -17    3.69    1.83
  -7  -2 -17    1.34    2.19
  -7  -2 -18  136.72   12.86
  -7   2 -18  150.69   11.77
  -7   2 -19   47.68    7.11
  -7  -2 -19   45.11    7.91
  -7  -2 -20  437.86   23.38
  -7   2 -20  434.54   20.92
  -7  -2 -21    9.11    3.83
  -7  -2 -22  115.79   12.54
  -7  -2 -23   16.04    5.01
  -7   2 -24    8.12    4.85
  -7  -2 -24    9.44    3.92
  -7  -2 -25    2.24    2.71
  -7   2 -25    2.88    2.90
  -7  -2 -26    2.09    2.75
   7   3 -30    9.64    4.75
   7   3 -29   65.42   10.02
   7   3 -28   67.87   10.02
   7   3 -27  197.81   16.65
   7   3 -26   14.40    4.54
   7   3 -25   96.50   10.86
   7   3 -24    7.09    3.35
   7   3 -23  120.87   11.58
   7   3 -22    0.31    1.31
   7   3 -21  109.10   10.50
   7  -3 -21  100.42    7.68
   7   3 -20  101.01    9.92
   7   3 -19  231.17   14.44
   7  -3 -18  143.21    7.95
   7   3 -18  152.27   11.53
   7  -3 -17  462.99   13.44
   7   3 -17  477.46   19.64
   7  -3 -16   20.85    2.73
   7   3 -16   17.97    3.67
   7  -3 -15  148.24    6.72
   7   3 -15  152.25   10.55
   7   3 -14  120.58    9.10
   7  -3 -14  116.07    5.49
   7   3 -13  126.36    9.08
   7  -3 -13  122.83    5.19
   7   3 -12    2.53    0.81
   7  -3 -12    4.79    0.98
   7  -3 -11  105.90    4.08
   7   3 -11  100.61    7.84
   7  -3 -10  125.03    4.02
   7   3 -10  125.88    8.46
  -7  -3  10  132.03    4.64
   7   3  -9  897.39   22.18
  -7  -3   9  921.37   14.13
  -7   3   8   55.76    2.46
  -7  -3   8   68.43    4.33
   7   3  -8   68.54    6.09
  -7   3   7   22.62    1.48
   7   3  -7   26.01    3.68
  -7  -3   7   26.50    2.90
  -7   3   6    2.74    0.56
   7   3  -6    2.32    1.16
  -7  -3   6    3.63    1.53
  -7   3   5   15.21    1.35
  -7  -3   5   19.71    2.89
   7   3  -5   19.59    3.14
   7  -3  -4   -0.31    0.89
  -7   3   4    0.62    0.46
  -7  -3   4    0.04    0.59
   7   3  -4    0.73    0.79
   7  -3  -3   92.14    6.67
  -7  -3   3   87.63    6.47
   7   3  -3   94.21    6.85
   7   3  -2  144.46    8.31
   7  -3  -2  135.67    8.04
  -7  -3   2  134.76    5.74
  -7  -3   2  134.43    8.39
   7  -3  -1 1090.28   23.09
  -7  -3   1 1063.71   24.35
  -7  -3   1 1109.50   16.11
   7  -3   0  275.44   11.48
  -7  -3   0  269.75   12.74
  -7  -3   0  259.22    7.60
   7  -3   1  576.37   16.73
  -7  -3  -1  554.75   11.05
   7  -3   2   22.31    3.45
  -7  -3  -2   20.82    2.16
  -7  -3  -3   50.19    3.38
   7  -3   3   53.11    5.22
  -7  -3  -4   41.71    3.15
   7  -3   4   43.88    4.83
  -7  -3  -4   34.59    5.18
   7  -3   5   96.51    7.11
  -7  -3  -5   96.71    8.85
  -7  -3  -6  137.52   10.81
   7  -3   6  140.46    8.87
   7  -3   7 1576.98   30.25
  -7  -3  -7 1591.75   37.15
  -7   3  -8  420.26   15.05
  -7  -3  -8  443.38   20.09
  -7   3  -9  992.43   23.29
  -7  -3  -9 1010.83   30.81
  -7   3 -10  139.73    8.85
  -7  -3 -10  145.74   11.98
  -7  -3 -11  211.72   14.64
  -7   3 -11  205.92   10.91
  -7   3 -12    8.82    2.05
  -7  -3 -12   12.63    3.85
  -7   3 -13   28.77    4.02
  -7  -3 -13   29.74    6.01
  -7   3 -14   20.93    3.58
  -7  -3 -14   31.06    6.44
  -7  -3 -15  156.28   13.57
  -7   3 -15  141.72    9.91
  -7  -3 -16  102.91   11.28
  -7   3 -16   95.84    8.43
  -7  -3 -17  869.03   32.92
  -7   3 -17  842.60   25.95
  -7  -3 -18  154.85   14.01
  -7  -3 -19  312.45   20.43
  -7   3 -20   43.74    8.15
  -7  -3 -20   34.37    7.11
  -7   3 -21   11.06    4.92
  -7  -3 -21    8.59    4.25
  -7  -3 -22    3.47    3.44
  -7   3 -22    2.96    2.54
  -7   3 -23    5.77    3.39
  -7  -3 -23    5.72    2.82
  -7   3 -24   13.16    5.28
  -7  -3 -24   10.00    4.50
   7   4 -29   40.76    7.93
   7   4 -28   23.54    5.97
   7   4 -27   -1.35    2.11
   7   4 -26   13.72    4.90
   7   4 -25   49.23    8.22
   7   4 -24  141.01   13.47
   7   4 -23   80.60   10.11
   7   4 -22  261.79   17.22
   7   4 -21   75.28    9.19
   7   4 -20   49.53    7.43
   7   4 -19    6.28    2.84
   7   4 -18   46.98    6.66
   7   4 -17  244.33   14.83
   7   4 -16  757.38   25.30
   7   4 -15  179.19   12.04
   7   4 -14  194.29   12.13
   7   4 -13  117.99    9.30
   7   4 -12  780.57   23.32
   7   4 -11  309.90   14.47
  -7  -4  10   85.27    2.93
   7   4 -10  109.89    8.56
  -7  -4   9  126.71    4.82
   7   4  -9  137.61    9.38
  -7  -4   8  849.76   14.20
   7   4  -8  824.95   22.55
  -7  -4   7  344.45   10.16
   7   4  -7  324.96   13.95
   7   4  -6  251.57   12.00
   7  -4  -6  252.45   12.52
  -7  -4   6  255.33    9.51
   7   4  -5  123.60    8.48
   7  -4  -5  123.40    8.77
  -7  -4   5  128.00    7.24
   7  -4  -4  392.93   15.41
  -7  -4   4  385.32   12.56
  -7  -4   4  392.14   13.48
   7   4  -4  399.89   15.13
  -7   4   4  364.79    5.94
  -7   4   3  239.48    6.35
   7   4  -3  245.37   11.64
  -7  -4   3  225.43    9.42
   7  -4  -3  237.90   12.15
  -7  -4   3  231.73   10.94
  -7  -4   2  332.09   11.25
   7  -4  -2  344.22   14.40
  -7  -4   2  332.19   13.66
  -7   4   2  326.22    8.75
  -7  -4   1   16.22    2.49
   7  -4  -1   14.63    3.10
   7  -4   0   50.50    5.45
  -7  -4   0   42.31    3.92
  -7  -4  -1   57.60    6.48
   7  -4   1   65.95    6.29
  -7  -4  -1   63.32    4.63
  -7  -4  -2  145.97    7.01
  -7  -4  -2  140.86   10.13
   7  -4   2  145.10    9.69
   7  -4   3  137.54    9.30
  -7  -4  -3  123.37    9.85
  -7  -4  -3  137.28    6.94
  -7  -4  -4  311.22   10.61
  -7  -4  -4  317.00   16.19
   7  -4   4  330.01   14.89
  -7  -4  -5  140.62    7.29
  -7  -4  -5  137.07   11.08
   7  -4   5  146.01    9.92
  -7  -4  -6  151.90    7.62
  -7  -4  -6  172.87   12.60
   7  -4   6  155.42   10.57
  -7  -4  -7    2.47    1.45
   7  -4   7    1.33    1.16
  -7  -4  -7    3.68    2.35
   7  -4   8    8.51    2.72
  -7  -4  -8   13.83    4.00
  -7   4  -9    7.21    2.23
  -7  -4  -9    6.58    2.29
  -7  -4 -10   68.42    8.53
  -7   4 -10   67.24    6.37
  -7   4 -11  157.89    9.76
  -7  -4 -11  172.19   13.50
  -7  -4 -12  412.71   21.60
  -7   4 -12  387.02   15.39
  -7  -4 -13  230.38   16.74
  -7   4 -13  211.18   11.37
  -7   4 -13  221.13   15.22
  -7   4 -14  203.75   15.06
  -7  -4 -14  199.78   15.79
  -7   4 -15   36.94    6.89
  -7  -4 -15   41.77    7.63
  -7   4 -16   81.60    9.96
  -7  -4 -16   78.77   10.08
  -7  -4 -17   49.69    8.44
  -7   4 -17   53.76    8.35
  -7   4 -18    2.88    3.02
  -7  -4 -18    2.36    2.72
  -7   4 -19   39.40    7.67
  -7  -4 -19   47.66    8.64
  -7   4 -20  207.13   17.28
  -7  -4 -20  201.73   17.36
  -7   4 -21  109.95   12.95
  -7  -4 -21  121.15   13.96
  -7   4 -22  132.96   14.48
  -7  -4 -22  125.55   14.31
  -7   4 -23   43.01    8.55
   7   5 -27   42.21    8.26
   7   5 -26   45.62    8.69
   7   5 -25   56.85    9.37
   7   5 -24   46.61    8.00
   7   5 -23   11.33    4.31
   7   5 -22   -0.46    1.86
   7   5 -21   31.07    6.26
   7   5 -20   69.21    9.09
   7   5 -19  142.77   12.57
   7   5 -18  223.15   15.24
   7   5 -17  157.54   12.59
   7   5 -16   64.11    7.77
   7   5 -15    4.41    2.39
   7   5 -14    0.08    1.68
   7   5 -13   -0.07    1.77
   7   5 -12    3.05    1.43
   7   5 -11  482.58   19.34
   7   5 -10  732.68   23.63
   7   5  -9  379.70   16.66
   7  -5  -8  561.57   20.99
   7   5  -8  558.05   19.62
   7  -5  -7  508.95   19.85
  -7  -5   7  516.02   12.98
   7   5  -7  538.22   19.11
   7  -5  -6  172.00   11.46
  -7  -5   6  177.53    8.32
   7   5  -6  180.10   10.93
   7  -5  -5  107.13    8.92
  -7  -5   5  107.38    7.07
   7   5  -5  109.41    8.60
  -7  -5   5  107.88    7.72
   7   5  -4    0.37    1.02
   7  -5  -4   -0.83    1.96
  -7  -5   4    0.70    0.82
  -7  -5   4    0.40    0.86
  -7  -5   3  159.50    9.08
   7  -5  -3  148.76   10.75
   7   5  -3  156.84    9.88
   7  -5  -2   40.56    5.65
  -7  -5   2   40.56    4.58
  -7  -5   1  148.10    9.96
   7  -5  -1  143.34   10.58
  -7  -5   1  152.79    8.79
  -7  -5   0  756.38   23.02
  -7   5   0  767.60   15.62
   7  -5   0  705.00   23.36
  -7  -5   0  728.48   18.96
  -7   5  -1  536.59   14.60
  -7  -5  -1  504.48   19.59
   7  -5   1  509.22   20.03
  -7  -5  -1  519.72   15.92
  -7   5  -2  353.75   12.61
  -7  -5  -2  333.03   16.54
  -7  -5  -2  340.22   12.78
   7  -5   2  319.35   15.90
  -7  -5  -3  349.93   17.30
  -7  -5  -3  368.34   13.30
  -7   5  -3  370.54   13.81
   7  -5   3  357.18   17.01
  -7   5  -4  127.79    8.52
  -7  -5  -4  126.11    7.90
  -7  -5  -4  121.28   10.53
   7  -5   4  121.87    9.99
  -7   5  -5    8.08    2.24
  -7  -5  -5    8.39    2.15
  -7  -5  -5    6.27    2.86
   7  -5   5    8.36    2.78
  -7   5  -6   23.41    3.98
   7  -5   6   19.40    4.36
  -7  -5  -6   21.59    3.48
  -7  -5  -6   23.94    4.91
   7  -5   7  358.87   17.76
  -7   5  -7  360.48   16.33
  -7  -5  -7  358.66   13.74
  -7  -5  -7  355.21   19.22
  -7   5  -8  148.09   10.78
  -7  -5  -8  158.72    9.30
  -7  -5  -8  160.62   13.35
   7  -5   8  162.44   12.04
  -7   5  -9    9.02    2.42
   7  -5   9   12.96    3.37
  -7  -5  -9   17.33    4.77
  -7   5 -10  102.62    8.07
  -7   5 -10   81.76    8.53
  -7  -5 -10  112.22   11.32
  -7   5 -11  169.70   12.66
  -7  -5 -11  187.68   15.35
  -7  -5 -12  126.90   12.94
  -7   5 -12  122.24   11.29
  -7  -5 -13   52.68    8.60
  -7   5 -13   51.21    7.59
  -7   5 -14   22.87    5.21
  -7  -5 -14   22.55    6.25
  -7   5 -15  226.00   16.46
  -7  -5 -15  234.54   18.14
  -7   5 -16  106.48   11.79
  -7  -5 -16  111.26   12.94
  -7   5 -17   99.93   11.63
  -7  -5 -17  105.89   12.81
  -7   5 -18  160.73   14.81
  -7  -5 -18  173.80   16.48
  -7   5 -19  107.09   12.49
  -7  -5 -19  113.69   13.80
  -7   5 -20   70.57   10.18
  -7  -5 -20   70.11   11.45
  -7   5 -21   30.68    7.27
   7   6 -25   62.11   10.29
   7   6 -24   72.81   10.61
   7   6 -23  214.46   17.54
   7   6 -22  209.57   16.84
   7   6 -21  337.89   20.85
   7   6 -20  106.13   11.55
   7   6 -19   94.23   10.42
   7   6 -18    0.55    2.19
   7   6 -17   26.47    5.15
   7   6 -16   72.12    8.71
   7   6 -15   99.08    9.91
   7   6 -14   63.26    7.92
   7   6 -13  246.88   15.11
   7   6 -12  218.99   14.10
   7   6 -11  372.56   18.01
   7  -6 -11  374.92   19.37
   7  -6 -10   76.50    8.72
   7   6 -10   74.94    7.92
   7   6  -9   29.70    4.86
   7  -6  -9   26.77    5.13
   7  -6  -8    5.21    2.26
   7   6  -8    2.31    1.45
   7  -6  -7  147.55   11.70
   7   6  -7  154.70   11.00
   7   6  -6  223.96   13.15
   7  -6  -6  205.04   13.75
  -7  -6   5  336.23   15.37
   7  -6  -5  319.48   17.08
   7   6  -5  338.87   15.89
   7   6  -4  113.26    9.21
   7  -6  -4  105.17    9.83
  -7  -6   4  102.04    8.36
  -7  -6   3   43.03    5.26
   7  -6  -3   38.96    5.70
  -7  -6   3   43.27    5.39
  -7  -6   2    7.26    2.36
  -7  -6   2    8.26    2.85
   7  -6  -2    8.43    3.17
  -7  -6   1  138.43    9.99
   7  -6  -1  112.42   10.20
  -7  -6   1  123.79    9.03
   7  -6   0   38.87    5.95
  -7  -6   0   42.08    6.03
  -7  -6   0   43.59    5.26
  -7  -6  -1  147.94   11.23
   7  -6   1  133.65   11.13
  -7  -6  -1  131.84    9.13
  -7  -6  -2  338.93   17.78
  -7  -6  -2  329.00   14.42
   7  -6   2  318.87   17.50
  -7  -6  -3  592.32   23.75
  -7  -6  -3  558.12   18.76
   7  -6   3  556.64   23.11
  -7  -6  -4  211.95   14.76
  -7  -6  -4  208.27   11.47
   7  -6   4  197.97   13.95
  -7  -6  -5  286.92   17.54
   7  -6   5  269.84   16.26
  -7  -6  -6  146.80   12.88
   7  -6   6  161.05   12.67
   7  -6   7  119.18   11.10
  -7  -6  -7  124.16   12.18
  -7  -6  -8    1.82    1.24
   7  -6   8    0.53    1.28
  -7  -6  -9   36.42    7.00
   7  -6   9   38.40    6.47
  -7   6 -10    7.00    3.01
  -7  -6 -10    6.63    3.16
  -7  -6 -11  115.47   12.60
  -7   6 -11  105.11   10.40
  -7   6 -12  153.86   12.96
  -7  -6 -12  164.42   15.44
  -7   6 -13  280.36   17.85
  -7  -6 -13  308.19   21.47
  -7   6 -14  108.63   11.49
  -7  -6 -14  135.46   14.61
  -7  -6 -15  144.76   15.17
  -7   6 -15  114.97   12.14
  -7   6 -16   13.45    4.50
  -7  -6 -16   33.72    8.61
  -7   6 -17    2.59    1.16
  -7  -6 -17    8.33    4.71
  -7   6 -18    0.55    1.35
  -7  -6 -18    6.43    5.24
  -7   6 -19   27.42    6.63
  -7   6 -20   20.04    5.67
   7   7 -22    1.08    1.74
   7   7 -21   40.99    7.79
   7   7 -20   81.60   10.55
   7   7 -19   10.81    4.05
   7   7 -18  122.01   12.34
   7   7 -17   33.20    6.14
   7   7 -16   80.22    9.69
   7  -7 -15   12.40    4.06
   7   7 -15   13.99    4.12
   7  -7 -14   17.51    4.92
   7   7 -14   20.01    4.72
   7  -7 -13    1.46    1.26
   7   7 -13    1.34    1.83
   7   7 -12   13.49    3.60
   7  -7 -12   12.81    3.86
   7  -7 -11   39.46    6.95
   7   7 -11   42.97    6.37
   7   7 -10  268.51   16.01
   7  -7 -10  243.50   16.66
   7   7  -9   61.49    7.52
   7  -7  -9   56.01    7.90
   7  -7  -8  110.64   10.88
   7   7  -8  111.00   10.14
   7   7  -7   14.12    3.61
   7  -7  -7   15.71    4.42
   7   7  -6   17.38    3.73
   7  -7  -6   13.26    3.77
   7  -7  -5    1.18    1.54
   7   7  -5    2.28    1.53
  -7  -7   5   -0.07    1.86
  -7  -7   4   52.15    6.61
   7  -7  -4   50.14    7.34
   7  -7  -3   63.23    8.42
  -7  -7   3   71.61    7.72
  -7  -7   2  279.90   15.14
   7  -7  -2  254.39   16.58
   7  -7  -1   62.62    8.42
  -7  -7   1   66.47    7.50
  -7  -7   0  216.46   13.68
   7  -7   0  213.39   15.19
  -7  -7   0  236.00   13.76
  -7  -7  -1   57.41    7.26
   7  -7   1   54.45    8.07
  -7  -7  -2  251.41   15.74
   7  -7   2  233.47   16.26
  -7  -7  -3   50.44    7.28
   7  -7   3   47.09    7.26
   7  -7   4   18.83    4.29
  -7  -7  -4   19.42    4.82
  -7  -7  -5    3.89    3.10
   7  -7   5    3.25    2.27
  -7  -7  -6  102.83   11.29
   7  -7   6  102.71   11.07
   7  -7   7   60.21    8.61
  -7  -7  -7   58.93    9.10
   7  -7   8  111.32   11.85
  -7  -7  -8  112.24   12.22
   7  -7   9    9.85    4.00
  -7  -7  -9   17.02    5.72
  -7  -7 -10  116.37   13.30
  -7  -7 -11   33.06    7.55
  -7  -7 -12   56.93    9.25
  -7  -7 -13   13.14    4.78
  -7  -7 -14    6.07    4.62
  -7  -7 -15    3.74    3.00
   7   8 -20    0.80    1.82
   7   8 -19    0.40    1.74
   7   8 -18    2.19    1.41
   7   8 -17   18.48    5.08
   7   8 -16    8.14    3.34
   7  -8 -16   12.63    4.59
   7  -8 -15   97.25   11.80
   7  -8 -14    3.58    3.28
   7  -8 -13   57.88    8.98
   7  -8 -12    8.10    3.98
   7  -8 -11   54.64    8.30
   7  -8 -10    0.30    1.68
   7  -8  -9   53.49    8.35
   7  -8  -8   25.39    6.03
   7  -8  -7  114.42   12.02
   7  -8  -6    7.63    3.54
  -7  -8   5   76.16    9.04
   7  -8  -5   79.97   10.14
  -7  -8   4    4.14    2.58
   7  -8  -4    6.40    3.56
   7  -8  -3   58.64    8.49
   7  -8  -2    6.00    3.26
   7  -8  -1   -0.23    1.85
   7  -8   0    0.83    2.42
   7  -8   1   25.62    5.63
   7  -8   2    7.14    3.58
   7  -8   3   24.31    5.72
   7  -8   4    7.79    3.95
  -7  -8  -5   68.40    9.30
   7  -8   5   70.32    9.71
  -7  -8  -6    3.61    2.73
   7  -8   6    2.74    2.16
   7  -8   7    3.17    2.60
  -7  -8  -7    1.07    1.16
   7  -8   8    1.42    1.92
  -7  -8  -8   -0.11    1.73
  -7  -8  -9    9.04    4.01
  -7  -8 -10    2.08    2.85
  -7  -8 -11    8.56    3.73
  -7  -8 -12    1.20    1.81
   8   0 -34  162.85   16.08
   8   0 -33    1.09    2.51
   8   0 -32  171.27   15.82
   8   0 -31    2.28    2.70
   8   0 -30   49.58    7.79
   8   0 -29    0.74    1.51
   8   0 -28    8.73    2.72
   8   0 -27   -2.45    2.11
   8   0 -26  617.86   25.88
   8   0 -25    2.85    3.52
   8   0 -24  607.51   21.52
   8   0 -24  557.85   22.97
   8   0 -23   -2.50    2.09
   8   0 -23    1.65    1.49
   8   0 -22   21.66    4.17
   8   0 -22   27.08    4.50
   8   0 -21   -1.86    1.55
   8   0 -21    2.25    2.11
   8   0 -20   24.00    4.00
   8   0 -20   35.92    5.49
   8   0 -19    1.06    1.23
   8   0 -19    3.57    2.39
   8   0 -18 1605.94   31.78
   8   0 -18 1616.90   33.77
   8   0 -17   -0.64    1.01
   8   0 -17    5.65    3.20
   8   0 -16 5429.88   54.31
   8   0 -16 5427.68   60.81
   8   0 -15    4.21    2.67
   8   0 -14 2036.66   36.47
   8   0 -13    1.90    2.55
   8   0 -12   58.83    6.11
   8   0 -12   59.66    4.97
   8   0 -11    0.30    0.76
   8   0 -11   -0.80    1.74
   8   0 -10   83.99    6.77
   8   0 -10   73.13    5.02
   8   0  -9   -0.74    1.70
   8   0  -9    0.27    1.95
   8   0  -8 5556.96   53.94
   8   0  -8 5324.32   43.16
   8   0  -7    3.19    1.88
   8   0  -7    0.84    1.00
   8   0  -6 6055.96   45.68
   8   0  -6 6321.18   54.99
   8   0  -5    1.66    1.38
   8   0  -5    0.02    0.49
   8   0  -4 3667.65   40.02
   8   0  -3   -0.89    1.10
   8   0  -2  187.80    8.62
   8   0  -1   -0.31    0.45
   8   0  -1    3.55    1.74
   8   0   0   94.14    5.91
   8   0   0   94.04    3.36
   8   0   1    0.69    1.24
   8   0   1    0.17    0.29
  -8   0  -2 1166.73   13.10
   8   0   2 1175.03   19.83
   8   0   3    0.20    0.92
   8   0   4 1017.86   17.90
  -8   0  -5    0.57    0.87
  -8   0  -6  125.84    8.08
  -8   0  -7   -0.45    0.98
  -8   0  -8   59.46    6.18
  -8   0  -9   -0.32    1.22
  -8   0 -10 1711.83   34.58
  -8   0 -11    1.60    2.19
  -8   0 -12 1246.82   31.77
  -8   0 -13    1.01    1.19
  -8   0 -14   91.12    8.94
  -8   0 -15    0.43    1.04
  -8   0 -16   47.81    6.76
  -8   0 -17   -1.32    1.79
  -8   0 -18   31.19    5.87
  -8   0 -19   -0.82    1.25
  -8   0 -20 1047.55   35.25
  -8   0 -21    1.74    2.71
  -8   0 -22  541.74   26.19
  -8   0 -23   -1.45    1.68
  -8   0 -24    1.31    2.11
  -8   0 -25    2.24    2.41
  -8   0 -26    1.43    1.71
   8  -1 -34    2.37    1.83
   8   1 -33   -0.64    2.32
   8  -1 -33    0.24    1.67
   8   1 -32    4.35    4.12
   8  -1 -32    1.37    1.74
   8   1 -31  183.04   16.32
   8  -1 -31  164.83   14.60
   8   1 -30   17.99    5.39
   8  -1 -30   10.24    3.69
   8   1 -29  535.92   26.80
   8  -1 -29  514.30   24.66
   8   1 -28   20.93    6.12
   8  -1 -28   12.31    4.05
   8   1 -27  884.04   32.58
   8  -1 -27  883.42   30.47
   8   1 -26   30.89    6.10
   8  -1 -26   29.10    5.62
   8   1 -25    3.04    1.69
   8  -1 -25    3.70    1.76
   8   1 -24    1.35    1.40
   8  -1 -24    0.63    1.02
   8   1 -24    5.28    3.85
   8  -1 -24    4.21    2.31
   8   1 -23  114.14   10.46
   8  -1 -23  117.79    9.70
   8   1 -23  121.59   10.41
   8  -1 -23  131.22    9.73
   8   1 -22   -0.08    0.99
   8  -1 -22    9.33    3.14
   8  -1 -22    5.05    3.44
   8   1 -21  466.86   19.86
   8  -1 -21  456.09   18.07
   8  -1 -21  492.07   18.59
   8   1 -20   61.84    7.27
   8  -1 -20   79.35    7.48
   8  -1 -20   68.53    6.77
   8   1 -19 1919.14   37.89
   8  -1 -19 1934.12   35.95
   8  -1 -19 1905.13   34.08
   8   1 -18   31.53    5.01
   8  -1 -18   33.13    5.09
   8  -1 -18   30.86    4.22
   8   1 -17  809.21   22.92
   8  -1 -17  760.16   22.31
   8  -1 -16   24.07    4.43
   8   1 -16   15.43    3.16
   8  -1 -15   50.05    5.67
   8   1 -15   43.88    5.08
   8   1 -14   10.03    2.49
   8  -1 -14    8.83    1.97
   8  -1 -14   11.30    2.90
   8  -1 -13  906.14   18.46
   8  -1 -13  880.96   22.74
   8   1 -13  896.53   21.47
   8  -1 -12   35.12    3.41
   8  -1 -12   42.52    5.32
   8  -1 -11 1660.80   30.25
   8  -1 -11 1659.07   23.41
   8  -1 -10  116.53    6.14
   8  -1 -10  120.86    8.24
   8  -1  -9 2410.05   26.88
   8  -1  -9 2545.07   36.47
   8  -1  -8   18.46    4.89
   8  -1  -8    3.29    0.84
   8  -1  -7  222.34    7.89
   8  -1  -7  241.67   10.80
   8  -1  -6    4.87    2.07
   8  -1  -5  497.47   14.99
   8  -1  -4  107.40    6.87
  -8  -1   4  110.85    6.28
   8  -1  -3 4817.07   46.35
  -8  -1   3 4704.57   41.62
  -8  -1   2  101.75    6.29
   8  -1  -2  109.70    5.30
   8   1  -2  108.45    7.36
   8  -1  -2  105.77    6.70
   8   1  -1 4045.98   42.37
   8  -1  -1 4047.60   32.21
   8  -1  -1 3876.28   40.38
  -8  -1   1 3978.81   40.43
  -8  -1   0   77.95    5.80
   8   1   0   86.58    6.02
   8  -1   0   74.33    4.41
   8  -1   0   66.93    5.12
   8   1   1   94.73    6.11
   8  -1   1   75.89    4.49
   8   1   2   29.69    3.30
   8  -1   2   26.08    2.74
   8  -1   3  768.73   14.71
  -8   1  -3  750.69   19.03
   8   1   3  778.73   15.86
  -8   1  -4   11.22    2.58
   8   1   4   10.49    2.12
  -8  -1  -4    7.05    0.93
   8   1   5 2131.86   24.53
  -8   1  -5 2176.66   33.36
  -8   1  -6   92.85    7.00
   8   1   6   91.52    4.88
  -8   1  -7 2250.15   35.30
   8   1   7 2292.35   23.62
  -8  -1  -7 2330.08   39.38
  -8  -1  -8   53.34    6.43
  -8   1  -8   48.92    5.40
  -8   1  -9 1788.03   32.55
  -8  -1  -9 1851.72   37.81
  -8  -1 -10    5.64    2.31
  -8   1 -10    6.37    2.25
  -8   1 -11    6.49    2.47
  -8  -1 -11    6.72    2.66
  -8   1 -12    2.75    1.87
  -8  -1 -12    2.58    1.59
  -8  -1 -13  739.88   26.52
  -8   1 -13  711.58   23.40
  -8   1 -14   46.08    6.29
  -8  -1 -14   42.58    6.86
  -8  -1 -15  672.41   26.49
  -8   1 -15  652.75   23.83
  -8   1 -16   10.87    3.59
  -8  -1 -16    7.39    3.28
  -8  -1 -17  300.53   18.41
  -8   1 -17  306.03   17.18
  -8   1 -18    1.86    1.47
  -8  -1 -18    1.32    1.44
  -8  -1 -19  209.49   15.88
  -8   1 -19  213.38   15.18
  -8  -1 -20    2.60    1.82
  -8   1 -20    3.14    2.14
  -8  -1 -21  127.79   12.88
  -8   1 -21  132.27   12.49
  -8  -1 -22   21.22    5.83
  -8   1 -22   20.82    5.27
  -8  -1 -23  323.69   21.18
  -8   1 -23  287.51   18.80
  -8  -1 -24    8.17    3.78
  -8  -1 -25   80.74   10.83
  -8  -1 -26    1.15    2.40
   8   2 -32   72.20   10.91
   8   2 -31   12.45    4.16
   8   2 -30   16.10    4.72
   8   2 -29    1.14    2.46
   8   2 -28    5.04    3.30
   8  -2 -28    5.84    1.94
   8   2 -27    5.75    3.66
   8  -2 -27    4.13    2.40
   8   2 -26  422.70   22.55
   8  -2 -26  402.67   19.14
   8   2 -25   12.96    4.18
   8  -2 -25   11.05    3.06
   8  -2 -24   85.32    8.25
   8   2 -24   81.53    9.42
   8   2 -23    9.36    3.37
   8  -2 -23    6.41    1.80
   8  -2 -23    5.53    2.23
   8   2 -22   79.63    8.85
   8  -2 -22   81.42    7.42
   8  -2 -22   88.05    7.78
   8  -2 -21   13.13    2.83
   8  -2 -21   14.35    2.99
   8   2 -21   10.24    3.10
   8  -2 -20  255.63   12.26
   8  -2 -20  247.76   12.85
   8   2 -20  254.24   14.92
   8   2 -19    5.26    2.01
   8  -2 -19    4.74    1.55
   8  -2 -19    6.35    1.92
   8   2 -18  122.72    9.87
   8  -2 -18  118.68    8.88
   8   2 -17   23.60    3.98
   8  -2 -17   22.99    3.67
   8  -2 -16  359.38   12.32
   8   2 -16  357.11   15.65
   8  -2 -16  346.90   14.93
   8  -2 -15   53.54    4.58
   8   2 -15   57.05    6.10
   8  -2 -15   51.97    5.55
   8   2 -14  246.69   12.23
   8  -2 -14  225.99   11.81
   8  -2 -14  240.76    9.04
   8  -2 -13    1.48    0.38
   8  -2 -13    1.87    1.18
   8  -2 -12    0.47    1.35
   8  -2 -12    3.77    1.13
   8  -2 -11    3.18    1.02
   8  -2 -11    1.56    0.72
   8  -2 -10   12.74    2.44
   8  -2 -10   16.06    2.08
   8  -2  -9    0.21    1.54
  -8  -2   9    0.14    0.47
   8  -2  -9    2.39    1.12
  -8  -2   8  782.47   14.91
   8  -2  -8  761.95   20.21
  -8  -2   7  348.04   10.23
   8  -2  -7  328.87   13.24
  -8  -2   6 1237.03   20.08
  -8  -2   5   20.85    2.77
  -8  -2   4  484.51   13.39
   8   2  -4  421.33    8.53
   8  -2  -3   74.56    5.43
  -8  -2   3   74.41    5.58
   8   2  -3   65.65    3.02
  -8  -2   2    0.20    0.80
   8   2  -2    0.19    0.17
   8  -2  -2   -1.22    1.01
   8  -2  -1   11.64    2.25
  -8  -2   1   12.59    2.44
   8  -2   0  261.15    9.93
  -8  -2   0  267.25   11.54
   8  -2   1   82.29    5.67
   8  -2   2 1919.10   27.46
  -8  -2  -3  188.17    3.93
   8  -2   3  200.23    8.95
   8  -2   4  790.15   18.22
   8  -2   5   16.94    2.61
   8   2   5   18.59    2.81
   8   2   6   89.30    5.21
  -8   2  -6   80.05    6.36
  -8  -2  -6   77.57    7.61
  -8  -2  -7    1.23    1.91
  -8   2  -7   -1.07    1.52
   8   2   7    2.32    0.87
  -8   2  -8    8.14    2.10
  -8  -2  -8   10.22    3.21
   8   2   8   13.99    1.89
   8   2   9    6.79    1.17
  -8   2  -9    8.81    2.14
  -8  -2  -9    6.04    2.50
  -8  -2 -10  293.32   16.64
  -8   2 -10  275.02   12.83
  -8   2 -11   89.13    7.68
  -8  -2 -11   98.47   10.00
  -8  -2 -12  720.12   27.23
  -8   2 -12  667.46   21.21
  -8  -2 -13   22.38    4.72
  -8   2 -13   20.86    3.76
  -8   2 -14   34.80    5.01
  -8  -2 -14   38.97    6.50
  -8   2 -15    6.10    2.56
  -8  -2 -15    7.55    2.91
  -8  -2 -16  156.65   13.32
  -8   2 -16  146.72   11.14
  -8   2 -17    4.26    2.67
  -8  -2 -17    1.83    1.12
  -8   2 -18   13.06    4.07
  -8  -2 -18    9.41    3.43
  -8  -2 -19   13.21    4.44
  -8   2 -19   21.91    5.12
  -8  -2 -20  334.85   21.06
  -8   2 -20  329.73   19.04
  -8  -2 -21   25.62    6.06
  -8  -2 -22  217.01   17.56
  -8  -2 -23    4.65    3.69
  -8  -2 -24    7.77    4.32
  -8  -2 -25    2.78    3.11
   8   3 -30   23.13    6.24
   8   3 -29   83.94   11.15
   8   3 -28   15.38    4.82
   8   3 -27   15.91    4.19
   8   3 -26    2.90    1.53
   8   3 -25   91.41   10.71
   8   3 -24   23.73    5.63
   8   3 -23  156.50   13.28
   8   3 -22   57.75    7.86
   8   3 -21  202.44   14.32
   8   3 -20   68.11    8.17
   8   3 -19  604.29   23.21
   8  -3 -18   87.18    6.07
   8   3 -18   92.84    9.10
   8  -3 -17    1.49    1.05
   8   3 -17    0.96    1.59
   8  -3 -16   16.68    2.60
   8   3 -16   15.18    3.58
   8   3 -15    0.95    1.54
   8  -3 -15   -0.17    0.76
   8   3 -14    5.10    2.08
   8  -3 -14    4.15    1.03
  -8  -3  13   99.46    3.29
   8  -3 -13  121.72    5.24
   8   3 -13  116.13    8.81
   8   3 -12   49.13    5.48
   8  -3 -12   54.31    3.31
  -8  -3  12   49.53    2.86
   8   3 -11  210.41   11.29
  -8  -3  11  205.57    6.50
   8  -3 -11  214.83    6.13
  -8  -3  10    1.66    0.74
  -8   3  10    0.65    0.37
   8   3 -10    2.62    1.47
  -8   3   9    4.99    0.90
  -8  -3   9    7.30    1.64
   8   3  -9    7.29    2.34
   8   3  -8   31.96    4.30
  -8   3   8   19.83    1.72
  -8  -3   8   30.00    3.14
  -8  -3   7   16.99    2.55
  -8   3   7   10.14    1.21
   8   3  -7   15.08    2.85
  -8   3   6    3.57    0.90
   8   3  -6    3.34    1.29
  -8  -3   6    2.58    1.35
  -8  -3   5   42.08    4.31
   8   3  -5   37.98    4.68
  -8   3   5   23.32    1.94
   8  -3  -4    3.53    1.38
  -8  -3   4    5.28    1.80
   8   3  -4    5.78    2.11
   8  -3  -3   40.88    4.56
  -8  -3   3   42.85    4.65
   8   3  -3   41.57    4.80
   8  -3  -2    2.79    1.55
  -8  -3   2    3.15    1.58
   8  -3  -1   50.58    5.00
  -8  -3   1   48.97    3.20
  -8  -3   0   26.66    2.26
   8  -3   0   24.79    3.57
   8  -3   1  248.87   11.21
  -8  -3  -1  260.28    6.99
  -8  -3  -2    2.21    0.70
  -8  -3  -2    3.47    1.67
   8  -3   2    3.51    1.68
  -8  -3  -3   94.62    4.29
  -8  -3  -3   96.81    8.42
   8  -3   3   91.41    7.03
  -8  -3  -4   51.54    6.25
  -8  -3  -4   54.72    3.37
   8  -3   4   52.53    5.37
   8  -3   5    2.93    1.64
  -8  -3  -5    3.01    1.05
  -8  -3  -5    6.32    2.57
  -8  -3  -6    4.83    3.13
   8  -3   6    0.42    1.64
   8  -3   7  147.25    9.58
  -8   3  -7  142.21    9.28
  -8  -3  -7  158.31   11.96
  -8   3  -8   34.33    4.58
  -8  -3  -8   39.70    6.05
  -8   3  -9  135.66    9.00
   8   3   9  134.38    6.37
  -8  -3  -9  137.62   11.74
  -8   3 -10    2.10    1.38
  -8  -3 -10    0.20    1.73
  -8   3 -11   38.02    4.90
  -8  -3 -11   40.62    6.80
  -8   3 -12   15.84    3.32
  -8  -3 -12   18.94    4.50
  -8   3 -13    7.61    2.33
  -8  -3 -13    6.93    2.77
  -8   3 -14   11.53    2.88
  -8  -3 -14   21.28    5.65
  -8  -3 -15  153.90   13.55
  -8   3 -15  142.55   10.42
  -8   3 -16   15.27    3.61
  -8  -3 -16   17.45    4.90
  -8   3 -17   25.51    4.88
  -8  -3 -17   27.53    6.38
  -8  -3 -18    9.03    4.64
  -8  -3 -19   51.43    8.42
  -8  -3 -20    6.78    3.96
  -8   3 -21    6.89    4.05
  -8  -3 -21    7.31    3.60
  -8   3 -22   21.19    6.04
  -8  -3 -22   15.41    5.57
  -8   3 -23   48.62    9.15
  -8  -3 -23   55.83    9.81
   8   4 -29   21.66    6.13
   8   4 -28    0.98    2.18
   8   4 -27   11.43    4.69
   8   4 -26   12.50    4.41
   8   4 -25    2.10    2.14
   8   4 -24    7.53    3.79
   8   4 -23    4.98    3.30
   8   4 -22    5.82    3.10
   8   4 -21    1.11    2.01
   8   4 -20   21.68    5.16
   8   4 -19   17.67    4.62
   8   4 -18   38.83    6.47
   8   4 -17   14.45    3.94
   8   4 -16   54.50    7.11
   8   4 -15   18.44    3.66
   8   4 -14   84.83    8.16
   8   4 -13  145.11   10.47
   8   4 -12  333.47   15.56
   8   4 -11   58.13    6.34
  -8  -4  10  237.71    6.78
   8   4 -10  256.48   13.41
  -8  -4   9  109.57    5.33
   8   4  -9  101.66    8.24
  -8  -4   8   63.10    4.51
   8   4  -8   64.56    6.48
   8   4  -7   -0.38    1.39
  -8  -4   7    1.24    0.78
   8  -4  -6   11.98    2.71
  -8  -4   6    9.91    2.03
   8   4  -6   12.07    2.71
   8   4  -5   30.16    4.47
   8  -4  -5   28.59    4.49
  -8   4   5   24.60    1.65
  -8  -4   5   29.12    3.77
   8   4  -4  138.97    9.37
   8  -4  -4  141.04    9.39
  -8  -4   4  137.00    8.59
   8  -4  -3    0.98    0.84
  -8  -4   3    1.35    0.98
   8   4  -3    0.81    1.29
  -8  -4   2   62.04    4.67
   8  -4  -2   66.76    6.42
  -8  -4   1   40.29    3.76
   8  -4  -1   40.17    5.22
   8  -4   0  164.73   10.18
  -8  -4   0  149.51   10.44
  -8  -4   0  168.44    7.41
   8  -4   1   13.84    3.14
  -8  -4  -1   13.14    2.11
  -8  -4  -1   12.51    3.14
  -8  -4  -2   11.88    2.11
   8  -4   2    9.27    2.51
  -8  -4  -2    9.37    2.71
   8  -4   3   11.26    2.74
  -8  -4  -3   13.24    3.73
  -8  -4  -3   12.03    1.96
  -8  -4  -4  158.04    7.21
  -8  -4  -4  140.25   11.34
   8  -4   4  158.22   10.50
  -8  -4  -5   83.91    5.41
   8  -4   5   82.17    7.58
  -8  -4  -5   86.05    9.16
   8  -4   6  102.43    8.44
  -8  -4  -6  102.28    6.12
  -8  -4  -6  104.71   10.25
   8  -4   7   60.66    6.87
  -8  -4  -7   64.71    4.95
  -8  -4  -7   67.15    8.21
  -8  -4  -8   92.31    9.80
   8  -4   8   90.19    8.32
  -8   4  -9   22.67    4.08
  -8  -4  -9   17.76    4.77
  -8   4 -10    8.03    2.54
  -8  -4 -10    5.91    2.14
  -8   4 -11   17.59    3.56
  -8  -4 -11   18.30    5.10
  -8   4 -12   30.01    4.69
  -8  -4 -12   32.85    6.38
  -8   4 -13    6.43    2.02
  -8  -4 -13    9.79    3.85
  -8  -4 -14    2.40    3.36
  -8  -4 -15    0.40    1.77
  -8   4 -16   10.71    4.00
  -8  -4 -16   16.88    5.47
  -8   4 -17    1.55    2.62
  -8  -4 -17    3.69    3.53
  -8  -4 -18    1.90    3.42
  -8   4 -18    3.31    2.89
  -8   4 -19    2.39    2.18
  -8  -4 -19    6.70    3.10
  -8   4 -20    5.30    3.00
  -8  -4 -20    9.96    4.82
  -8   4 -21    0.94    2.16
  -8  -4 -21    1.18    2.62
  -8   4 -22    8.75    4.51
   8   5 -27   21.50    5.90
   8   5 -26    4.74    3.79
   8   5 -25   11.59    4.99
   8   5 -24   21.63    6.05
   8   5 -23    4.49    3.13
   8   5 -22    4.21    3.29
   8   5 -21   11.02    4.32
   8   5 -20    7.15    3.91
   8   5 -19   13.87    4.42
   8   5 -18    3.05    2.72
   8   5 -17    1.65    2.04
   8   5 -16  115.06   10.37
   8   5 -15   46.41    6.54
   8   5 -14    1.21    1.94
   8   5 -13    0.10    1.02
   8   5 -12    0.40    1.06
   8   5 -11    2.47    1.75
   8   5 -10    6.64    2.46
   8   5  -9   14.28    3.53
   8  -5  -8    4.20    1.93
   8   5  -8    5.26    1.88
   8   5  -7   12.38    3.17
   8  -5  -7   12.22    3.28
  -8  -5   7   12.44    2.47
   8  -5  -6   59.43    6.70
  -8  -5   6   66.81    5.56
   8   5  -6   63.91    6.89
   8   5  -5  117.36    9.08
   8  -5  -5  112.32    9.38
  -8  -5   5  117.82    7.84
  -8  -5   4   54.93    5.32
   8   5  -4   51.28    6.01
   8  -5  -4   51.54    6.53
  -8  -5   3   -2.02    1.51
   8  -5  -3    0.98    1.39
  -8  -5   2    2.57    2.10
   8  -5  -2   -0.26    1.57
  -8  -5   2   -0.34    1.10
  -8  -5   1   86.42    7.97
   8  -5  -1   77.33    7.77
  -8  -5   1   86.98    6.40
  -8  -5   0  213.37   12.91
   8  -5   0  219.44   13.15
  -8  -5   0  217.61   10.15
  -8   5  -1  197.90    9.30
  -8  -5  -1  201.26   12.90
   8  -5   1  193.21   12.41
  -8  -5  -1  198.99    9.63
  -8   5  -2  135.78    8.26
  -8  -5  -2  129.91   10.80
  -8  -5  -2  132.87    7.82
   8  -5   2  132.60   10.37
  -8   5  -3   72.78    6.49
  -8  -5  -3   68.59    7.95
  -8  -5  -3   78.24    5.98
   8  -5   3   69.61    7.72
  -8  -5  -4   15.15    2.88
  -8   5  -4   18.59    3.89
  -8  -5  -4   13.83    3.82
   8  -5   4   17.01    3.99
  -8   5  -5    5.28    2.28
   8  -5   5    3.26    1.86
  -8  -5  -5    1.93    2.11
  -8   5  -6   32.71    4.90
   8  -5   6   31.13    5.05
  -8  -5  -6   33.62    6.07
   8  -5   7    9.14    2.64
  -8   5  -7   11.33    2.79
  -8  -5  -7   13.40    4.00
   8  -5   8    0.72    1.54
  -8   5  -8   -1.12    1.54
  -8  -5  -8   -0.50    1.70
   8  -5   9    6.87    2.41
  -8   5  -9    5.47    1.64
  -8  -5  -9   10.50    4.29
  -8   5 -10   75.21    7.28
  -8   5 -10   62.18    7.51
  -8  -5 -10   69.89    9.02
  -8   5 -11  137.41   11.67
  -8  -5 -11  155.23   14.07
  -8   5 -12   91.24    9.80
  -8  -5 -12  100.25   11.62
  -8   5 -13   26.43    5.74
  -8  -5 -13   27.54    6.19
  -8   5 -14   29.71    6.12
  -8  -5 -14   32.20    7.51
  -8   5 -15    4.24    2.92
  -8  -5 -15    5.00    3.10
  -8   5 -16   20.19    5.74
  -8  -5 -16   23.06    5.97
  -8   5 -17   41.41    7.76
  -8  -5 -17   43.08    8.56
  -8   5 -18    3.23    2.49
  -8  -5 -18    3.36    3.14
  -8   5 -19    9.83    4.13
  -8  -5 -19    6.61    3.79
  -8   5 -20    1.77    1.82
  -8   5 -21    1.13    1.73
   8   6 -25   54.88    9.31
   8   6 -24   31.19    7.05
   8   6 -23   41.16    7.90
   8   6 -22   39.75    7.30
   8   6 -21   15.25    4.64
   8   6 -20   13.65    4.43
   8   6 -19    3.64    1.77
   8   6 -18    2.43    1.12
   8   6 -17    1.37    1.29
   8   6 -16    4.81    1.50
   8   6 -15   10.96    3.43
   8   6 -14   -0.07    1.76
   8   6 -13   -0.77    1.55
   8   6 -12   24.08    4.68
   8  -6 -11   21.57    4.66
   8   6 -11   21.74    4.16
   8   6 -10    2.01    2.00
   8  -6 -10    3.25    2.28
   8   6  -9   56.75    6.88
   8  -6  -9   53.40    7.26
   8  -6  -8   27.55    5.35
   8   6  -8   37.26    5.68
   8   6  -7    2.73    2.18
   8  -6  -7    1.96    1.88
   8   6  -6    3.13    2.25
   8  -6  -6    2.05    1.72
   8  -6  -5    6.32    2.27
   8   6  -5    9.17    2.78
   8   6  -4   30.25    4.77
  -8  -6   4   28.44    4.26
   8  -6  -4   27.36    4.96
  -8  -6   3    1.28    1.29
  -8  -6   3    2.23    2.14
   8  -6  -3   -0.49    1.40
  -8  -6   2   11.39    3.29
  -8  -6   2    8.65    2.23
   8  -6  -2    6.02    2.18
  -8  -6   1   85.25    8.31
   8  -6  -1   70.30    7.88
  -8  -6   1   75.91    6.93
  -8  -6   0   70.31    8.05
   8  -6   0   63.66    7.76
  -8  -6   0   60.10    6.09
   8  -6   1   54.59    7.27
  -8  -6  -1   64.44    7.80
  -8  -6  -1   53.64    5.63
   8  -6   2   22.15    4.67
  -8  -6  -2   27.91    5.81
  -8  -6  -3  159.81   12.92
   8  -6   3  149.27   12.24
  -8  -6  -4  159.77   13.17
   8  -6   4  154.47   12.21
  -8  -6  -5  109.41   11.16
   8  -6   5  110.57   10.56
   8  -6   6    2.34    1.59
  -8  -6  -6    6.42    3.57
  -8  -6  -7   -2.84    2.56
   8  -6   7    2.63    2.27
  -8  -6  -8    0.69    1.87
   8  -6   8    2.19    2.21
   8  -6   9    2.25    1.63
  -8  -6  -9   -0.48    1.86
  -8  -6 -10    7.13    2.52
  -8  -6 -11   49.56    8.59
  -8  -6 -12   52.71    8.95
  -8   6 -13   71.97    9.33
  -8  -6 -13   86.84   11.63
  -8   6 -14    6.18    2.97
  -8  -6 -14   17.43    5.95
  -8   6 -15   16.91    5.00
  -8  -6 -15   28.21    7.73
  -8   6 -16    6.36    2.99
  -8  -6 -16   12.47    5.97
  -8   6 -17    6.07    3.28
  -8  -6 -17   10.90    6.09
  -8   6 -18    2.33    2.34
  -8   6 -19    1.86    2.86
   8   7 -22   12.52    3.92
   8   7 -21   20.64    5.47
   8   7 -20   67.67    9.71
   8   7 -19   25.40    5.88
   8   7 -18   31.32    6.20
   8   7 -17    1.60    1.12
   8  -7 -16    1.09    2.17
   8   7 -16    1.19    1.52
   8  -7 -15    6.48    2.97
   8   7 -15    9.95    3.74
   8  -7 -14   23.88    5.60
   8   7 -14   18.48    4.39
   8  -7 -13   15.02    4.51
   8   7 -13   15.23    3.90
   8   7 -12   86.41    9.33
   8  -7 -12   84.47   10.07
   8  -7 -11   86.53   10.07
   8   7 -11   85.64    9.27
   8  -7 -10  214.13   15.67
   8   7 -10  239.05   15.33
   8   7  -9   26.02    5.07
   8  -7  -9   25.89    5.28
   8  -7  -8   64.37    8.47
   8   7  -8   66.13    7.79
   8  -7  -7    3.50    1.48
   8   7  -7    2.55    1.30
   8   7  -6    2.51    1.81
   8  -7  -6   -1.09    1.64
   8  -7  -5    7.79    3.39
  -8  -7   4   12.86    3.20
   8  -7  -4   11.81    3.68
  -8  -7   3  100.89    9.02
   8  -7  -3   96.49   10.34
   8  -7  -2  209.98   15.12
   8  -7  -1   28.47    6.01
   8  -7   0   35.48    6.36
   8  -7   1   -1.96    2.13
  -8  -7  -1    3.76    2.28
  -8  -7  -2    1.68    2.03
   8  -7   2    3.09    2.52
   8  -7   3   -0.77    1.83
  -8  -7  -3    4.17    3.02
   8  -7   4   49.46    7.84
  -8  -7  -4   51.00    7.89
   8  -7   5   30.23    6.32
  -8  -7  -5   25.09    6.18
  -8  -7  -6  103.71   11.79
   8  -7   6  109.58   11.40
   8  -7   7   54.78    8.35
  -8  -7  -7   54.10    9.03
   8  -7   8   81.63   10.13
  -8  -7  -8   75.20   10.44
   8  -7   9    3.92    2.62
  -8  -7  -9    4.46    3.92
  -8  -7 -10    8.26    4.39
  -8  -7 -11   12.89    5.37
  -8  -7 -12   39.15    8.04
  -8  -7 -13    7.08    5.09
  -8  -7 -14   99.68   13.30
   8   8 -19   17.98    4.88
   8   8 -18   10.73    4.04
   8   8 -17   90.25   11.09
   8   8 -16    7.66    3.39
   8  -8 -15   64.42    9.72
   8   8 -15   53.12    8.28
   8  -8 -14   18.90    5.19
   8  -8 -13   45.97    8.13
   8  -8 -12    2.84    3.20
   8  -8 -11    6.01    3.69
   8  -8 -10   12.45    4.25
   8  -8  -9   92.22   11.12
   8  -8  -8   20.29    5.57
   8  -8  -7  193.31   15.69
   8  -8  -6   16.69    5.13
   8  -8  -5   67.95    9.22
   8  -8  -4   12.17    3.70
   8  -8  -3    6.55    3.21
   8  -8  -2    1.20    1.36
   8  -8  -1   23.06    5.62
   8  -8   0   12.20    4.39
   8  -8   1   91.50   11.07
   8  -8   2    4.08    3.00
   8  -8   3   99.88   11.79
   8  -8   4   20.51    5.47
   8  -8   5   14.00    4.10
   8  -8   6    1.92    2.55
  -8  -8  -6    0.91    1.59
  -8  -8  -7   -0.56    1.78
   8  -8   7    3.10    3.06
  -8  -8  -8   10.97    4.39
  -8  -8  -9   27.28    6.81
  -8  -8 -10    2.13    1.74
  -8  -8 -11   36.93    8.06
   9   0 -34    2.79    2.51
   9   0 -33    2.35    2.18
   9   0 -32    2.60    2.54
   9   0 -31   13.09    4.16
   9   0 -30    1.13    1.33
   9   0 -29    4.27    2.48
   9   0 -28    0.04    1.86
   9   0 -27    7.80    2.95
   9   0 -26    0.73    1.65
   9   0 -25    6.64    2.48
   9   0 -25    7.36    2.64
   9   0 -24    0.92    1.40
   9   0 -24    2.58    1.65
   9   0 -23    7.10    2.60
   9   0 -23   12.36    3.27
   9   0 -22   -2.16    1.93
   9   0 -22    1.77    2.32
   9   0 -21    3.16    2.09
   9   0 -21    6.64    2.96
   9   0 -20    1.55    1.34
   9   0 -20    3.16    2.41
   9   0 -19    9.22    3.12
   9   0 -19    7.31    3.13
   9   0 -18    5.99    2.49
   9   0 -18    8.04    3.07
   9   0 -17    0.58    0.96
   9   0 -17    0.43    1.16
   9   0 -16    3.47    2.06
   9   0 -16    3.05    2.66
   9   0 -15  101.69    7.22
   9   0 -15  100.89    8.45
   9   0 -14    3.50    2.03
   9   0 -13   43.08    5.40
   9   0 -12    1.31    1.68
   9   0 -11   42.36    5.58
   9   0 -10    1.20    1.02
   9   0 -10   -0.16    1.04
   9   0  -9    9.91    2.50
   9   0  -9   10.62    3.55
   9   0  -8   -1.04    0.89
   9   0  -8    1.00    2.17
   9   0  -7   29.61    4.62
   9   0  -7   19.04    2.71
   9   0  -6    0.57    0.79
   9   0  -6    0.82    1.48
   9   0  -5   13.73    2.92
   9   0  -4    0.73    0.80
   9   0  -3   27.40    3.17
   9   0  -2   -0.14    0.39
   9   0  -2   23.00    4.94
   9   0  -1   69.37    6.80
   9   0  -1   37.60    2.33
   9   0   0    7.04    3.08
   9   0   0    0.55    0.41
   9   0   1    6.43    1.91
   9   0   1    4.66    0.85
   9   0   2    1.24    1.04
   9   0   3   -0.15    0.65
   9   0   4   -1.15    1.00
  -9   0  -5   13.60    2.81
  -9   0  -6    0.94    1.61
  -9   0  -7   20.07    3.48
  -9   0  -8    2.17    1.81
  -9   0  -9    7.17    2.79
  -9   0 -10    3.45    2.27
  -9   0 -11    2.30    2.39
  -9   0 -12    0.03    0.94
  -9   0 -13   -0.33    1.15
  -9   0 -14   -0.98    1.19
  -9   0 -15    8.10    3.09
  -9   0 -16    2.12    1.66
  -9   0 -17    1.07    1.52
  -9   0 -18    2.51    2.28
  -9   0 -19   -0.67    1.50
  -9   0 -20    2.32    2.31
  -9   0 -21    1.14    1.21
  -9   0 -22    2.36    1.94
  -9   0 -23    5.49    2.95
  -9   0 -24   -2.43    2.56
  -9   0 -25    5.35    3.17
  -9   0 -26    4.41    3.11
   9   1 -33   35.48    7.62
   9  -1 -33   26.96    5.87
   9   1 -32    6.79    2.94
   9  -1 -32    4.91    2.78
   9   1 -31   56.87    8.98
   9  -1 -31   49.79    7.83
   9   1 -30    0.93    1.38
   9  -1 -30    0.77    1.33
   9   1 -29   37.12    6.91
   9  -1 -29   34.92    6.26
   9  -1 -28    0.92    1.54
   9   1 -28    1.68    1.34
   9   1 -27   31.75    6.19
   9  -1 -27   28.67    5.39
   9   1 -26    6.61    3.18
   9  -1 -26    2.78    1.80
   9   1 -26    8.38    3.29
   9   1 -25   27.35    5.63
   9  -1 -25   30.12    5.27
   9   1 -25   35.30    6.12
   9  -1 -24   21.00    4.10
   9  -1 -24   16.59    3.89
   9   1 -24   14.24    4.08
   9   1 -24   18.61    5.16
   9   1 -23   81.73    8.76
   9  -1 -23   78.11    7.83
   9   1 -23   90.41    9.99
   9  -1 -23   91.48    8.44
   9   1 -22    0.01    1.31
   9  -1 -22    1.71    0.94
   9   1 -22    3.37    2.33
   9  -1 -22    4.05    2.37
   9   1 -21   46.73    6.19
   9  -1 -21   54.36    6.87
   9  -1 -21   44.48    5.51
   9   1 -20    1.08    1.53
   9  -1 -20    1.93    1.22
   9  -1 -20    4.78    2.70
   9   1 -19  222.09   12.76
   9  -1 -19  212.44   11.30
   9  -1 -19  240.43   13.33
   9  -1 -18    1.76    1.30
   9  -1 -18    4.58    2.77
   9   1 -18   -1.94    1.86
   9  -1 -17   36.93    4.42
   9   1 -17   35.89    4.98
   9  -1 -17   38.05    5.62
   9   1 -16   10.69    2.75
   9  -1 -16   11.04    3.62
   9  -1 -15    9.81    3.02
   9   1 -15   10.86    2.73
   9  -1 -14   43.15    5.56
   9   1 -14   44.47    5.12
   9   1 -13    6.12    2.01
   9  -1 -13    5.54    1.66
   9  -1 -13    9.82    3.19
   9  -1 -12   20.19    2.82
   9  -1 -12   20.57    4.03
   9  -1 -11  122.21    8.70
   9  -1 -11  116.48    6.44
   9  -1 -10    1.68    1.09
   9  -1 -10    7.04    3.48
   9  -1  -9   16.48    3.60
   9  -1  -9    9.54    1.82
   9  -1  -8    5.42    1.35
   9  -1  -8    6.69    2.46
   9  -1  -7   41.47    3.49
   9  -1  -7   55.80    6.30
   9  -1  -6   63.69    6.53
   9  -1  -5   83.80    7.11
   9  -1  -4    2.90    2.32
  -9  -1   4    0.59    0.93
   9   1  -4   -0.41    1.54
  -9  -1   3    3.58    1.77
   9  -1  -3    6.91    2.36
  -9  -1   2   11.09    2.27
   9  -1  -2   10.33    1.79
   9  -1  -2   10.08    1.90
   9   1  -1  366.72   13.50
   9  -1  -1  358.40    9.98
   9  -1  -1  337.01   12.32
   9  -1   0   22.97    3.05
   9  -1   0   23.86    2.51
   9   1   0   27.46    3.61
   9  -1   1    8.12    1.46
   9   1   1    9.29    2.21
   9  -1   2    0.11    0.69
   9   1   2   -1.52    1.80
  -9   1  -3  103.21    7.40
   9  -1   3   91.95    5.29
   9   1   3   95.88    5.87
   9   1   4    4.29    1.84
  -9   1  -4    2.83    1.25
  -9  -1  -4    2.35    0.52
  -9   1  -5  300.67   12.96
   9   1   5  297.16    9.81
   9   1   6    0.16    0.56
  -9  -1  -6    0.60    1.36
  -9   1  -6    1.43    1.33
  -9  -1  -7   34.57    5.36
  -9   1  -7   35.32    4.88
   9   1   7   31.94    2.98
  -9  -1  -8    2.09    1.12
  -9   1  -8    1.27    1.45
  -9  -1  -9    2.50    1.62
  -9   1  -9    0.18    0.84
  -9  -1 -10   19.86    4.65
  -9   1 -10   18.71    3.76
  -9  -1 -11  144.95   11.46
  -9   1 -11  144.37   10.31
  -9   1 -12    3.74    2.02
  -9  -1 -12    3.60    2.35
  -9  -1 -13  244.88   15.81
  -9   1 -13  249.99   14.25
  -9  -1 -14    1.27    1.10
  -9   1 -14    2.40    1.97
  -9   1 -15    7.35    3.00
  -9  -1 -15    1.64    1.87
  -9   1 -16    1.26    1.48
  -9  -1 -16    1.11    1.43
  -9   1 -17   39.39    6.26
  -9  -1 -17   34.19    6.36
  -9  -1 -18   -0.97    2.31
  -9   1 -18    4.25    2.59
  -9  -1 -19    2.08    2.25
  -9   1 -19    3.26    2.58
  -9   1 -20    1.19    2.68
  -9  -1 -20    1.18    1.57
  -9  -1 -21  143.38   13.85
  -9   1 -21  135.55   13.14
  -9  -1 -22    8.67    4.66
  -9   1 -22    4.34    3.00
  -9  -1 -23   84.65   11.05
  -9   1 -23   72.49    9.79
  -9  -1 -24   -1.35    2.08
  -9  -1 -25   25.03    6.43
   9   2 -32   20.00    5.65
   9   2 -31    3.24    2.92
   9   2 -30   -3.18    2.89
   9   2 -29   20.09    5.32
   9   2 -28   50.77    8.30
   9   2 -27   24.99    6.15
   9  -2 -27   24.65    4.75
   9   2 -26  295.68   18.75
   9  -2 -26  281.09   15.72
   9  -2 -25   28.66    4.91
   9   2 -25   31.78    6.27
   9   2 -24  493.00   23.27
   9  -2 -24  492.61   19.52
   9  -2 -23   33.91    5.07
   9   2 -23   42.49    6.78
   9  -2 -23   36.81    5.34
   9  -2 -22  213.60   12.02
   9   2 -22  231.61   14.95
   9  -2 -22  230.77   13.26
   9  -2 -21    8.17    2.41
   9   2 -21    9.82    2.98
   9  -2 -21    9.99    2.65
   9  -2 -20   30.11    4.57
   9  -2 -20   38.63    4.76
   9   2 -20   36.21    5.68
   9   2 -19    9.65    3.20
   9  -2 -19    9.80    2.52
   9  -2 -19    7.78    2.28
   9   2 -18   92.81    8.64
   9  -2 -18   77.66    7.33
   9  -2 -17   17.57    3.45
   9   2 -17   14.10    3.45
   9  -2 -16  280.32   10.75
   9  -2 -16  266.01   13.57
   9   2 -16  280.96   14.05
   9  -2 -15   26.83    3.15
   9   2 -15   29.00    4.75
   9  -2 -15   26.40    4.12
   9   2 -14  556.02   18.85
   9  -2 -14  543.92   19.09
   9  -2 -14  544.91   13.96
   9  -2 -13    6.69    1.62
   9   2 -13    5.73    1.65
   9  -2 -13    6.91    1.61
   9  -2 -12   66.62    6.48
   9  -2 -12   67.82    4.57
   9  -2 -11    3.53    1.21
   9  -2 -11    6.46    1.40
  -9  -2  10   63.45    4.35
   9  -2 -10   58.93    4.08
   9  -2 -10   55.60    5.70
   9  -2  -9   26.72    2.70
  -9  -2   9   28.13    3.05
   9  -2  -9   21.86    3.38
  -9  -2   8   24.18    2.87
   9  -2  -8   21.97    3.33
   9  -2  -7   12.48    2.48
  -9  -2   7   12.50    2.22
  -9  -2   6  578.11   14.91
  -9  -2   5    3.26    1.15
  -9  -2   4  229.97    9.94
   9   2  -4  183.12    5.38
   9  -2  -3   89.51    6.02
   9   2  -3   75.50    3.03
  -9  -2   3   91.69    6.53
  -9  -2   2  877.33   20.56
   9  -2  -2  879.07   18.85
   9  -2  -1   23.44    3.06
   9  -2   0  633.47   15.97
   9  -2   1  256.69   10.14
   9  -2   2 1415.07   24.21
  -9  -2  -2 1395.74   29.67
  -9  -2  -3   35.59    5.00
   9   2   3   34.87    4.16
   9  -2   3   35.44    3.93
   9   2   4  235.42    9.94
   9  -2   4  222.11    9.84
  -9  -2  -4  187.89    3.64
  -9  -2  -4  227.22   12.72
  -9  -2  -5    0.61    1.27
  -9   2  -5    0.28    0.87
   9   2   5    2.72    1.48
   9  -2   5   -0.43    0.79
  -9   2  -6  461.41   16.56
   9   2   6  486.07   12.64
  -9  -2  -6  473.70   19.58
  -9   2  -7   54.90    5.81
   9   2   7   53.02    3.95
  -9  -2  -7   66.32    7.55
   9   2   8  408.51   10.41
  -9   2  -8  401.25   15.92
  -9  -2  -8  405.32   19.02
  -9  -2  -9   25.28    4.99
  -9   2  -9   24.55    4.07
   9   2   9   22.39    2.23
  -9   2 -10  247.84   12.80
  -9  -2 -10  262.22   15.97
  -9   2 -11   78.40    7.60
  -9  -2 -11   79.25    9.17
  -9  -2 -12  569.78   24.73
  -9   2 -12  538.60   19.89
  -9   2 -13   14.74    3.23
  -9  -2 -13   14.98    4.26
  -9   2 -14    2.21    1.46
  -9  -2 -14   -2.07    2.72
  -9   2 -15   11.00    3.42
  -9  -2 -15    5.98    2.75
  -9  -2 -16  106.05   11.24
  -9   2 -16  113.28   10.38
  -9   2 -17    8.50    3.24
  -9  -2 -17    2.51    1.89
  -9  -2 -18   46.34    7.67
  -9   2 -18   50.67    7.49
  -9  -2 -19    8.40    2.81
  -9   2 -19   11.80    4.00
  -9   2 -20   10.78    3.98
  -9  -2 -20   12.52    4.55
  -9  -2 -21    6.88    4.34
  -9  -2 -22    9.01    3.93
  -9  -2 -23    6.55    4.37
  -9  -2 -24   83.14   11.54
   9   3 -30    4.74    2.56
   9   3 -29   88.83   11.61
   9   3 -28   19.71    5.71
   9   3 -27   18.14    4.80
   9   3 -26   -0.38    1.58
   9   3 -25    0.26    1.48
   9   3 -24   17.38    4.68
   9   3 -23  192.60   14.83
   9   3 -22   17.12    4.68
   9   3 -21  115.33   10.75
   9   3 -20    7.23    3.08
   9   3 -19   27.26    5.01
   9   3 -18   15.31    4.18
   9  -3 -18   12.12    2.28
   9  -3 -17   -0.48    1.09
   9   3 -17   -0.33    1.22
   9   3 -16  140.53   10.55
   9  -3 -16  137.41    6.71
   9  -3 -15  396.89   10.95
   9   3 -15  377.53   16.76
   9   3 -14   57.27    6.45
   9  -3 -14   61.29    4.02
   9  -3 -13  671.22   12.82
  -9  -3  13  606.45   11.10
   9   3 -13  638.25   20.98
   9   3 -12  218.88   12.11
   9  -3 -12  221.80    7.09
  -9  -3  12  211.86    7.13
   9   3 -11  542.20   18.92
  -9  -3  11  535.37   12.03
   9   3 -10   34.20    4.68
  -9  -3  10   38.09    3.44
   9   3  -9   61.35    6.21
  -9  -3   9   65.22    4.69
  -9  -3   8    2.08    1.12
   9   3  -8    0.38    1.08
   9   3  -7   60.02    5.92
  -9  -3   7   57.86    4.89
  -9  -3   6  163.53    8.61
   9   3  -6  164.05   10.04
   9   3  -5 1114.04   25.77
   9  -3  -5 1115.73   24.78
  -9  -3   5 1101.57   23.18
   9   3  -4  276.72   12.74
   9  -3  -4  260.16   11.82
  -9  -3   4  281.45   12.23
   9  -3  -3  508.06   16.30
  -9  -3   3  523.30   17.21
   9  -3  -2   51.05    5.29
   9  -3  -1  204.70   10.47
   9  -3   0   43.69    4.85
  -9  -3  -1   67.73    3.23
   9  -3   1   72.19    6.12
  -9  -3  -1   67.12    7.00
   9  -3   2    0.17    1.10
  -9  -3  -2    0.25    0.30
  -9  -3  -2   -1.05    0.92
  -9  -3  -3  325.27    7.13
  -9  -3  -3  330.93   16.41
   9  -3   3  326.34   13.55
  -9  -3  -4  275.83    6.87
  -9  -3  -4  273.58   15.24
   9  -3   4  278.69   12.63
  -9  -3  -5  522.74   10.13
   9  -3   5  560.45   18.12
  -9  -3  -5  542.08   22.08
  -9  -3  -6   11.26    1.64
   9  -3   6   14.86    3.15
  -9  -3  -6   16.90    4.13
  -9  -3  -7   13.41    4.12
  -9   3  -7    8.86    2.46
   9  -3   7    9.75    2.75
  -9   3  -8    0.34    0.88
   9   3   8    4.58    1.73
  -9  -3  -8    1.52    1.51
  -9   3  -9    0.57    0.93
  -9  -3  -9    1.09    1.77
  -9   3 -10    1.19    1.09
  -9  -3 -10    0.68    1.62
  -9  -3 -11   72.48    9.11
  -9   3 -11   66.65    6.85
  -9  -3 -12   59.04    8.21
  -9   3 -12   52.77    6.28
  -9   3 -13  299.80   14.97
  -9  -3 -13  314.60   19.48
  -9   3 -14   38.86    5.37
  -9  -3 -14   42.53    7.22
  -9  -3 -15   76.64    9.85
  -9   3 -15   69.65    7.57
  -9   3 -16   11.40    3.09
  -9  -3 -16   16.69    5.01
  -9  -3 -17   10.00    4.55
  -9   3 -17    6.38    2.40
  -9  -3 -18   10.81    4.22
  -9  -3 -19   56.95    9.29
  -9  -3 -20    5.49    3.84
  -9  -3 -21   57.60    9.37
  -9   3 -22   37.00    8.18
  -9  -3 -22   30.05    7.36
   9   4 -29    3.80    3.08
   9   4 -28   53.79    9.20
   9   4 -27   96.15   11.91
   9   4 -26  127.23   13.26
   9   4 -25   39.44    7.55
   9   4 -24   92.08   10.77
   9   4 -23    3.00    2.89
   9   4 -22  118.58   11.65
   9   4 -21   87.17    9.86
   9   4 -20  195.78   14.25
   9   4 -19  247.53   15.68
   9   4 -18  526.91   22.39
   9   4 -17  298.19   16.52
   9   4 -16  273.54   15.40
   9   4 -15    9.90    2.56
   9   4 -14    4.30    1.33
   9   4 -13    1.00    1.17
   9   4 -12   55.57    6.53
   9   4 -11  181.90   11.46
   9   4 -10  920.21   25.74
  -9  -4  10  941.95   16.55
  -9  -4   9  513.25   13.55
   9   4  -9  491.65   18.47
   9   4  -8  507.43   18.55
  -9  -4   8  516.21   14.86
   9   4  -7  205.00   11.84
   9  -4  -7  214.62   12.25
  -9  -4   7  211.16   10.08
   9  -4  -6  345.15   15.08
  -9  -4   6  356.56   13.76
   9   4  -6  354.38   15.51
   9   4  -5   57.64    6.15
   9  -4  -5   57.37    6.15
  -9  -4   5   56.43    5.61
   9   4  -4   70.81    6.85
   9  -4  -4   69.26    6.66
   9  -4  -3    6.95    2.22
   9  -4  -2   45.78    5.47
   9  -4  -1   79.11    7.31
  -9  -4   1   75.96    7.54
  -9  -4   1   84.43    5.11
  -9  -4   0  185.96    7.50
   9  -4   0  178.68   10.80
  -9  -4   0  170.36   11.69
   9  -4   1   53.64    6.01
  -9  -4  -1   51.70    3.90
  -9  -4  -1   48.59    6.48
   9  -4   2   36.84    4.97
  -9  -4  -2   37.72    3.27
  -9  -4  -2   31.26    4.96
  -9  -4  -3   93.57    5.24
  -9  -4  -3   84.12    8.90
   9  -4   3   88.07    7.80
  -9  -4  -4  283.40    9.14
  -9  -4  -4  279.58   16.31
   9  -4   4  286.01   14.25
   9  -4   5   -0.13    0.91
  -9  -4  -5    1.48    1.97
  -9  -4  -6  227.08   15.37
   9  -4   6  225.18   12.97
   9  -4   7  130.43    9.86
  -9  -4  -7  136.26   12.30
  -9   4  -8  135.04    9.88
  -9  -4  -8  128.94   12.11
   9  -4   8  122.09    9.85
  -9   4  -9   11.18    3.09
  -9  -4  -9    7.08    2.97
  -9   4 -10   49.95    6.13
  -9  -4 -10   49.25    7.63
  -9   4 -11  110.15    9.01
  -9  -4 -11   98.03   11.22
  -9  -4 -12  146.35   13.77
  -9   4 -12  137.94   10.08
  -9   4 -13    3.11    1.11
  -9  -4 -13   10.87    4.49
  -9  -4 -14    6.14    3.27
  -9  -4 -15   58.37    9.26
  -9  -4 -16  185.01   16.25
  -9   4 -17   95.64   11.62
  -9  -4 -17   96.22   12.07
  -9   4 -18  247.16   18.93
  -9  -4 -18  220.70   18.37
  -9  -4 -19  101.21   12.75
  -9   4 -19  110.08   13.00
  -9   4 -20  107.53   13.12
  -9  -4 -20  104.65   13.13
  -9   4 -21   33.81    7.55
   9   5 -27    3.26    3.52
   9   5 -26   25.92    6.34
   9   5 -25  146.51   14.71
   9   5 -24  194.17   16.25
   9   5 -23  182.24   15.38
   9   5 -22  175.48   14.97
   9   5 -21  123.13   12.24
   9   5 -20  182.77   14.43
   9   5 -19  239.30   16.15
   9   5 -18    2.25    1.38
   9   5 -17  124.29   11.05
   9   5 -16  130.63   11.23
   9   5 -15   96.72    9.47
   9   5 -14  105.87    9.92
   9   5 -13   37.45    5.91
   9   5 -12  134.32   10.82
   9   5 -11  389.16   17.90
   9   5 -10   95.79    8.78
   9  -5  -9    4.14    2.28
   9   5  -9    2.92    1.72
   9  -5  -8   40.93    5.76
   9   5  -8   41.79    6.03
   9  -5  -7  158.79   11.30
  -9  -5   7  159.55    8.60
   9   5  -7  157.72   11.30
   9   5  -6  276.79   14.72
   9  -5  -6  284.85   15.11
  -9  -5   6  292.62   12.37
   9   5  -5  218.17   12.80
   9  -5  -5  205.46   12.93
   9  -5  -4   51.91    6.64
   9   5  -4   57.60    6.49
  -9  -5   3    4.03    1.19
   9  -5  -3    1.27    1.26
  -9  -5   3    4.71    2.43
  -9  -5   2    3.76    1.21
  -9  -5   2    5.66    2.70
   9  -5  -2    3.45    1.68
  -9  -5   1   60.27    7.04
   9  -5  -1   61.45    6.89
  -9  -5   1   63.59    5.34
   9  -5   0    1.37    1.10
  -9  -5   0    1.23    0.90
  -9  -5   0    1.61    2.29
  -9  -5  -1  108.04    9.86
   9  -5   1  120.94    9.85
  -9  -5  -1  111.52    6.95
  -9   5  -2  322.49   13.46
  -9  -5  -2  310.95   17.21
   9  -5   2  343.66   16.84
  -9   5  -3  416.17   16.12
  -9  -5  -3  423.07   20.46
   9  -5   3  467.77   19.86
  -9   5  -4  368.28   15.88
  -9  -5  -4  400.84   20.31
   9  -5   4  395.03   18.52
  -9   5  -5  289.85   14.65
  -9  -5  -5  329.84   18.75
   9  -5   5  324.73   17.01
   9  -5   6  203.15   13.59
  -9   5  -6  179.43   11.90
  -9  -5  -6  193.23   14.93
   9  -5   7   27.39    4.85
  -9   5  -7   25.15    4.65
  -9  -5  -7   30.78    5.94
   9  -5   8    1.21    1.02
  -9   5  -8    1.84    0.82
  -9  -5  -8    3.65    2.40
  -9   5  -9    3.94    2.55
  -9   5  -9    1.55    1.53
   9  -5   9   -0.26    2.24
  -9  -5  -9    0.16    2.41
  -9   5 -10    4.07    2.81
  -9   5 -10   -2.26    2.73
  -9  -5 -10    2.55    1.71
  -9   5 -11   47.23    6.78
  -9  -5 -11   57.10    8.85
  -9   5 -12  237.68   16.31
  -9  -5 -12  235.70   18.35
  -9   5 -13  345.84   20.31
  -9  -5 -13  363.96   22.79
  -9   5 -14  264.54   18.18
  -9  -5 -14  272.22   20.03
  -9   5 -15   83.09   10.68
  -9  -5 -15   84.75   11.21
  -9   5 -16   35.99    7.13
  -9  -5 -16   40.98    8.81
  -9   5 -17   39.19    7.23
  -9  -5 -17   49.37    9.24
  -9   5 -18   18.43    5.60
  -9  -5 -18   25.41    6.85
  -9   5 -19    1.02    2.49
  -9   5 -20   11.61    4.40
   9   6 -24   41.62    7.63
   9   6 -23   74.32   10.28
   9   6 -22   17.72    5.06
   9   6 -21   -2.60    2.51
   9   6 -20   37.43    6.52
   9   6 -19  104.11   11.14
   9   6 -18  134.77   12.62
   9   6 -17  246.44   16.64
   9   6 -16   34.00    6.02
   9   6 -15   48.27    7.13
   9   6 -14   38.36    6.34
   9   6 -13   14.43    3.83
   9  -6 -12    5.74    2.87
   9   6 -12    9.21    3.07
   9  -6 -11  203.89   14.40
   9   6 -11  188.06   13.40
   9   6 -10  274.35   15.86
   9  -6 -10  285.94   16.81
   9  -6  -9  488.34   21.76
   9   6  -9  513.24   21.59
   9  -6  -8  276.13   16.48
   9   6  -8  307.34   16.59
   9  -6  -7  503.71   22.37
   9   6  -7  546.03   21.87
   9   6  -6  107.14    9.67
   9  -6  -6   98.30    9.71
   9   6  -5    1.00    1.67
   9  -6  -5    0.43    1.61
   9  -6  -4   48.46    6.92
  -9  -6   3  160.47   10.95
   9  -6  -3  152.79   12.06
  -9  -6   3  138.80    9.37
  -9  -6   2   49.34    6.46
   9  -6  -2   46.77    6.78
  -9  -6   1  300.50   16.08
   9  -6  -1  296.05   16.85
  -9  -6   0  467.33   20.59
   9  -6   0  442.38   21.05
  -9  -6  -1  846.72   28.75
   9  -6   1  835.65   28.69
  -9  -6  -2  241.74   15.91
   9  -6   2  231.52   15.39
  -9  -6  -3  174.45   13.84
   9  -6   3  188.17   13.96
   9  -6   4    4.17    2.07
  -9  -6  -4    6.82    3.69
   9  -6   5   37.17    6.34
  -9  -6  -5   37.21    6.76
  -9  -6  -6   47.60    7.74
   9  -6   6   56.74    8.03
  -9  -6  -7  227.27   16.83
   9  -6   7  229.52   15.98
   9  -6   8  176.25   14.09
  -9  -6  -8  155.53   14.50
   9  -6   9  193.56   15.06
  -9  -6  -9  202.50   16.65
  -9  -6 -10   86.90   11.13
  -9  -6 -11  154.04   14.97
  -9  -6 -12   47.90    8.77
  -9  -6 -13    2.23    3.32
  -9  -6 -14   23.02    6.73
  -9  -6 -15  119.15   13.98
  -9   6 -16   37.67    7.38
  -9  -6 -16   57.68   10.17
  -9   6 -17  144.87   14.63
  -9   6 -18   78.92   11.07
  -9   6 -19   36.22    7.64
   9   7 -22  208.00   17.55
   9   7 -21   42.96    8.13
   9   7 -20   48.78    8.50
   9   7 -19    1.72    1.67
   9   7 -18    5.17    3.02
   9   7 -17    8.09    3.24
   9  -7 -16   94.69   11.36
   9   7 -16   93.94   10.74
   9  -7 -15   33.77    6.61
   9   7 -15   32.61    6.29
   9  -7 -14   87.67   10.54
   9   7 -14   84.59    9.92
   9   7 -13   23.49    5.29
   9  -7 -13   18.86    5.03
   9   7 -12  147.49   12.58
   9  -7 -12  136.84   12.60
   9   7 -11   24.89    5.32
   9  -7 -11   31.90    6.12
   9   7 -10   20.72    4.42
   9  -7 -10   16.74    4.56
   9   7  -9    0.95    1.82
   9  -7  -9   -0.50    1.55
   9  -7  -8   68.20    8.76
   9   7  -8   85.45    8.91
   9   7  -7  109.65   10.26
   9  -7  -7  106.44   10.92
   9  -7  -6  268.69   17.32
   9   7  -6  305.28   16.85
   9  -7  -5   62.33    8.56
   9  -7  -4  150.89   13.11
   9  -7  -3   12.69    4.12
   9  -7  -2   69.56    8.87
   9  -7  -1   37.53    6.50
   9  -7   0    1.85    1.47
   9  -7   1   19.45    4.85
  -9  -7  -1   26.32    5.69
  -9  -7  -2  113.15   11.36
   9  -7   2  103.91   11.20
   9  -7   3   56.55    8.32
  -9  -7  -3   59.90    8.77
  -9  -7  -4  273.38   18.53
   9  -7   4  278.15   18.23
   9  -7   5   59.43    8.88
  -9  -7  -5   62.45    9.29
  -9  -7  -6  166.34   15.27
   9  -7   6  169.04   14.43
   9  -7   7   10.03    3.96
  -9  -7  -7   16.32    5.51
   9  -7   8   12.86    4.09
  -9  -7  -8   16.84    5.65
   9  -7   9    6.56    3.22
  -9  -7  -9   11.64    4.92
  -9  -7 -10    3.86    3.61
  -9  -7 -11   10.00    4.91
  -9  -7 -12   54.59    9.91
  -9  -7 -13   30.65    8.11
   9   8 -19   31.07    6.70
   9   8 -18    5.50    3.26
   9   8 -17   45.46    7.82
   9   8 -16    3.26    2.20
   9   8 -15   19.78    5.23
   9   8 -14    0.59    1.50
   9  -8 -14   -0.95    1.40
   9   8 -13   -0.61    1.71
   9  -8 -13    1.06    2.18
   9  -8 -12   -0.98    1.30
   9  -8 -11   84.61   10.75
   9  -8 -10   51.70    9.06
   9  -8  -9  200.56   16.52
   9  -8  -8    4.58    3.79
   9  -8  -7   65.65    9.48
   9  -8  -6    4.21    2.68
   9  -8  -5   28.86    6.03
   9  -8  -4    1.09    1.66
   9  -8  -3   10.95    4.09
   9  -8  -2   17.39    4.57
   9  -8  -1   92.58   11.16
   9  -8   0    4.93    2.91
   9  -8   1  109.79   12.24
   9  -8   2    4.21    3.03
   9  -8   3   98.84   11.63
   9  -8   4    7.75    3.56
   9  -8   5    9.68    4.25
  -9  -8  -6    8.05    3.65
  -9  -8  -7   41.34    8.06
  -9  -8  -8    6.48    3.83
  -9  -8  -9   24.23    6.86
  -9  -8 -10    5.46    3.92
  10   0 -34    5.57    2.88
  10   0 -33    0.09    1.31
  10   0 -32   88.74   11.20
  10   0 -31    0.29    1.60
  10   0 -30  193.07   15.63
  10   0 -29    1.27    2.46
  10   0 -28  568.01   25.41
  10   0 -27    1.04    2.80
  10   0 -26  153.18   12.50
  10   0 -26  173.87   12.62
  10   0 -25   -1.00    1.53
  10   0 -25    0.25    1.81
  10   0 -24  206.06   13.71
  10   0 -24  211.46   13.67
  10   0 -23   -0.52    1.13
  10   0 -23   -0.51    1.30
  10   0 -22  469.02   20.03
  10   0 -22  437.37   18.76
  10   0 -21    0.24    1.28
  10   0 -21    3.97    2.76
  10   0 -20 1145.55   28.55
  10   0 -20 1168.64   31.23
  10   0 -19    4.43    2.79
  10   0 -19    3.55    3.16
  10   0 -18 1186.26   27.29
  10   0 -18 1156.66   30.75
  10   0 -17    1.09    1.28
  10   0 -17    3.90    2.22
  10   0 -16   75.68    6.55
  10   0 -16   72.24    7.50
  10   0 -15    0.91    1.81
  10   0 -15    0.32    0.62
  10   0 -14  298.17   14.80
  10   0 -14  292.90   12.25
  10   0 -13    0.47    1.74
  10   0 -12 1088.38   27.54
  10   0 -11    1.08    2.30
  10   0 -10 2365.65   39.40
  10   0  -9    2.61    2.29
  10   0  -8    2.65    1.40
  10   0  -8    3.16    1.63
  10   0  -7    1.18    1.05
  10   0  -7   -0.17    1.36
  10   0  -6  611.69   18.89
  10   0  -5   -1.84    2.03
  10   0  -4  302.00   12.72
  10   0  -3    4.20    2.74
  10   0  -2 4558.80   27.78
  10   0  -2 4508.26   47.47
  10   0  -1   -0.56    0.59
  10   0  -1    4.91    2.81
  10   0   0   84.91    6.30
  10   0   0   78.38    3.41
  10   0   1    1.16    1.12
  10   0   2  167.18    8.50
  10   0   3   -0.77    1.22
 -10   0  -4  212.34   11.24
  10   0   4  199.80    9.00
 -10   0  -5    2.90    2.11
 -10   0  -6 1369.74   30.05
 -10   0  -7    4.10    2.41
 -10   0  -8 1405.15   32.14
 -10   0  -9    2.90    2.50
 -10   0 -10  256.18   14.40
 -10   0 -11   -0.80    1.21
 -10   0 -12  177.42   12.64
 -10   0 -13    0.42    1.33
 -10   0 -14  408.59   20.38
 -10   0 -15    3.22    2.47
 -10   0 -16  789.47   29.64
 -10   0 -17    3.14    2.44
 -10   0 -18  535.43   25.87
 -10   0 -19   -1.64    1.63
 -10   0 -20   20.92    5.29
 -10   0 -21   -2.23    2.47
 -10   0 -22  168.08   15.36
 -10   0 -23   -1.41    1.86
 -10   0 -24  132.43   13.91
 -10   0 -25   -0.46    1.32
  10   1 -33   66.73   10.26
  10  -1 -33   44.36    7.81
  10   1 -32   13.37    5.05
  10  -1 -32    6.64    3.18
  10   1 -31   45.69    8.07
  10  -1 -31   40.86    7.06
  10  -1 -30   -2.35    2.33
  10   1 -30   -0.56    1.88
  10   1 -29   26.36    5.87
  10  -1 -29   23.58    5.16
  10   1 -28    3.66    2.82
  10  -1 -28    1.52    2.02
  10   1 -27   44.42    7.22
  10  -1 -27   43.40    6.60
  10   1 -27   52.00    7.54
  10   1 -26    1.82    2.67
  10  -1 -26    0.12    1.45
  10   1 -26    3.05    3.11
  10   1 -25  474.55   22.21
  10  -1 -25  484.92   20.67
  10   1 -25  526.49   23.26
  10  -1 -25  522.73   21.25
  10   1 -24   37.54    6.31
  10  -1 -24   38.46    5.85
  10   1 -24   48.99    7.62
  10  -1 -24   43.46    6.42
  10   1 -23  136.91   11.40
  10  -1 -23  140.46   10.36
  10   1 -23  152.86   12.51
  10  -1 -23  157.78   11.57
  10  -1 -22    0.54    1.38
  10   1 -22   -0.01    0.96
  10  -1 -21  147.59   10.09
  10   1 -21  145.71   10.98
  10   1 -21  153.12   12.48
  10  -1 -21  160.42   11.44
  10  -1 -20    6.75    2.37
  10   1 -20    6.06    2.69
  10   1 -20    6.17    2.07
  10  -1 -20   13.74    4.32
  10  -1 -19   38.39    4.96
  10   1 -19   37.24    5.38
  10  -1 -19   41.45    6.13
  10  -1 -18    2.26    1.71
  10   1 -18    1.00    1.68
  10  -1 -17  492.16   16.13
  10   1 -17  505.96   18.36
  10  -1 -17  500.40   19.58
  10   1 -16  101.43    8.05
  10  -1 -16  101.32    8.93
  10  -1 -15 2691.70   44.51
  10   1 -15 3031.53   42.69
  10   1 -14   32.94    4.41
  10  -1 -14   38.00    5.65
  10  -1 -13 1160.94   28.54
  10   1 -13 1165.09   25.48
  10   1 -12    0.14    1.01
  10  -1 -12   -0.99    1.07
  10  -1 -11   80.29    7.48
  10  -1 -11   80.88    5.63
  10   1 -11   83.36    6.59
  10  -1 -10  120.21    8.98
  10  -1 -10  120.17    6.76
  10  -1  -9   10.47    3.46
  10  -1  -9    5.37    1.67
  10  -1  -8  183.97    8.28
  10  -1  -8  189.79   11.16
  10   1  -7  833.03   23.99
  10  -1  -7  928.54   23.54
  10  -1  -6    2.59    2.42
  10   1  -6    1.92    1.95
  10   1  -5 3527.03   47.60
  10  -1  -5 3530.16   44.34
 -10  -1   4   96.08    6.81
  10   1  -4   99.11    7.82
  10  -1  -4   95.67    7.30
  10  -1  -3  844.78   15.95
  10   1  -3  832.80   21.81
  10  -1  -3  826.57   21.29
  10  -1  -2    4.74    1.20
  10  -1  -2    5.41    1.30
  10   1  -2    9.86    2.88
  10   1  -1  553.03   16.89
  10  -1  -1  538.70   12.55
  10  -1  -1  520.48   16.21
  10  -1   0   18.82    2.39
  10  -1   0   16.73    2.64
  10   1   0   24.01    3.34
  10   1   1   74.34    5.82
  10  -1   1   74.42    4.77
  10  -1   2   12.21    1.97
  10   1   2   12.46    2.17
  10  -1   3 1391.26   20.88
 -10   1  -3 1405.07   28.95
  10   1   3 1415.50   24.27
 -10  -1  -4   18.93    3.78
 -10   1  -4   17.09    3.48
 -10  -1  -4   11.73    1.02
  10   1   4   20.80    3.02
 -10   1  -5  658.75   20.26
  10   1   5  651.45   15.57
 -10  -1  -5  637.48   21.13
  10   1   6   10.80    1.89
 -10  -1  -6   14.00    3.62
 -10  -1  -6    5.26    0.97
 -10   1  -6    9.19    2.49
 -10   1  -7   24.21    4.18
 -10  -1  -7   25.94    4.52
  10   1   7   21.57    2.69
 -10  -1  -8   11.06    3.44
 -10   1  -8    6.31    2.63
 -10  -1  -9  822.28   26.61
 -10   1  -9  780.24   23.70
 -10   1 -10   25.42    4.45
 -10  -1 -10   28.08    5.08
 -10  -1 -11  720.69   26.26
 -10   1 -11  702.26   23.63
 -10   1 -12   37.02    5.81
 -10  -1 -12   29.39    6.16
 -10  -1 -13 1013.93   33.08
 -10   1 -13 1022.80   30.11
 -10   1 -14   13.30    3.85
 -10  -1 -14    8.15    3.19
 -10  -1 -15   55.50    8.07
 -10   1 -15   58.54    7.66
 -10   1 -16   -0.63    1.98
 -10  -1 -16   -3.19    2.36
 -10  -1 -17   75.23    9.76
 -10   1 -17   75.01    9.18
 -10  -1 -18    5.20    1.65
 -10   1 -18    7.10    3.00
 -10  -1 -19  184.38   15.64
 -10   1 -19  179.06   14.96
 -10  -1 -20    7.55    3.83
 -10   1 -20   14.59    5.26
 -10  -1 -21  492.29   26.51
 -10   1 -21  489.55   25.53
 -10  -1 -22   11.59    4.87
 -10   1 -22    8.86    3.54
 -10  -1 -23  130.00   14.07
 -10   1 -23   99.98   11.70
 -10  -1 -24    1.52    2.71
  10   2 -32    1.57    3.10
  10   2 -31    2.46    2.65
  10   2 -30  163.59   15.32
  10   2 -29   19.19    6.06
  10   2 -28  381.56   22.45
  10   2 -28  384.20   21.56
  10   2 -27   77.08   10.29
  10   2 -26  299.40   18.72
  10  -2 -26  285.02   15.66
  10   2 -25    7.47    3.38
  10  -2 -25    6.03    2.42
  10   2 -24    2.89    2.56
  10  -2 -24    2.46    1.94
  10  -2 -24   -1.35    1.99
  10  -2 -23   15.10    3.55
  10  -2 -23   14.54    3.61
  10   2 -23   15.32    4.26
  10  -2 -22   17.89    3.85
  10  -2 -22   16.64    3.51
  10   2 -22   17.51    4.60
  10  -2 -21    4.88    2.30
  10  -2 -21   -0.32    1.40
  10   2 -21    2.20    2.18
  10  -2 -20  301.44   13.12
  10  -2 -20  295.43   15.52
  10   2 -20  294.98   15.94
  10   2 -19   27.01    5.13
  10  -2 -19   21.48    3.59
  10  -2 -19   29.44    4.34
  10   2 -18  186.85   12.09
  10  -2 -18  161.50   11.18
  10  -2 -17    3.88    0.84
  10   2 -17    8.43    3.41
  10  -2 -16   16.32    3.26
  10   2 -16   15.33    3.15
  10  -2 -15    0.76    0.58
  10  -2 -15   -1.08    1.08
  10   2 -15   -2.02    2.08
  10   2 -14  463.94   17.46
  10  -2 -14  480.38   13.42
  10  -2 -14  463.89   18.46
  10  -2 -13   61.14    4.67
  10   2 -13   57.32    6.04
  10  -2 -13   57.08    6.27
  10  -2 -12  621.93   21.01
  10   2 -12  626.35   19.67
  10  -2 -12  644.19   14.85
  10  -2 -11   48.84    3.99
  10  -2 -11   44.01    5.52
  10   2 -11   46.51    5.36
  10  -2 -10  251.75    8.88
 -10  -2  10  261.52    9.75
  10  -2 -10  245.82   12.82
  10  -2  -9    4.66    0.76
 -10  -2   9    6.75    1.69
 -10  -2   8  113.03    6.73
  10  -2  -8   96.88    7.87
  10  -2  -7   -1.07    1.58
 -10  -2   7    0.28    0.76
 -10  -2   6 1409.24   25.13
  10  -2  -6 1338.59   28.93
 -10  -2   5  307.95   12.02
  10   2  -5  193.45    5.93
  10  -2  -4 2347.09   31.83
 -10  -2   4 2303.74   33.40
  10   2  -3  159.84    3.84
  10  -2  -3  243.04   10.04
  10  -2  -2 3000.96   35.59
  10  -2  -1  315.41   11.47
  10  -2   0 1564.63   25.58
 -10  -2   0 1499.50   30.03
 -10  -2  -1   33.80    4.70
  10  -2   1   36.27    3.98
 -10  -2  -2    4.26    1.75
  10   2   2    8.44    2.40
  10  -2   2    5.06    1.41
  10  -2   3    5.75    1.80
 -10  -2  -3    4.45    2.00
  10   2   3    7.08    2.01
  10   2   4  355.51   12.54
 -10  -2  -4  347.84   16.27
  10  -2   4  347.33   12.62
 -10   2  -5   42.24    5.33
 -10  -2  -5   42.56    6.12
  10   2   5   39.16    4.02
  10  -2   5   42.09    4.50
 -10   2  -6  459.96   17.47
  10   2   6  460.10   13.05
 -10  -2  -6  467.92   19.76
 -10   2  -7  126.52    9.24
  10   2   7  126.31    6.72
 -10  -2  -7  131.21   10.86
 -10   2  -8 1179.23   28.87
  10   2   8 1144.04   18.80
 -10  -2  -8 1214.36   34.01
 -10  -2  -9   32.76    5.99
 -10   2  -9   35.11    5.32
 -10  -2 -10   69.14    8.61
 -10   2 -10   64.75    7.14
 -10  -2 -11    3.00    2.67
 -10   2 -11    7.46    3.38
 -10  -2 -12    2.60    2.17
 -10   2 -12    6.67    3.03
 -10   2 -13    4.55    2.26
 -10  -2 -13    2.47    1.99
 -10  -2 -14  157.86   13.82
 -10   2 -14  150.43   11.56
 -10   2 -15   19.79    4.42
 -10  -2 -15   16.78    4.39
 -10   2 -16   27.74    5.39
 -10  -2 -16   20.87    4.85
 -10  -2 -17    0.48    1.52
 -10   2 -17    4.05    2.36
 -10   2 -18    9.90    3.52
 -10  -2 -18   11.25    3.76
 -10   2 -19    1.58    2.29
 -10  -2 -19   -0.85    1.89
 -10   2 -20    1.65    1.03
 -10  -2 -20    1.32    2.79
 -10  -2 -21    6.23    4.01
 -10  -2 -22  100.38   12.57
 -10  -2 -23   20.46    6.06
  10   3 -30    6.12    3.64
  10   3 -29    0.56    1.69
  10   3 -28    8.05    4.11
  10   3 -27   54.35    8.84
  10   3 -26   59.59    9.00
  10   3 -25  276.57   18.36
  10   3 -24   28.88    6.22
  10   3 -23   61.21    8.56
  10   3 -22    9.21    3.46
  10   3 -21   22.14    5.05
  10   3 -20   33.52    5.92
  10   3 -19    0.26    1.06
  10   3 -18    9.12    2.75
  10   3 -17  138.20   10.35
  10  -3 -17  146.92    7.41
  10  -3 -16   66.21    4.68
  10   3 -16   59.95    6.72
  10   3 -15  276.80   14.45
  10  -3 -15  293.34    9.55
 -10  -3  14    9.87    1.66
  10  -3 -14   10.60    1.86
  10   3 -14    8.56    2.01
  10   3 -13    1.39    1.14
 -10  -3  13    2.00    0.99
  10  -3 -13    1.64    0.71
  10   3 -12    1.42    1.18
 -10  -3  12    2.85    1.03
  10   3 -11   23.29    3.83
 -10  -3  11   27.92    3.10
 -10  -3  10    0.79    0.62
  10   3 -10    0.70    1.19
  10   3  -9    2.12    0.86
 -10  -3   9    1.06    0.78
  10   3  -8    0.74    1.38
 -10  -3   8    1.97    1.22
 -10  -3   7   78.97    6.06
  10   3  -7   84.95    7.45
 -10  -3   6   89.24    6.67
  10   3  -6   89.03    7.60
  10   3  -5  282.81   13.30
  10  -3  -5  258.77   12.05
 -10  -3   5  265.65   12.01
  10  -3  -4   26.22    3.77
  10  -3  -3    2.84    1.45
  10  -3  -2   24.78    3.80
  10  -3  -1   98.13    7.39
 -10  -3   1   91.56    7.87
 -10  -3   0    7.08    2.33
  10  -3   0    3.83    1.43
 -10  -3  -1   19.86    4.27
  10  -3   1   18.97    3.30
 -10  -3  -2    9.64    2.84
  10  -3   2   10.69    2.49
 -10  -3  -3  239.06   14.16
  10  -3   3  235.29   11.72
 -10  -3  -4   50.32    6.68
  10  -3   4   46.47    5.28
  10  -3   5   25.55    4.02
 -10  -3  -5   25.20    5.42
  10   3   6    4.96    2.11
  10  -3   6    1.57    1.03
 -10  -3  -6    1.58    1.60
 -10   3  -7    3.48    1.57
 -10  -3  -7    7.81    3.18
  10   3   7    7.94    2.23
 -10  -3  -8    1.93    2.40
 -10   3  -8    0.28    0.79
 -10   3  -9   13.21    3.31
 -10  -3  -9   16.32    4.39
 -10   3 -10    8.71    2.79
 -10  -3 -10    9.05    3.56
 -10   3 -11  118.08    9.58
 -10  -3 -11  116.57   11.97
 -10   3 -12   35.89    5.43
 -10  -3 -12   36.19    6.73
 -10   3 -13  110.56    9.50
 -10  -3 -13  106.97   11.27
 -10   3 -14   -1.26    2.58
 -10  -3 -14    4.00    2.88
 -10  -3 -15   13.92    4.47
 -10   3 -15   13.41    3.33
 -10  -3 -16   -0.62    2.12
 -10   3 -16    2.85    0.86
 -10   3 -17    0.05    1.70
 -10  -3 -17   -2.06    1.67
 -10  -3 -18    5.16    3.26
 -10  -3 -19   15.22    4.80
 -10  -3 -20   35.90    7.58
 -10  -3 -21  181.50   16.78
  10   4 -29   17.81    5.62
  10   4 -28   42.15    8.03
  10   4 -27    9.79    3.88
  10   4 -26    8.11    4.02
  10   4 -25   19.31    5.66
  10   4 -24   20.64    5.78
  10   4 -23   15.48    4.56
  10   4 -22   39.31    7.14
  10   4 -21    8.79    3.59
  10   4 -20    9.97    3.22
  10   4 -19    8.71    3.22
  10   4 -18   22.66    4.74
  10   4 -17   38.52    5.56
  10   4 -16    9.02    2.52
  10   4 -15    1.05    1.11
  10   4 -14   72.40    7.58
  10   4 -13   14.43    3.39
  10   4 -12   17.63    3.90
  10   4 -11    3.47    1.74
  10   4 -10    2.75    2.19
 -10  -4  10    2.66    1.09
  10   4  -9   12.21    3.45
 -10  -4   9   10.15    2.67
  10   4  -8   -0.39    1.61
 -10  -4   8    3.16    2.50
  10  -4  -7   15.77    3.38
 -10  -4   7   21.04    3.82
  10   4  -7   16.37    3.71
 -10  -4   6    9.54    2.99
  10  -4  -6    7.26    2.13
  10   4  -6    7.36    2.16
  10  -4  -5   39.12    5.24
  10   4  -5   39.90    5.30
  10  -4  -4   58.33    6.29
  10  -4  -3  104.25    8.49
  10  -4  -2   49.62    5.99
 -10  -4   2   53.10    6.91
 -10  -4   1    5.68    3.44
  10  -4  -1    1.74    1.82
  10  -4   0   18.92    3.71
 -10  -4   0   23.92    2.53
 -10  -4   0   25.56    5.34
  10  -4   1    6.85    2.04
 -10  -4  -1    6.24    2.82
  10  -4   2   15.37    3.69
 -10  -4  -2   12.73    3.08
  10  -4   3    2.97    1.61
 -10  -4  -3    5.66    2.67
  10  -4   4    8.98    2.89
 -10  -4  -4    9.07    2.75
  10  -4   5   -0.36    1.74
 -10  -4  -5    0.95    1.83
  10  -4   6   -2.42    1.89
 -10  -4  -6    2.58    2.13
  10  -4   7    1.99    1.19
 -10  -4  -7    5.25    2.57
  10  -4   8   -0.87    2.26
 -10   4  -8    1.47    1.33
 -10  -4  -8    2.52    2.82
 -10   4  -9    0.78    1.03
 -10  -4  -9    2.25    1.79
 -10   4 -10    8.46    2.87
 -10  -4 -10    8.14    3.56
 -10   4 -11    9.93    2.80
 -10  -4 -11   15.72    5.03
 -10   4 -12   36.98    5.41
 -10  -4 -12   35.52    7.10
 -10   4 -13    1.76    1.31
 -10  -4 -13    8.33    3.69
 -10  -4 -14   11.51    4.91
 -10  -4 -15    6.15    4.25
 -10  -4 -16    2.37    3.15
 -10  -4 -17   10.14    4.75
 -10   4 -18    6.68    2.99
 -10  -4 -18    5.61    3.50
 -10   4 -19    0.77    2.72
 -10  -4 -19    1.51    2.70
 -10   4 -20    2.15    2.63
  10   5 -27    7.72    4.13
  10   5 -26   32.02    7.50
  10   5 -25   24.80    6.66
  10   5 -24   15.10    4.61
  10   5 -23    5.85    2.75
  10   5 -22   -2.63    3.04
  10   5 -21   18.13    4.57
  10   5 -20   -0.67    1.68
  10   5 -19    1.06    1.37
  10   5 -18   17.31    4.55
  10   5 -17    3.88    1.15
  10   5 -16    9.13    3.09
  10   5 -15  103.38   10.02
  10   5 -14   79.29    8.66
  10   5 -13   11.34    3.08
  10   5 -12   21.46    4.60
  10   5 -11    9.69    3.16
  10   5 -10  124.44   10.35
  10  -5  -9  105.76    9.79
  10   5  -9  118.37   10.01
  10   5  -8   12.60    3.41
  10  -5  -8   10.60    3.01
  10  -5  -7    1.80    2.19
 -10  -5   7    0.51    1.33
  10   5  -7    3.76    1.90
  10   5  -6    5.60    2.39
  10  -5  -6    2.67    1.64
  10   5  -5   24.83    4.47
  10  -5  -5   24.76    4.57
  10  -5  -4    5.01    2.33
 -10  -5   4    9.15    2.78
  10  -5  -3    6.25    2.64
 -10  -5   3    5.94    2.82
  10  -5  -2   71.68    7.80
 -10  -5   2   75.81    7.83
  10  -5  -1   15.83    3.50
 -10  -5   1   17.01    4.16
  10  -5   0   -0.39    1.66
 -10  -5   0    2.71    2.52
  10  -5   1   17.03    3.72
 -10  -5  -1   15.98    4.07
  10  -5   2    9.04    3.02
 -10  -5  -2    8.05    3.60
  10  -5   3    1.39    1.71
 -10  -5  -3    8.43    3.68
  10  -5   4   55.40    6.94
 -10  -5  -4   59.64    7.86
  10  -5   5   39.00    6.00
 -10  -5  -5   42.07    7.07
 -10  -5  -6    3.84    2.94
  10  -5   6    2.84    2.41
  10  -5   7    3.41    2.14
 -10  -5  -7    3.24    2.76
 -10  -5  -8   13.19    4.85
  10  -5   8    8.30    2.31
 -10   5  -9   43.31    6.22
 -10   5  -9   23.22    4.56
 -10  -5  -9   38.73    7.24
 -10   5 -10   38.50    5.82
 -10   5 -10   26.56    5.09
 -10  -5 -10   35.47    7.00
 -10   5 -11   -4.08    3.52
 -10  -5 -11    1.91    3.01
 -10   5 -12    9.55    3.63
 -10  -5 -12   14.03    4.84
 -10   5 -13    4.79    2.13
 -10  -5 -13    9.04    4.65
 -10   5 -14   -0.31    1.67
 -10  -5 -14    5.93    4.34
 -10   5 -15    2.35    2.01
 -10  -5 -15   -1.43    2.37
 -10   5 -16    0.10    1.61
 -10  -5 -16    4.65    3.85
 -10   5 -17    4.76    2.91
 -10  -5 -17    4.49    3.96
 -10   5 -18    2.63    3.00
 -10   5 -19    2.80    2.62
  10   6 -24   -0.63    2.21
  10   6 -23   70.46   10.06
  10   6 -22    3.17    2.55
  10   6 -21   21.26    4.97
  10   6 -20   38.81    6.74
  10   6 -19   29.69    6.11
  10   6 -18    7.34    2.61
  10   6 -17   34.07    6.45
  10   6 -16    2.24    1.36
  10   6 -15   20.47    5.08
  10   6 -14   -0.16    1.31
  10   6 -13   44.46    6.69
  10   6 -12   37.40    6.33
  10  -6 -12   38.16    6.46
  10   6 -11   51.13    7.43
  10  -6 -11   50.71    7.38
  10  -6 -10   87.69    9.50
  10   6 -10   83.83    8.98
  10   6  -9   93.30    9.45
  10  -6  -9   95.82   10.04
  10   6  -8    1.58    1.45
  10  -6  -8    0.80    1.38
  10  -6  -7    3.06    2.23
  10   6  -7   -0.50    1.55
  10   6  -6    6.17    1.75
  10  -6  -6    6.64    2.79
  10  -6  -5    6.39    2.67
  10  -6  -4   14.93    3.53
 -10  -6   3   95.66    8.80
  10  -6  -3   97.51    9.80
  10  -6  -2   54.80    7.40
 -10  -6   2   64.70    7.62
  10  -6  -1   14.16    4.04
 -10  -6   1   15.26    4.24
  10  -6   0    5.26    2.70
 -10  -6   0    5.97    3.37
  10  -6   1   19.22    4.59
 -10  -6  -1   19.22    4.83
  10  -6   2   15.63    3.99
 -10  -6  -2   16.68    4.51
 -10  -6  -3    2.21    2.22
  10  -6   3    3.53    2.20
  10  -6   4    4.93    2.63
 -10  -6  -4    7.45    3.38
  10  -6   5   59.78    7.96
 -10  -6  -5   51.86    8.32
 -10  -6  -6   34.09    6.68
  10  -6   6   34.69    6.49
  10  -6   7   25.48    5.66
 -10  -6  -7   24.61    5.96
  10  -6   8   -0.68    2.15
 -10  -6  -8    2.08    2.51
  10  -6   9    0.41    1.39
 -10  -6  -9    6.17    3.88
 -10  -6 -10    4.18    3.14
 -10  -6 -11    0.64    2.63
 -10  -6 -12    7.24    4.16
 -10  -6 -13   22.26    6.49
 -10  -6 -14   24.29    7.01
 -10  -6 -15   64.89   10.82
  10   7 -21    4.51    2.22
  10   7 -20   -1.25    2.47
  10   7 -19    0.33    2.08
  10   7 -18    2.38    2.14
  10  -7 -17    1.47    1.98
  10   7 -17    3.44    1.89
  10  -7 -16   87.41   10.98
  10   7 -16   89.54   10.51
  10  -7 -15   57.26    8.79
  10   7 -15   63.21    8.73
  10  -7 -14  166.81   14.58
  10   7 -14  163.24   13.90
  10   7 -13   15.02    4.50
  10  -7 -13   14.51    4.78
  10   7 -12    6.08    2.67
  10  -7 -12    6.30    2.78
  10   7 -11   -0.20    1.47
  10  -7 -11    3.38    2.21
  10  -7 -10   16.53    4.57
  10   7 -10   19.34    4.80
  10  -7  -9   15.95    4.46
  10   7  -9   16.80    4.31
  10  -7  -8   93.31   10.39
  10   7  -8   89.89    9.52
  10   7  -7   35.36    5.99
  10  -7  -7   36.50    6.60
  10  -7  -6  207.41   15.33
  10  -7  -5   79.74    9.65
  10  -7  -4  119.51   11.76
  10  -7  -3    6.73    3.04
  10  -7  -2    5.78    3.29
  10  -7  -1   14.81    4.37
  10  -7   0   69.78    9.17
  10  -7   1    5.63    2.88
 -10  -7  -1   10.96    4.26
 -10  -7  -2  111.48   11.78
  10  -7   2  105.16   11.34
 -10  -7  -3   79.01    9.93
  10  -7   3   83.45   10.24
 -10  -7  -4  164.60   14.58
  10  -7   4  166.86   14.33
  10  -7   5    2.39    1.60
 -10  -7  -5   10.74    4.72
 -10  -7  -6   14.61    5.56
  10  -7   6   10.60    3.96
  10  -7   7    1.13    1.74
 -10  -7  -7    0.83    3.29
  10  -7   8   25.44    6.17
 -10  -7  -8   25.73    6.68
 -10  -7  -9   18.85    6.05
  10  -7   9   18.24    5.14
 -10  -7 -10   39.54    8.29
 -10  -7 -11   20.46    6.97
 -10  -7 -12   27.20    7.34
  10   8 -18   16.52    4.96
  10   8 -17   40.61    7.55
  10   8 -16    3.94    2.55
  10   8 -15    0.16    1.41
  10   8 -14    1.69    2.13
  10   8 -13   54.07    8.38
  10  -8 -13   59.40    9.43
  10  -8 -12    7.78    4.32
  10   8 -12    8.81    3.80
  10  -8 -11  168.60   15.50
  10  -8 -10   45.16    8.07
  10  -8  -9  159.64   14.78
  10  -8  -8   22.08    5.75
  10  -8  -7   78.06   10.30
  10  -8  -6    3.67    2.72
  10  -8  -5    3.24    2.80
  10  -8  -4   -0.55    2.14
  10  -8  -3   47.28    8.07
  10  -8  -2    6.63    3.05
  10  -8  -1   31.26    6.71
  10  -8   0    6.18    2.94
  10  -8   1   21.28    5.34
  10  -8   2    2.11    2.52
  10  -8   3    0.04    1.56
  10  -8   4    1.05    2.12
 -10  -8  -7   49.99    9.06
 -10  -8  -8    7.04    4.03
 -10  -8  -9   21.79    6.12
  11   0 -34    0.64    1.37
  11   0 -33    1.50    2.31
  11   0 -32    0.43    2.06
  11   0 -31    0.44    1.42
  11   0 -30    1.93    2.78
  11   0 -29    1.94    1.58
  11   0 -28    2.53    2.49
  11   0 -27   13.19    4.10
  11   0 -27   15.75    3.82
  11   0 -26    1.44    1.00
  11   0 -26   -1.93    2.04
  11   0 -25    1.09    1.56
  11   0 -25   -0.24    1.07
  11   0 -24   -0.48    2.12
  11   0 -24    1.61    2.14
  11   0 -23   -0.39    1.90
  11   0 -23    1.28    1.47
  11   0 -22    4.72    3.01
  11   0 -22   -0.07    2.04
  11   0 -21    4.61    2.41
  11   0 -21    3.98    2.31
  11   0 -20    8.82    3.59
  11   0 -20    4.46    3.48
  11   0 -19   50.75    5.99
  11   0 -19   50.62    6.70
  11   0 -18    0.71    1.57
  11   0 -18    4.35    2.76
  11   0 -17    6.57    2.14
  11   0 -17    9.78    3.31
  11   0 -16    0.33    0.98
  11   0 -16   -1.17    1.39
  11   0 -15    6.56    2.14
  11   0 -15    6.29    2.61
  11   0 -14   -1.36    1.22
  11   0 -14    1.21    1.58
  11   0 -13    1.76    1.60
  11   0 -13    2.84    2.21
  11   0 -12    0.88    1.62
  11   0 -11   17.53    4.27
  11   0 -10    1.85    1.01
  11   0  -9    3.13    1.70
  11   0  -8   -0.49    1.37
  11   0  -7    1.56    1.02
  11   0  -6   -2.39    2.20
  11   0  -5    8.56    1.14
  11   0  -4    2.98    1.94
  11   0  -3    8.82    3.03
  11   0  -3    5.46    1.13
  11   0  -2   -0.02    0.39
  11   0  -2    3.30    2.76
  11   0  -1    0.53    0.48
  11   0  -1    1.08    1.65
  11   0   0    0.70    0.34
  11   0   0    0.97    1.19
  11   0   1    7.43    2.09
  11   0   2   -0.34    0.80
 -11   0  -2   -0.80    0.86
  11   0   3    1.87    1.00
 -11   0  -3    1.94    1.08
  11   0   4   -1.01    1.01
 -11   0  -4    0.50    1.16
 -11   0  -5    6.88    2.37
 -11   0  -6    1.18    1.66
 -11   0  -7   19.12    3.98
 -11   0  -8    1.47    1.49
 -11   0  -9   14.65    3.73
 -11   0 -10   -1.47    1.35
 -11   0 -11    7.69    2.94
 -11   0 -12    0.24    1.05
 -11   0 -13    2.58    2.55
 -11   0 -14    1.48    1.77
 -11   0 -15    5.76    3.21
 -11   0 -16    1.29    1.83
 -11   0 -17    8.96    3.64
 -11   0 -18   -2.84    2.19
 -11   0 -19    2.71    2.04
 -11   0 -20    0.53    1.60
 -11   0 -21   -2.17    2.35
 -11   0 -22    1.79    2.16
 -11   0 -23   -0.29    1.37
 -11   0 -24    0.22    1.58
  11   1 -33   46.48    8.40
  11  -1 -32    1.80    2.25
  11   1 -32    2.58    2.59
  11   1 -31    2.36    2.55
  11  -1 -31    1.67    1.69
  11   1 -30    1.66    2.05
  11  -1 -30    1.52    1.84
  11  -1 -29    3.92    2.62
  11   1 -29    5.24    3.00
  11  -1 -28   10.14    3.52
  11   1 -28   11.84    4.10
  11  -1 -27   35.56    6.06
  11   1 -27   34.39    6.49
  11   1 -27   43.98    7.39
  11  -1 -26    4.56    2.42
  11  -1 -26    4.83    2.49
  11   1 -26    7.08    3.55
  11   1 -26    2.41    2.15
  11  -1 -25   34.97    5.77
  11   1 -25   36.66    6.36
  11   1 -25   45.12    7.41
  11  -1 -25   43.30    6.48
  11  -1 -24   12.81    3.52
  11   1 -24   14.34    3.96
  11  -1 -24   16.71    4.42
  11   1 -24   15.42    4.30
  11  -1 -23    3.83    2.26
  11   1 -23    3.49    2.32
  11  -1 -23    5.75    3.11
  11   1 -23    8.18    4.18
  11  -1 -22    8.32    3.47
  11  -1 -22    2.45    2.38
  11   1 -22    3.26    2.89
  11   1 -22    4.06    3.55
  11  -1 -21   35.79    5.21
  11   1 -21   35.14    5.58
  11   1 -21   39.22    6.85
  11  -1 -21   42.05    6.45
  11  -1 -20    4.37    2.31
  11   1 -20   11.06    3.58
  11   1 -20   10.02    4.18
  11  -1 -20   13.80    4.77
  11  -1 -19   28.56    4.03
  11   1 -19   31.12    5.13
  11   1 -19   31.15    6.06
  11  -1 -19   35.38    5.85
  11  -1 -18   27.20    3.81
  11   1 -18   25.56    4.23
  11  -1 -18   31.35    5.98
  11  -1 -17   15.69    2.91
  11  -1 -17   20.12    4.84
  11   1 -17   18.07    5.00
  11   1 -17   16.54    3.33
  11   1 -16   32.20    4.68
  11   1 -16   33.57    5.87
  11  -1 -16   34.71    4.39
  11  -1 -16   32.19    5.65
  11  -1 -15   11.67    3.94
  11   1 -15    8.03    2.28
  11   1 -15   12.25    4.12
  11   1 -14   -1.14    1.11
  11   1 -14    3.48    2.80
  11   1 -13  127.09   10.64
  11  -1 -13  146.46   10.61
  11   1 -13  134.55    8.90
  11   1 -12    0.87    0.84
  11   1 -12    2.36    2.57
  11  -1 -12    3.59    2.82
  11   1 -11    7.30    2.40
  11   1 -11    5.69    1.87
  11  -1 -11    7.00    2.97
  11  -1 -10   14.28    3.59
  11   1 -10    9.42    2.47
  11  -1 -10   10.66    2.27
  11   1 -10   14.54    3.97
  11  -1  -9   13.90    3.37
  11  -1  -9   12.24    2.36
  11   1  -9   14.90    3.93
  11   1  -9    7.41    2.30
  11  -1  -8    7.61    2.65
  11   1  -8    9.91    3.02
  11   1  -8   10.10    2.68
  11   1  -7  326.61   15.50
  11  -1  -7  313.16   14.52
  11   1  -6    7.07    2.97
  11  -1  -6    5.04    1.81
  11   1  -5   60.47    6.70
  11  -1  -5   59.02    6.04
  11  -1  -4    0.40    1.24
  11   1  -4    3.01    2.01
  11  -1  -3  337.76   10.41
  11   1  -3  352.27   14.77
  11  -1  -3  348.04   14.30
  11  -1  -2   11.42    2.54
  11  -1  -2   10.42    1.87
  11   1  -2   12.88    3.15
 -11  -1   1  140.87    9.14
  11   1  -1  142.56    8.95
  11  -1  -1  144.95    6.66
  11  -1  -1  138.77    8.87
 -11  -1   0    4.17    1.77
  11  -1   0    2.22    0.74
  11  -1   0    2.55    0.82
  11   1   0    2.24    0.65
 -11  -1  -1  308.60   13.95
  11   1   1  328.14   12.85
  11  -1   1  321.15    9.93
 -11  -1  -2    9.95    2.64
 -11   1  -2   10.64    2.72
  11  -1   2   10.10    1.81
  11   1   2   11.46    2.92
  11  -1   3  126.53    6.42
 -11   1  -3  125.52    9.18
  11   1   3  133.96    7.90
 -11  -1  -3  123.91    9.23
  11   1   4    1.27    1.56
 -11  -1  -4    2.91    1.92
 -11   1  -4    1.49    0.92
 -11   1  -5  222.07   12.58
  11   1   5  227.48    9.71
 -11  -1  -5  230.16   12.98
 -11  -1  -6   10.32    2.93
 -11   1  -6   10.09    2.88
  11   1   6    9.24    1.86
 -11  -1  -7   25.46    4.55
  11   1   7   24.45    2.91
 -11   1  -7   30.02    4.47
 -11   1  -8    0.99    1.49
 -11  -1  -8    1.39    1.90
 -11  -1  -9    3.01    2.38
 -11   1  -9    2.96    1.53
 -11  -1 -10    4.69    2.48
 -11   1 -10    6.07    2.48
 -11  -1 -11  181.10   13.66
 -11   1 -11  177.49   12.49
 -11  -1 -12    2.67    2.35
 -11   1 -12    3.01    2.05
 -11   1 -13   13.01    3.59
 -11  -1 -13   17.33    4.45
 -11   1 -14    1.88    1.47
 -11  -1 -14   -0.91    1.63
 -11   1 -15   -0.60    1.36
 -11  -1 -15   -0.57    1.37
 -11   1 -16   -1.18    1.70
 -11  -1 -16    2.80    2.81
 -11  -1 -17   18.27    5.15
 -11   1 -17   18.13    4.83
 -11  -1 -18    0.32    1.87
 -11   1 -18    0.43    1.49
 -11  -1 -19  128.46   13.37
 -11   1 -19  126.12   12.80
 -11  -1 -20    6.36    4.09
 -11   1 -20   12.12    4.62
 -11  -1 -21   44.07    8.31
 -11   1 -21   38.72    7.52
 -11  -1 -22    5.59    3.27
 -11   1 -22    1.36    1.38
 -11  -1 -23    0.53    1.79
 -11   1 -23    0.41    1.59
  11   2 -32   32.14    7.56
  11   2 -31   21.97    6.62
  11   2 -30   96.70   11.91
  11   2 -29    7.57    4.00
  11   2 -28  193.77   15.97
  11   2 -28  199.31   15.73
  11   2 -27   10.14    4.09
  11   2 -27   13.79    5.01
  11   2 -26  136.22   12.80
  11  -2 -25    2.31    2.03
  11   2 -25    0.97    2.00
  11  -2 -25   -0.52    1.39
  11   2 -24    3.93    2.85
  11  -2 -24    4.09    2.15
  11  -2 -24   -0.02    1.45
  11  -2 -23   36.22    5.44
  11  -2 -23   25.86    4.38
  11   2 -23   33.92    5.96
  11  -2 -22   26.01    4.41
  11  -2 -22   25.82    4.75
  11   2 -22   25.49    5.07
  11  -2 -21   -0.87    1.90
  11  -2 -21    0.27    0.99
  11   2 -20  199.88   13.31
  11  -2 -20  187.73   10.30
  11  -2 -20  182.32   12.80
  11  -2 -19   25.65    3.67
  11  -2 -19   21.96    4.07
  11   2 -19   24.19    4.93
  11   2 -18  161.78   11.23
  11  -2 -18  149.65   11.10
  11   2 -17   -0.37    1.78
  11  -2 -17   -0.44    1.97
  11   2 -16   -1.58    1.71
  11  -2 -16   -0.51    1.66
  11  -2 -15    0.69    0.79
  11   2 -15   -1.74    1.72
  11  -2 -15   -1.13    1.82
  11   2 -14   14.03    3.34
  11  -2 -14   10.55    3.01
  11  -2 -14   11.13    2.23
  11  -2 -13   40.86    4.13
  11   2 -13   41.22    5.37
  11  -2 -13   35.68    5.08
  11  -2 -12  192.09   12.14
  11  -2 -12  203.61    8.80
  11   2 -12  196.58   11.25
  11  -2 -11    2.39    1.35
  11   2 -11    3.85    1.73
  11  -2 -11    3.25    1.07
 -11  -2  10  242.50   10.13
  11  -2 -10  219.99   12.72
  11   2 -10  230.64   12.02
  11   2  -9   -1.15    1.15
  11  -2  -9   -1.21    1.91
 -11  -2   9    0.09    0.80
  11  -2  -8    0.85    1.43
 -11  -2   8    2.66    1.13
  11  -2  -7    0.74    1.18
 -11  -2   7    0.85    1.26
  11  -2  -6  646.64   20.89
  11   2  -5   88.91    3.80
  11  -2  -4  826.19   19.18
  11   2  -4  561.25    7.83
  11  -2  -3  171.72    8.82
 -11  -2   2 1214.44   26.96
  11  -2  -2 1251.61   23.47
 -11  -2   1    6.99    2.54
  11  -2  -1    6.24    1.52
  11   2   0  587.48   19.19
  11  -2   0  615.05   16.46
 -11  -2   0  582.39   19.66
  11   2   1   76.46    6.75
  11  -2   1   75.55    5.83
 -11  -2  -1   69.34    6.99
 -11  -2  -2   26.85    4.48
  11   2   2   27.37    4.05
  11  -2   2   24.69    3.25
  11  -2   3    0.34    0.62
 -11  -2  -3    1.98    1.99
  11   2   3    3.57    1.83
  11  -2   4  343.79   12.81
 -11   2  -4  344.98   15.38
  11   2   4  348.75   12.72
 -11  -2  -4  334.31   16.39
  11  -2   5   93.19    6.88
 -11   2  -5   93.27    8.21
  11   2   5   93.49    6.38
 -11  -2  -5   92.46    9.13
 -11   2  -6  406.09   17.23
  11   2   6  416.18   13.00
 -11  -2  -6  403.68   19.02
 -11   2  -7   38.20    5.44
  11   2   7   40.21    4.02
 -11  -2  -7   41.17    6.30
 -11   2  -8  226.65   13.26
 -11  -2  -8  220.63   14.92
 -11  -2  -9    7.39    3.24
 -11   2  -9    6.28    2.51
 -11  -2 -10  310.22   18.44
 -11   2 -10  293.26   15.34
 -11   2 -11   44.22    6.40
 -11  -2 -11   43.62    7.08
 -11  -2 -12   14.56    4.31
 -11   2 -12   18.13    4.66
 -11   2 -13    6.68    2.96
 -11  -2 -13    2.83    2.87
 -11   2 -14   11.21    3.46
 -11  -2 -14   10.64    3.38
 -11   2 -15    5.70    2.50
 -11  -2 -15    6.86    3.68
 -11   2 -16    6.40    2.82
 -11  -2 -16    5.09    3.69
 -11   2 -17    2.19    1.78
 -11  -2 -17   -1.03    1.75
 -11   2 -18    9.98    3.71
 -11  -2 -18   10.96    3.90
 -11  -2 -19    0.32    1.64
 -11   2 -19   -0.10    1.75
 -11  -2 -20   31.18    7.06
 -11   2 -20   24.90    5.71
 -11  -2 -21    5.57    4.33
  11   3 -30   -1.08    1.50
  11   3 -29    6.99    4.10
  11   3 -28   23.16    6.34
  11   3 -27   93.38   11.28
  11   3 -26   40.51    7.67
  11   3 -25  396.60   22.18
  11   3 -24  105.83   11.35
  11   3 -23  207.32   15.08
  11   3 -22    1.65    2.66
  11   3 -21   25.83    5.03
  11   3 -20   40.97    6.28
  11   3 -19  252.84   15.13
  11   3 -18   74.32    8.19
  11   3 -17  806.87   26.10
  11   3 -16  286.28   15.42
  11  -3 -16  288.26   10.23
  11  -3 -15  740.30   15.93
  11   3 -15  746.13   24.57
  11  -3 -14   97.38    5.58
  11   3 -14   97.91    8.77
 -11  -3  14   95.06    5.55
  11   3 -13  439.78   18.25
 -11  -3  13  438.78   12.26
 -11  -3  12    0.22    0.48
  11   3 -12   -0.67    0.93
  11   3 -11  212.95   12.44
 -11  -3  11  223.32    9.51
 -11  -3  10  140.22    7.81
  11   3 -10  137.25    9.90
 -11  -3   9  605.97   16.85
  11   3  -9  628.23   21.05
  11   3  -8  148.93   10.25
 -11  -3   8  155.70    8.79
 -11  -3   7  672.10   18.82
  11   3  -7  666.63   21.60
  11  -3  -6  291.10   13.36
  11   3  -6  283.97   14.08
  11  -3  -5  659.60   19.59
  11  -3  -4   16.77    3.37
 -11  -3   3    1.17    1.66
  11  -3  -3   -0.06    1.05
  11  -3  -2   42.27    5.14
 -11  -3   2   40.84    5.58
  11  -3  -1  417.15   15.46
 -11  -3   1  422.10   17.74
  11  -3   0   87.59    7.14
 -11  -3   0   86.32    8.38
  11  -3   1  187.81   10.44
 -11  -3  -1  176.31   12.11
 -11  -3  -2   39.79    5.78
  11  -3   2   40.47    5.04
 -11  -3  -3  284.15   16.32
  11  -3   3  284.86   13.21
 -11  -3  -4   67.30    8.16
  11  -3   4   57.50    6.05
  11  -3   5    0.00    0.75
 -11  -3  -5    1.17    2.30
  11   3   5    2.33    2.57
  11  -3   6   86.31    7.51
 -11   3  -6   83.66    7.85
  11   3   6   84.71    6.64
 -11  -3  -6   90.75    9.60
 -11   3  -7  401.03   17.69
 -11  -3  -7  406.37   21.31
 -11   3  -8   76.13    7.79
 -11  -3  -8   88.28   10.18
 -11   3  -9  331.48   16.36
 -11  -3  -9  338.70   20.07
 -11  -3 -10   72.97    9.51
 -11   3 -10   76.02    7.90
 -11  -3 -11  194.92   15.77
 -11   3 -11  182.72   12.37
 -11   3 -12   28.34    5.03
 -11  -3 -12   26.36    5.99
 -11   3 -13   33.15    5.50
 -11  -3 -13   29.41    6.31
 -11   3 -14    0.37    1.76
 -11  -3 -14    5.28    2.01
 -11   3 -15    3.91    1.83
 -11  -3 -15    7.44    3.93
 -11   3 -16   22.12    4.56
 -11  -3 -16   27.50    6.87
 -11  -3 -17  278.66   20.17
 -11   3 -17  245.33   16.23
 -11  -3 -18   71.09   10.69
 -11  -3 -19  148.74   15.43
 -11  -3 -20   16.96    6.14
  11   4 -28   71.86   10.53
  11   4 -27   12.22    4.62
  11   4 -26    5.57    4.03
  11   4 -25   28.84    7.04
  11   4 -24  240.47   17.59
  11   4 -23  278.04   18.42
  11   4 -22  412.95   21.81
  11   4 -21  198.39   14.73
  11   4 -20  200.91   14.46
  11   4 -19   35.23    6.07
  11   4 -18  108.73   10.32
  11   4 -17   11.87    3.32
  11   4 -16   52.97    6.81
  11   4 -15   23.24    4.65
  11   4 -14  112.18   10.04
  11   4 -13  323.43   16.63
  11   4 -12  686.12   23.80
  11   4 -11  118.38    9.83
  11   4 -10   82.02    8.31
 -11  -4  10   82.61    6.56
 -11  -4   9    7.10    2.23
  11   4  -9    7.27    2.29
  11  -4  -8   34.61    5.13
 -11  -4   8   32.28    4.38
  11   4  -8   33.04    5.21
  11  -4  -7   32.41    4.81
  11   4  -7   27.61    4.88
  11  -4  -6   31.85    4.81
  11   4  -6   38.85    5.61
  11  -4  -5  144.30   10.11
  11  -4  -4  244.04   13.23
 -11  -4   4  218.23   13.02
  11  -4  -3   61.44    6.82
 -11  -4   3   57.17    6.99
  11  -4  -2   37.88    5.12
 -11  -4   2   37.02    5.54
 -11  -4   1    2.96    1.66
  11  -4  -1    1.65    1.46
  11  -4   0    1.40    1.46
 -11  -4   0    0.89    1.77
 -11  -4  -1    6.13    3.37
  11  -4   1    4.06    1.81
  11  -4   2   35.83    5.43
 -11  -4  -2   38.18    6.60
 -11  -4  -3   67.98    8.72
  11  -4   3   69.34    7.26
 -11  -4  -4  464.57   22.77
  11  -4   4  464.07   19.12
 -11  -4  -5  337.38   19.43
  11  -4   5  323.61   15.99
 -11  -4  -6  413.16   21.73
  11  -4   6  417.41   18.35
 -11   4  -7   50.05    6.35
  11  -4   7   47.08    6.14
 -11  -4  -7   45.45    7.48
 -11   4  -8    7.74    2.64
 -11  -4  -8    4.68    2.53
 -11   4  -9    3.48    1.89
 -11  -4  -9    4.86    2.84
 -11   4 -10    6.37    2.57
 -11  -4 -10    7.99    3.33
 -11   4 -11   21.66    4.34
 -11  -4 -11   22.91    5.59
 -11   4 -12  196.57   13.14
 -11  -4 -12  191.62   16.30
 -11  -4 -13  137.51   14.14
 -11   4 -13  121.65   10.42
 -11  -4 -14  346.59   22.79
 -11  -4 -15  171.69   16.24
 -11  -4 -16  281.10   20.92
 -11  -4 -17   76.28   11.30
 -11  -4 -18   25.57    6.96
 -11   4 -19    1.77    2.33
  11   5 -26  143.84   14.48
  11   5 -25  170.72   15.41
  11   5 -24  157.18   14.61
  11   5 -23   71.07    9.36
  11   5 -22   -2.92    3.47
  11   5 -21    7.78    3.01
  11   5 -20   72.24    8.89
  11   5 -19  251.08   16.88
  11   5 -18  300.49   18.31
  11   5 -17  200.86   14.71
  11   5 -16  116.98   11.09
  11   5 -15  122.96   11.09
  11   5 -14  129.12   11.15
  11   5 -13   92.56    9.47
  11   5 -12   44.50    6.25
  11   5 -11  325.53   17.40
  11  -5 -10  480.42   21.21
  11   5 -10  488.15   21.09
  11  -5  -9  362.36   17.82
  11   5  -9  353.17   17.75
  11  -5  -8  345.90   17.34
  11   5  -8  364.29   17.95
  11   5  -7  272.61   15.51
  11  -5  -7  261.94   15.02
  11   5  -6  153.35   11.52
  11  -5  -6  145.64   11.34
  11  -5  -5   59.27    7.10
 -11  -5   5   66.49    7.11
  11  -5  -4   -0.83    1.93
 -11  -5   4    1.29    1.89
  11  -5  -3   56.43    7.18
 -11  -5   3   58.57    7.21
  11  -5  -2  282.14   15.81
 -11  -5   2  277.86   15.97
  11  -5  -1  445.10   19.65
 -11  -5   1  438.85   20.55
 -11  -5   0  451.44   21.35
  11  -5   0  458.40   20.12
 -11  -5  -1  318.32   18.18
  11  -5   1  337.19   17.20
 -11  -5  -2  261.90   16.85
  11  -5   2  276.75   15.75
 -11  -5  -3  217.09   16.01
  11  -5   3  233.01   14.59
 -11  -5  -4  126.26   12.15
  11  -5   4  133.11   11.11
  11  -5   5    3.01    1.22
 -11  -5  -5    4.32    2.74
 -11  -5  -6  123.39   12.57
  11  -5   6  107.58   10.30
  11  -5   7  335.29   18.46
 -11  -5  -7  317.76   20.48
  11  -5   8  229.90   15.24
 -11   5  -8  243.15   14.85
 -11  -5  -8  242.16   18.09
 -11   5  -9   82.56    8.86
 -11  -5  -9   79.50   10.56
 -11   5 -10  125.55   10.67
 -11  -5 -10  125.97   13.60
 -11  -5 -11  232.08   18.27
 -11   5 -12  153.29   13.67
 -11  -5 -12  169.82   15.95
 -11   5 -13   23.21    5.68
 -11  -5 -13   31.42    7.25
 -11   5 -14   -0.37    1.24
 -11  -5 -14   -1.56    1.63
 -11   5 -15   22.26    5.23
 -11  -5 -15   29.28    7.31
 -11   5 -16   63.85    9.74
 -11  -5 -16   79.86   11.70
 -11   5 -17   90.73   12.01
 -11   5 -18   61.09   10.00
  11   6 -24    8.29    3.24
  11   6 -23   94.94   11.91
  11   6 -22   60.07    9.10
  11   6 -21   83.70   10.53
  11   6 -20   39.60    7.19
  11   6 -19   19.15    4.99
  11   6 -18   10.11    2.94
  11   6 -17   34.89    6.36
  11   6 -16   35.10    6.18
  11   6 -15  130.61   12.17
  11   6 -14   84.36    9.60
  11   6 -13  336.66   18.89
  11  -6 -13  331.47   19.59
  11   6 -12  281.69   17.18
  11  -6 -12  261.78   17.07
  11  -6 -11  284.40   17.44
  11   6 -11  284.84   17.36
  11   6 -10   20.33    4.55
  11  -6 -10   17.26    4.58
  11  -6  -9    9.50    3.72
  11   6  -9    9.25    2.99
  11   6  -8    0.55    1.13
  11  -6  -8    0.58    1.19
  11   6  -7  142.59   11.80
  11  -6  -7  137.36   11.82
  11  -6  -6  237.98   15.69
  11  -6  -5  400.35   20.15
  11  -6  -4  163.65   12.95
 -11  -6   3  274.78   15.50
  11  -6  -3  284.27   16.97
 -11  -6   2  127.00   11.06
  11  -6  -2  125.57   11.34
 -11  -6   1  226.87   15.02
  11  -6  -1  220.30   15.09
  11  -6   0   47.05    7.26
 -11  -6   0   43.53    7.07
  11  -6   1    1.90    1.43
 -11  -6  -1    0.04    1.67
  11  -6   2   18.37    4.50
 -11  -6  -2   21.32    5.31
 -11  -6  -3   68.24    9.39
  11  -6   3   82.89    9.38
 -11  -6  -4  116.22   12.27
  11  -6   4  126.01   11.91
  11  -6   5  285.95   17.96
 -11  -6  -5  256.55   18.17
  11  -6   6   62.53    8.56
 -11  -6  -6   57.19    9.29
 -11  -6  -7   23.55    6.04
  11  -6   7   15.82    4.12
  11  -6   8    0.61    1.22
 -11  -6  -8    2.17    2.08
 -11  -6  -9    3.48    2.81
 -11  -6 -10    7.66    4.02
 -11  -6 -11   11.48    4.88
 -11  -6 -12   56.12    9.79
 -11  -6 -13  122.85   14.67
 -11  -6 -14   58.22   10.02
  11   7 -21   12.38    4.41
  11   7 -20   14.27    4.11
  11   7 -19    9.76    4.13
  11   7 -18   34.11    6.72
  11  -7 -17    6.86    3.03
  11   7 -17   12.27    4.17
  11  -7 -16   34.70    6.99
  11   7 -16   31.74    6.69
  11  -7 -15   -0.56    1.50
  11   7 -15    2.43    2.83
  11  -7 -14   13.40    4.33
  11   7 -14   12.83    4.12
  11   7 -13    7.34    3.64
  11  -7 -13    7.16    3.53
  11   7 -12    9.26    3.00
  11  -7 -12    9.69    4.07
  11  -7 -11   62.33    9.09
  11   7 -11   60.11    8.19
  11  -7 -10  156.24   13.91
  11   7 -10  151.06   13.09
  11  -7  -9   39.47    7.21
  11   7  -9   32.03    6.07
  11   7  -8   72.35    8.93
  11  -7  -8   70.63    9.15
  11  -7  -7    8.28    3.03
  11  -7  -6   45.09    7.24
  11  -7  -5   -1.27    1.62
  11  -7  -4   22.80    5.29
  11  -7  -3    5.64    2.87
  11  -7  -2   53.21    8.05
  11  -7  -1   50.64    7.63
  11  -7   0  184.23   15.23
  11  -7   1   35.89    6.76
 -11  -7  -2  138.50   13.33
  11  -7   2  149.03   13.45
  11  -7   3   17.61    5.19
 -11  -7  -3   18.51    5.69
  11  -7   4   20.65    5.24
 -11  -7  -4   20.03    5.52
 -11  -7  -5    2.48    2.72
  11  -7   5    2.96    2.44
  11  -7   6   42.47    7.49
 -11  -7  -6   33.20    7.20
 -11  -7  -7   33.58    7.35
  11  -7   7   39.65    7.51
  11  -7   8  102.81   12.09
 -11  -7  -8   87.89   12.09
 -11  -7  -9   24.43    6.60
 -11  -7 -10   88.76   12.49
 -11  -7 -11   20.12    6.63
  11   8 -17   -0.57    0.98
  11   8 -16   -0.33    1.42
  11   8 -15    0.88    1.41
  11   8 -14   -1.02    2.11
  11   8 -13    3.26    2.83
  11   8 -12    3.36    3.02
  11   8 -11    0.53    1.15
  11  -8 -11    5.96    3.56
  11  -8 -10    5.63    3.95
  11  -8  -9    6.41    3.56
  11  -8  -8    4.46    3.37
  11  -8  -7    8.48    3.58
  11  -8  -6    5.45    3.62
  11  -8  -5    6.05    3.37
  11  -8  -4    2.90    2.78
  11  -8  -3    5.14    3.46
  11  -8  -2    0.24    1.57
  11  -8  -1    0.48    1.47
  11  -8   0    3.34    3.68
  11  -8   1    3.48    3.34
 -11  -8  -7   11.78    4.59
 -11  -8  -8    1.70    2.44
  12   0 -34   52.30    8.89
  12   0 -33    2.99    2.51
  12   0 -32  218.92   17.32
  12   0 -31    6.10    3.85
  12   0 -30   44.30    7.53
  12   0 -29    3.24    3.19
  12   0 -28   45.16    7.17
  12   0 -27    2.56    2.61
  12   0 -27   -1.68    3.16
  12   0 -26   98.48   10.10
  12   0 -26   87.57    9.55
  12   0 -25    1.69    2.25
  12   0 -25   -0.85    2.20
  12   0 -24  134.16   11.16
  12   0 -24  144.61   12.03
  12   0 -23    2.64    2.58
  12   0 -23   -0.01    1.26
  12   0 -22  175.89   13.26
  12   0 -22  191.09   12.38
  12   0 -21   -3.50    2.33
  12   0 -21   -1.49    2.41
  12   0 -20   -1.25    2.03
  12   0 -20    1.15    1.53
  12   0 -19   -2.87    2.15
  12   0 -19    0.64    1.71
  12   0 -18   13.88    2.88
  12   0 -18   13.21    3.44
  12   0 -17   -0.63    0.88
  12   0 -17   -0.04    1.92
  12   0 -16  180.52   12.51
  12   0 -16  185.95   10.81
  12   0 -15    1.38    1.12
  12   0 -15    1.83    2.35
  12   0 -14  483.83   20.23
  12   0 -14  481.71   16.57
  12   0 -13    0.18    0.67
  12   0 -13    0.58    1.38
  12   0 -12   18.84    3.44
  12   0 -12   24.49    4.53
  12   0 -11    0.75    1.08
  12   0 -11   -0.73    1.29
  12   0 -10   84.58    7.86
  12   0 -10   81.03    6.73
  12   0  -9    0.16    1.26
  12   0  -8   17.43    3.26
  12   0  -7   -1.52    1.96
  12   0  -6   14.92    3.00
  12   0  -5    3.18    2.71
  12   0  -4 2894.52   43.17
  12   0  -3    0.37    0.50
  12   0  -3    3.34    1.98
  12   0  -2  755.09   21.22
  12   0  -2  762.08   11.80
 -12   0   1   -0.57    1.21
  12   0  -1    0.11    0.31
  12   0  -1    1.02    1.75
  12   0   0  259.34   12.14
  12   0   0  255.22    6.51
 -12   0   0  261.78   13.27
  12   0   1   -0.32    1.17
 -12   0  -1    0.64    0.88
 -12   0  -2   44.81    5.59
  12   0   2   39.75    4.57
  12   0   3    0.10    1.03
 -12   0  -3    1.26    1.64
  12   0   4 1545.32   27.86
 -12   0  -4 1588.42   34.23
 -12   0  -5    2.20    2.11
 -12   0  -6  619.58   21.97
 -12   0  -7    2.65    2.11
 -12   0  -8  107.34    9.56
 -12   0  -9   -1.16    1.80
 -12   0 -10  231.17   14.80
 -12   0 -11    0.48    1.50
 -12   0 -12  713.67   27.22
 -12   0 -13    4.23    2.74
 -12   0 -14  603.21   26.41
 -12   0 -15    0.66    1.72
 -12   0 -16   28.87    6.13
 -12   0 -17    0.23    1.45
 -12   0 -18    1.20    1.70
 -12   0 -19    6.31    3.69
 -12   0 -20  299.95   21.24
 -12   0 -21    1.47    2.07
 -12   0 -22  181.95   16.78
  12   1 -33    7.82    3.38
  12   1 -32    2.50    2.05
  12  -1 -31   73.22    9.46
  12   1 -31   73.87   10.27
  12  -1 -30   14.65    4.85
  12   1 -30   10.86    4.91
  12  -1 -29  157.03   13.13
  12   1 -29  162.94   14.48
  12  -1 -28    6.26    3.47
  12   1 -28    5.04    3.41
  12   1 -28    5.62    3.15
  12  -1 -27  231.67   15.12
  12   1 -27  242.67   16.92
  12   1 -27  271.85   17.61
  12  -1 -26    1.82    2.14
  12   1 -26    3.51    3.24
  12  -1 -26    5.80    3.11
  12   1 -26    3.34    2.80
  12  -1 -25    3.15    2.48
  12   1 -25    4.83    2.32
  12  -1 -25    7.88    3.50
  12   1 -25    0.95    2.06
  12  -1 -24   11.15    3.74
  12   1 -24   15.05    4.77
  12   1 -24    6.20    3.47
  12  -1 -24    7.92    3.61
  12  -1 -23   14.79    3.31
  12   1 -23   13.78    3.95
  12  -1 -23   19.62    4.77
  12   1 -23   20.16    5.53
  12  -1 -22    7.34    1.47
  12   1 -22   14.01    3.60
  12   1 -22   17.00    4.90
  12  -1 -22   16.34    4.47
  12  -1 -21  323.38   14.96
  12   1 -21  329.40   18.68
  12  -1 -21  338.83   17.97
  12   1 -21  326.03   16.45
  12  -1 -20   35.49    4.78
  12   1 -20   37.17    5.50
  12  -1 -20   42.62    6.87
  12   1 -20   45.25    7.43
  12   1 -19  578.45   21.11
  12   1 -19  588.13   24.75
  12  -1 -19  578.90   23.09
  12  -1 -19  572.32   18.82
  12   1 -18   -1.09    1.21
  12  -1 -18   -0.93    1.04
  12   1 -18    6.88    4.23
  12  -1 -18    7.56    3.80
  12   1 -17  296.23   18.17
  12  -1 -17  293.23   16.18
  12  -1 -17  297.55   13.10
  12   1 -17  288.66   14.33
  12  -1 -16   12.79    2.72
  12  -1 -16   20.50    4.92
  12   1 -16   12.21    2.98
  12   1 -16   14.74    4.70
  12   1 -15   13.01    2.82
  12  -1 -15   14.68    4.06
  12  -1 -15   12.64    2.46
  12   1 -15   12.59    4.31
  12  -1 -14    2.80    2.28
  12   1 -14    1.46    2.71
  12   1 -14    0.06    1.22
  12   1 -13  342.39   18.21
  12  -1 -13  365.84   17.27
  12   1 -13  354.57   14.88
  12   1 -12   41.23    5.00
  12  -1 -12   50.87    6.87
  12   1 -12   47.75    6.92
  12   1 -11  580.41   22.78
  12  -1 -11  609.49   21.88
  12   1 -11  604.71   19.13
  12   1 -10    2.35    1.25
  12  -1 -10    6.05    2.92
  12   1 -10    3.93    2.51
  12   1  -9  253.22   12.45
  12   1  -9  255.72   14.41
  12  -1  -9  261.11   13.98
  12   1  -8   10.33    2.61
  12   1  -8   21.59    4.60
  12  -1  -8   18.14    3.64
  12   1  -7   77.17    7.63
  12  -1  -7   64.44    6.93
  12  -1  -6    8.38    2.35
  12   1  -6    8.84    2.75
  12  -1  -5   14.35    2.98
  12   1  -5   20.16    4.07
  12  -1  -4   33.17    3.49
 -12  -1   4   32.06    4.17
  12  -1  -4   34.47    4.66
  12   1  -4   40.13    5.40
 -12  -1   3 1596.16   31.13
  12  -1  -3 1636.79   23.66
  12   1  -3 1679.42   32.79
  12  -1  -3 1597.05   32.29
 -12  -1   2  135.99    9.17
  12   1  -2  134.33    9.10
  12  -1  -2  130.78    6.58
  12  -1  -2  129.73    9.04
 -12  -1   1  218.08   11.97
  12   1  -1  233.22   11.71
  12  -1  -1  220.34   11.55
  12  -1  -1  222.69    8.47
 -12  -1   0    1.75    1.82
  12  -1   0   -1.78    1.84
  12  -1   0    1.04    1.00
  12   1   0   -0.65    1.45
 -12  -1  -1   63.74    6.53
  12   1   1   72.58    6.26
  12  -1   1   68.34    4.69
  12  -1   2    2.93    0.96
 -12  -1  -2    3.11    2.15
 -12   1  -2    0.32    1.40
  12   1   2    5.50    2.20
 -12  -1  -3   20.78    4.12
 -12   1  -3   25.95    4.19
  12   1   3   25.48    3.64
  12   1   4    1.79    1.52
 -12  -1  -4    1.69    1.97
 -12   1  -4    0.56    1.24
 -12   1  -5  236.95   13.46
  12   1   5  241.55   10.47
 -12  -1  -5  244.70   13.93
  12   1   6    9.98    2.04
 -12   1  -6   12.25    3.10
 -12  -1  -6   14.10    3.70
 -12   1  -7  538.98   20.90
  12   1   7  522.70   14.69
 -12  -1  -7  548.64   22.14
 -12   1  -8   24.21    4.35
 -12  -1  -8   27.29    5.15
 -12  -1  -9  499.72   22.05
 -12   1  -9  465.78   19.95
 -12   1 -10    1.33    1.70
 -12  -1 -10    3.75    2.68
 -12  -1 -11    3.95    2.72
 -12   1 -11    1.66    1.44
 -12  -1 -12   -0.56    1.53
 -12   1 -12    1.78    1.93
 -12  -1 -13   61.82    8.33
 -12   1 -13   63.44    7.97
 -12   1 -14    4.70    2.45
 -12  -1 -14    4.16    2.84
 -12  -1 -15  128.24   12.91
 -12   1 -15  125.16   11.78
 -12  -1 -16    0.07    1.85
 -12   1 -16   -1.67    1.87
 -12  -1 -17   96.17   11.60
 -12   1 -17   94.83   10.96
 -12   1 -18   10.55    3.94
 -12  -1 -18   10.18    3.90
 -12  -1 -19  170.45   16.17
 -12   1 -19  165.66   15.20
 -12  -1 -20    2.17    2.65
 -12   1 -20    2.97    2.93
 -12  -1 -21    7.76    3.74
 -12   1 -21   11.36    4.53
 -12   1 -22    3.08    2.24
 -12   1 -23   18.24    5.26
  12   2 -32  151.84   15.44
  12   2 -31   26.69    6.57
  12   2 -30   94.98   11.90
  12   2 -29   21.29    6.27
  12   2 -29   12.39    4.76
  12   2 -28    3.99    3.30
  12   2 -28    1.18    2.63
  12   2 -27    2.91    3.32
  12   2 -27    3.24    3.44
  12   2 -26  164.63   14.00
  12   2 -26  163.45   14.60
  12   2 -25    8.30    3.88
  12  -2 -25    3.06    1.85
  12  -2 -24  183.17   11.57
  12   2 -24  205.58   15.07
  12  -2 -24  208.29   14.44
  12  -2 -23   33.02    4.82
  12   2 -23   41.06    6.73
  12  -2 -23   38.32    6.05
  12  -2 -22  675.54   20.93
  12   2 -22  688.99   25.93
  12  -2 -22  714.24   26.44
  12   2 -21   97.65    9.60
  12  -2 -21   95.76    7.75
  12  -2 -21   87.19    9.14
  12   2 -20  163.69   11.88
  12  -2 -20  167.62   12.51
  12  -2 -20  179.73   10.20
  12  -2 -19   -0.39    1.38
  12   2 -19   -0.14    2.16
  12  -2 -19    1.72    1.12
  12   2 -18   60.91    7.04
  12  -2 -18   57.85    7.37
  12  -2 -18   65.42    5.83
  12   2 -17    4.03    1.69
  12  -2 -17    3.06    1.55
  12  -2 -16  274.87   15.54
  12   2 -16  309.98   15.38
  12  -2 -15   48.57    6.75
  12   2 -15   61.43    6.97
  12   2 -14 1617.87   34.15
  12  -2 -14 1574.17   36.99
  12  -2 -13  124.73   10.22
  12  -2 -13  124.64    7.26
  12   2 -13  130.92    9.57
  12  -2 -12  262.71   14.76
  12  -2 -12  263.81   10.57
  12   2 -12  269.12   13.68
  12   2 -11   26.68    4.31
 -12  -2  11   31.04    3.85
  12  -2 -11   30.01    4.60
  12   2 -10    2.81    1.31
  12  -2 -10    0.91    1.83
 -12  -2  10    3.69    1.55
  12  -2  -9   43.22    5.57
  12   2  -9   45.26    5.56
  12   2  -8  244.53   12.84
  12  -2  -8  222.00   12.88
  12  -2  -7   12.45    2.87
  12   2  -7   12.87    3.54
  12  -2  -6 1173.50   29.35
  12   2  -6  560.89   10.47
  12  -2  -5  215.05   10.22
  12   2  -5  114.68    3.98
  12  -2  -4 1274.20   24.43
 -12  -2   4 1253.61   27.36
  12  -2  -3   50.39    4.82
  12   2  -3   48.08    5.88
 -12  -2   3   55.98    5.89
 -12  -2   2    4.29    2.14
  12   2  -2    2.98    2.14
  12  -2  -2    0.36    0.80
  12  -2  -1   15.76    2.99
 -12  -2   1   12.63    3.16
  12   2  -1   11.80    3.36
 -12  -2   0  207.39   12.18
  12   2   0  223.06   12.07
  12  -2   0  231.85   10.36
 -12  -2  -1   44.41    5.83
  12   2   1   46.75    5.55
  12  -2   1   45.22    4.66
  12   2   2  507.86   17.01
  12  -2   2  495.02   15.35
 -12  -2  -2  482.28   19.54
 -12  -2  -3   34.47    5.47
  12   2   3   40.23    4.64
  12  -2   3   34.93    4.08
  12  -2   4  391.94   14.00
 -12   2  -4  382.14   17.18
  12   2   4  377.59   13.80
 -12  -2  -4  384.69   18.16
 -12  -2  -5   37.10    6.14
 -12   2  -5   32.17    5.16
  12   2   5   29.40    3.86
 -12   2  -6  164.83   11.32
  12   2   6  178.86    9.10
 -12  -2  -6  165.21   12.74
  12   2   7    2.88    1.61
 -12   2  -7    3.40    1.84
 -12  -2  -7    1.72    1.76
 -12  -2  -8   51.58    7.22
 -12   2  -8   52.50    6.65
 -12   2  -9   28.85    5.11
 -12  -2  -9   29.99    6.01
 -12   2 -10  282.87   15.57
 -12  -2 -10  291.53   18.23
 -12   2 -11   41.85    6.19
 -12  -2 -11   34.17    6.60
 -12  -2 -12  181.81   15.18
 -12   2 -12  181.58   13.30
 -12   2 -13    8.86    3.31
 -12  -2 -13    6.61    2.96
 -12   2 -14   61.96    8.18
 -12  -2 -14   59.20    8.85
 -12   2 -15   -4.04    2.51
 -12  -2 -15    1.98    1.48
 -12   2 -16   23.63    5.14
 -12  -2 -16   26.75    5.80
 -12   2 -17    1.51    1.11
 -12  -2 -17    5.10    3.17
 -12   2 -18   42.60    7.38
 -12  -2 -18   45.89    8.11
 -12  -2 -19   18.81    6.05
 -12   2 -19   13.77    4.37
 -12  -2 -20  247.74   19.79
 -12   2 -20  186.65   16.10
  12   3 -30    9.80    4.90
  12   3 -29   62.29    9.88
  12   3 -28   31.27    7.31
  12   3 -27  145.26   14.09
  12   3 -26   12.49    4.90
  12   3 -25   11.57    4.99
  12   3 -24    1.19    2.24
  12   3 -23   -1.24    2.45
  12   3 -22    3.62    1.24
  12   3 -21   27.11    5.06
  12   3 -20   44.01    6.51
  12   3 -19  121.00   10.71
  12   3 -18   16.70    3.72
  12   3 -17   -1.00    1.49
  12   3 -16    7.13    2.52
  12  -3 -15  198.88    8.54
  12   3 -15  193.20   12.59
 -12  -3  14   15.27    2.54
  12   3 -14   11.91    2.90
 -12  -3  13  391.32   12.75
  12   3 -13  383.97   17.45
 -12  -3  12  108.89    6.95
  12   3 -12   98.18    8.81
 -12  -3  11  574.03   16.49
  12   3 -11  590.32   21.25
 -12  -3  10  292.76   12.14
  12   3 -10  297.24   15.03
  12   3  -9  854.93   25.37
  12   3  -8   36.99    5.36
  12   3  -7   29.22    4.68
  12  -3  -6   54.01    5.79
 -12  -3   5   14.90    3.14
  12  -3  -5   13.31    2.94
 -12  -3   4   10.74    3.30
  12  -3  -4    7.66    2.18
  12  -3  -3  272.95   12.84
 -12  -3   3  264.62   14.03
  12  -3  -2  171.30   10.31
 -12  -3   2  169.84   11.38
  12  -3  -1  824.38   22.27
 -12  -3   1  832.00   25.88
  12  -3   0  134.72    9.07
 -12  -3   0  131.77   10.81
  12  -3   1  229.13   11.83
 -12  -3  -1  213.27   13.75
 -12  -3  -2   32.90    5.68
  12  -3   2   33.44    4.67
  12   3   3   66.54    6.76
 -12  -3  -3   63.00    7.87
  12  -3   3   67.86    6.56
 -12  -3  -4   46.32    7.06
  12  -3   4   41.42    5.26
  12   3   4   43.27    5.39
  12  -3   5   69.66    6.90
  12   3   5   69.53    6.39
 -12  -3  -5   71.00    8.52
 -12   3  -6   -0.51    1.82
  12  -3   6    4.38    2.32
  12   3   6    3.26    1.95
 -12  -3  -6    1.70    1.52
 -12   3  -7   72.10    7.71
 -12  -3  -7   69.54    9.28
 -12   3  -8   30.36    5.17
 -12  -3  -8   28.57    5.83
 -12  -3  -9   48.61    7.99
 -12   3  -9   42.04    6.18
 -12   3 -10    1.82    1.83
 -12  -3 -10    0.72    1.27
 -12   3 -11    1.88    1.86
 -12  -3 -11    4.32    2.22
 -12   3 -12    4.16    2.07
 -12  -3 -12    0.15    1.96
 -12  -3 -13  100.19   11.56
 -12   3 -13  108.07   10.24
 -12   3 -14   18.99    4.29
 -12  -3 -14   22.11    5.88
 -12   3 -15   42.40    6.60
 -12  -3 -15   52.52    8.95
 -12   3 -16   17.39    4.23
 -12  -3 -16   22.45    6.19
 -12   3 -17   50.15    7.57
 -12  -3 -17   57.89    9.58
 -12  -3 -18   14.61    5.22
 -12  -3 -19   83.19   11.86
  12   4 -28   -2.61    2.50
  12   4 -27    1.34    1.32
  12   4 -26   58.07    8.83
  12   4 -25   49.76    8.33
  12   4 -24   84.62   10.30
  12   4 -23   80.32    9.82
  12   4 -22   86.35   10.06
  12   4 -21   55.13    7.71
  12   4 -20  111.37   11.04
  12   4 -19  142.54   12.33
  12   4 -18   38.44    6.28
  12   4 -17    5.19    1.72
  12   4 -16   11.65    2.93
  12   4 -15   22.70    4.48
  12   4 -14    3.09    1.34
  12   4 -13    4.51    2.51
  12   4 -12   43.38    6.16
  12   4 -11   15.37    3.75
  12   4 -10    1.81    1.59
 -12  -4  10    0.77    1.23
  12   4  -9   34.44    5.76
  12  -4  -8    1.41    1.73
  12   4  -8    2.29    1.65
  12  -4  -7    6.56    2.41
  12   4  -7    3.57    2.08
 -12  -4   6   11.31    3.15
  12  -4  -6    7.80    2.42
 -12  -4   5    7.52    2.81
  12  -4  -5    7.24    2.48
  12  -4  -4  131.40    9.78
 -12  -4   4  133.69   10.56
  12  -4  -3   -5.49    2.64
 -12  -4   3    0.45    2.30
  12  -4  -2  128.26    9.82
 -12  -4   2  141.17   11.28
  12  -4  -1   83.82    7.95
 -12  -4   1   79.20    8.83
  12  -4   0  200.93   12.26
 -12  -4   0  194.62   14.03
 -12  -4  -1   65.61    8.45
  12  -4   1   64.87    7.12
 -12  -4  -2  164.42   13.51
  12  -4   2  159.25   11.15
 -12  -4  -3  194.66   14.94
  12  -4   3  170.04   11.70
 -12  -4  -4  218.85   16.17
  12  -4   4  212.41   13.08
  12  -4   5  108.24    9.33
 -12  -4  -5  114.24   11.79
  12  -4   6  178.25   12.08
 -12  -4  -6  175.95   14.70
 -12   4  -7   23.14    4.70
  12  -4   7   25.44    4.80
 -12  -4  -7   25.00    5.95
 -12   4  -8    0.83    1.03
 -12  -4  -8   -2.05    3.00
 -12   4  -9   23.59    4.80
 -12  -4  -9   22.43    5.77
 -12   4 -10  142.98   11.75
 -12  -4 -10  154.71   14.48
 -12   4 -11   56.89    7.49
 -12  -4 -11   47.80    7.85
 -12  -4 -12   57.92    9.62
 -12   4 -12   56.17    7.52
 -12  -4 -13   91.57   11.94
 -12   4 -13   84.59    9.14
 -12  -4 -14  127.91   14.05
 -12  -4 -15   39.06    8.31
 -12  -4 -16   99.92   12.54
 -12  -4 -17   16.90    5.74
  12   5 -26    3.47    2.01
  12   5 -25    9.47    3.08
  12   5 -24   -3.23    3.00
  12   5 -23   26.86    5.81
  12   5 -22    8.86    2.87
  12   5 -21   17.39    4.69
  12   5 -20   -2.93    1.98
  12   5 -19   -0.86    1.24
  12   5 -18    7.65    2.99
  12   5 -17    4.05    2.43
  12   5 -16    5.33    2.68
  12   5 -15    6.05    2.29
  12   5 -14   42.63    6.60
  12   5 -13  101.66    9.95
  12   5 -12   21.54    4.73
  12   5 -11   12.50    3.82
  12  -5 -11   17.43    4.58
  12  -5 -10   40.23    6.19
  12   5 -10   37.36    6.05
  12  -5  -9   31.26    5.25
  12   5  -9   26.45    5.12
  12  -5  -8   55.55    7.42
  12   5  -8   56.17    7.30
  12  -5  -7   40.67    6.07
  12   5  -7   48.26    6.83
  12  -5  -6   23.81    4.90
 -12  -5   6   20.32    3.88
  12  -5  -5    0.82    1.08
 -12  -5   5    2.07    2.01
  12  -5  -4    0.45    1.55
 -12  -5   4   -0.44    1.36
  12  -5  -3    1.47    1.49
 -12  -5   3   -0.02    1.59
  12  -5  -2   -0.18    1.76
 -12  -5   2   -1.56    1.73
  12  -5  -1    2.34    2.36
 -12  -5   1    1.61    1.58
  12  -5   0    2.03    2.60
 -12  -5   0   -0.33    1.36
  12  -5   1    3.12    1.33
 -12  -5  -1    2.45    1.25
  12  -5   2   -0.04    1.22
 -12  -5  -2    1.33    1.76
  12  -5   3    2.75    1.06
 -12  -5  -3    3.83    2.88
  12  -5   4    3.63    2.29
 -12  -5  -4    1.99    2.19
  12  -5   5   25.03    4.97
 -12  -5  -5   28.81    6.20
  12  -5   6   22.25    4.66
 -12  -5  -6   24.91    6.26
  12  -5   7    7.41    2.73
 -12  -5  -7    8.86    4.17
 -12   5  -8    2.08    1.45
 -12  -5  -8    1.34    2.16
  12  -5   8    0.43    1.45
 -12   5  -9    4.70    2.36
 -12  -5  -9    6.59    4.02
 -12   5 -10   10.15    3.18
 -12  -5 -10   12.51    4.59
 -12  -5 -11   71.95   10.68
 -12  -5 -12   19.06    5.96
 -12  -5 -13    9.18    4.18
 -12   5 -14    6.31    3.32
 -12  -5 -14    4.78    3.58
 -12   5 -15    5.43    3.19
 -12  -5 -15    5.06    3.90
 -12   5 -16    0.57    1.40
 -12   5 -17    1.18    1.61
  12   6 -23   31.10    7.05
  12   6 -22    9.60    4.01
  12   6 -21    7.04    3.06
  12   6 -20   12.66    3.85
  12   6 -19    0.99    2.31
  12   6 -18    2.25    2.29
  12   6 -17   11.94    4.09
  12   6 -16    4.15    2.45
  12   6 -15    4.41    2.47
  12  -6 -14    7.30    3.41
  12   6 -14    7.89    3.39
  12  -6 -13   56.87    8.49
  12   6 -13   70.82    8.99
  12   6 -12   52.67    7.45
  12  -6 -12   54.98    8.00
  12   6 -11    0.88    1.79
  12  -6 -11    0.24    1.75
  12   6 -10    8.74    2.99
  12  -6 -10   13.79    3.42
  12   6  -9  106.76   10.59
  12  -6  -9  113.15   10.93
  12  -6  -8   38.83    6.52
  12   6  -8   40.32    6.53
  12  -6  -7   28.20    5.64
  12  -6  -6   20.66    5.14
  12  -6  -5  127.46   11.51
  12  -6  -4  124.98   11.42
 -12  -6   3   73.19    8.56
  12  -6  -3   77.31    8.86
  12  -6  -2   -1.02    1.17
 -12  -6   2    0.51    1.70
  12  -6  -1   20.17    4.86
 -12  -6   1   14.70    4.19
  12  -6   0    0.58    1.34
 -12  -6   0    4.27    3.45
  12  -6   1    4.50    2.52
 -12  -6  -1    3.86    2.61
 -12  -6  -2   15.02    4.92
  12  -6   2   17.09    4.50
  12  -6   3   50.27    7.72
 -12  -6  -3   52.39    8.25
  12  -6   4   41.80    6.94
 -12  -6  -4   40.96    7.79
  12  -6   5   32.04    5.97
 -12  -6  -5   38.91    7.64
  12  -6   6   -0.26    1.49
 -12  -6  -6    2.51    2.78
  12  -6   7   -0.08    1.92
 -12  -6  -7    0.35    2.70
 -12  -6  -8    6.49    4.47
  12  -6   8   -0.90    1.34
 -12  -6  -9   13.30    5.15
 -12  -6 -10   18.12    5.88
 -12  -6 -11   12.17    5.35
 -12  -6 -12    5.73    4.25
 -12  -6 -13   10.97    4.77
  12   7 -20   81.16   10.66
  12   7 -19   35.33    7.02
  12   7 -18   62.93    9.34
  12  -7 -18   72.60   10.63
  12   7 -17   30.18    6.78
  12  -7 -17   30.99    7.14
  12   7 -16   53.15    8.25
  12  -7 -16   57.51    9.11
  12   7 -15    8.06    3.67
  12  -7 -15    0.79    1.47
  12  -7 -14    6.20    3.35
  12   7 -14    7.28    3.72
  12   7 -13    8.22    3.66
  12  -7 -13   11.79    4.45
  12  -7 -12  151.19   14.29
  12   7 -12  155.64   13.78
  12  -7 -11   64.58    9.61
  12   7 -11   53.15    8.15
  12  -7 -10  241.94   17.49
  12   7 -10  252.99   17.35
  12  -7  -9   65.07    9.13
  12   7  -9   59.84    8.56
  12  -7  -8   63.16    8.96
  12  -7  -7   15.05    4.40
  12  -7  -6   39.94    7.28
  12  -7  -5   -0.72    1.41
  12  -7  -4   59.28    8.65
  12  -7  -3   38.29    7.06
  12  -7  -2  176.35   14.76
  12  -7  -1   28.91    6.46
  12  -7   0   54.20    8.49
  12  -7   1   27.99    6.17
  12  -7   2   25.62    5.66
 -12  -7  -2   20.95    5.39
  12  -7   3    1.29    1.55
 -12  -7  -3    2.12    2.16
  12  -7   4    8.56    3.47
 -12  -7  -4    6.67    3.68
 -12  -7  -5    6.61    3.81
  12  -7   5    8.73    4.45
  12  -7   6   61.09    9.27
 -12  -7  -6   48.84    8.67
  12  -7   7   14.16    4.69
 -12  -7  -7   11.15    4.61
  12  -7   8   74.98   10.53
 -12  -7  -8   61.67   10.01
 -12  -7  -9   15.39    5.66
 -12  -7 -10    2.98    1.90
  12   8 -16    8.82    3.97
  12   8 -15   56.19    8.95
  12   8 -14    3.47    2.57
  12   8 -13  122.95   12.79
  12   8 -12   11.46    4.06
  12   8 -11   52.04    8.15
  12  -8  -8    2.85    3.04
  12  -8  -7    7.46    3.61
  12  -8  -6   11.79    4.43
  12  -8  -5   54.92    8.86
  12  -8  -4   10.66    4.20
  12  -8  -3   67.29    9.64
  12  -8  -2    0.93    1.63
  13   0 -34    3.84    3.02
  13   0 -33    8.47    4.61
  13   0 -32    5.47    3.63
  13   0 -31   10.08    4.15
  13   0 -30    5.08    3.55
  13   0 -29    7.77    3.79
  13   0 -28    3.38    2.72
  13   0 -28    4.04    3.18
  13   0 -27   12.43    4.05
  13   0 -27   -1.59    2.96
  13   0 -26    0.78    1.26
  13   0 -26    0.66    1.88
  13   0 -25    8.45    2.58
  13   0 -25   12.74    3.24
  13   0 -24   -1.18    1.70
  13   0 -24    0.20    1.90
  13   0 -23    0.60    1.74
  13   0 -23   -2.32    2.82
  13   0 -22   -3.06    2.49
  13   0 -22   -0.02    1.91
  13   0 -21    2.37    1.03
  13   0 -21   -1.75    2.68
  13   0 -20   -0.76    1.39
  13   0 -20   -0.21    1.80
  13   0 -19   30.94    4.81
  13   0 -19   28.53    5.22
  13   0 -18    0.05    1.14
  13   0 -18   -1.19    2.16
  13   0 -17   33.59    4.89
  13   0 -17   27.75    4.80
  13   0 -16    0.64    1.09
  13   0 -16   -0.65    1.27
  13   0 -15   29.57    4.49
  13   0 -15   25.54    5.07
  13   0 -14    0.98    1.22
  13   0 -14   -1.52    2.18
  13   0 -13    5.04    1.68
  13   0 -13    4.36    2.33
  13   0 -12   -0.87    1.64
  13   0 -12    0.46    0.89
  13   0 -11   17.83    3.42
  13   0 -11   13.93    3.39
  13   0 -10   -2.38    2.75
  13   0 -10    0.54    1.72
  13   0  -9    7.48    2.72
  13   0  -8   -0.20    1.07
  13   0  -7   -0.01    1.80
  13   0  -6    4.90    3.01
  13   0  -5    7.12    3.11
  13   0  -4    0.39    0.47
  13   0  -4    6.08    3.36
  13   0  -3   27.99    2.42
  13   0  -3   30.36    4.99
  13   0  -2    0.70    0.62
 -13   0   2    0.59    1.52
  13   0  -1   15.63    3.31
 -13   0   1   13.27    2.94
  13   0  -1   11.37    1.50
  13   0   0    1.84    1.28
 -13   0   0    2.48    1.75
  13   0   1    6.88    1.67
 -13   0  -1    8.86    2.70
  13   0   2   -0.70    0.86
 -13   0  -2    4.35    2.09
  13   0   3    0.86    1.10
 -13   0  -3    5.04    2.49
 -13   0  -4    3.02    1.93
  13   0   4   -0.56    0.99
 -13   0  -5    1.22    1.58
 -13   0  -6   -1.30    1.12
 -13   0  -7    0.29    1.72
 -13   0  -8   -0.60    1.09
 -13   0  -9    0.74    1.64
 -13   0 -10    2.17    2.40
 -13   0 -11    3.54    2.64
 -13   0 -12    1.08    1.64
 -13   0 -13    5.35    3.27
 -13   0 -14    2.38    2.96
 -13   0 -15    2.53    2.68
 -13   0 -16   -1.72    2.14
 -13   0 -17    0.47    1.67
 -13   0 -18   -0.92    2.48
 -13   0 -19    2.75    2.74
 -13   0 -20   -0.66    2.15
 -13   0 -21    2.95    1.52
  13   1 -33   31.68    7.41
  13   1 -32   17.22    5.58
  13   1 -31   81.81   10.96
  13  -1 -30   10.76    4.07
  13   1 -30    9.16    4.62
  13   1 -29   89.52   10.73
  13   1 -29   86.70   10.33
  13  -1 -29   81.46    9.52
  13  -1 -28    9.14    3.77
  13   1 -28    8.22    3.81
  13   1 -28    7.59    3.58
  13  -1 -27   21.37    4.72
  13   1 -27   28.09    5.90
  13  -1 -27   33.02    6.09
  13   1 -27   26.57    5.97
  13  -1 -26   -3.63    2.83
  13   1 -26    0.65    1.65
  13   1 -26    1.46    1.60
  13  -1 -25   -1.38    1.90
  13   1 -25   -0.98    1.50
  13  -1 -25    3.41    2.75
  13   1 -25    3.26    3.31
  13  -1 -24    2.55    2.78
  13  -1 -24   -2.10    2.34
  13   1 -24   -0.09    1.87
  13   1 -24    4.61    3.38
  13  -1 -23   62.57    6.93
  13   1 -23   75.54    9.60
  13  -1 -23   68.24    8.59
  13   1 -23   57.64    7.36
  13   1 -22   11.90    2.53
  13   1 -22   19.62    4.82
  13  -1 -22   11.77    2.69
  13  -1 -22   15.35    4.62
  13   1 -21    9.28    2.67
  13   1 -21   23.84    6.08
  13  -1 -21   23.51    5.77
  13  -1 -21   16.50    3.29
  13  -1 -20    7.14    2.17
  13   1 -20    5.39    1.53
  13   1 -20   10.42    3.85
  13  -1 -19    5.30    1.81
  13   1 -19    4.98    1.23
  13  -1 -19    8.20    3.68
  13   1 -19    7.30    3.69
  13  -1 -18   24.67    4.08
  13   1 -18   24.72    4.37
  13  -1 -18   41.13    7.41
  13   1 -18   23.23    5.69
  13   1 -17  230.95   15.92
  13  -1 -17  238.19   14.92
  13  -1 -17  249.81   12.20
  13   1 -17  241.54   13.41
  13  -1 -16    0.01    0.69
  13   1 -16   -0.86    1.53
  13  -1 -15   36.91    4.39
  13   1 -15   34.01    4.81
  13   1 -15   38.25    7.24
  13  -1 -15   43.03    6.41
  13   1 -14    4.14    1.57
  13  -1 -14    5.04    2.00
  13   1 -14    5.60    3.73
  13  -1 -14    7.47    3.34
  13   1 -13   10.56    2.77
  13   1 -13    9.41    3.76
  13  -1 -13   17.63    4.52
  13  -1 -13    8.52    2.14
  13  -1 -12   16.64    4.44
  13   1 -12   18.11    3.70
  13   1 -12   19.64    4.81
  13   1 -11  103.76    9.94
  13  -1 -11  104.34    9.49
  13   1 -11  101.14    8.07
  13  -1 -10   45.15    6.48
  13   1 -10   39.53    5.17
  13   1 -10   43.95    6.33
  13   1  -9  163.23   10.36
  13   1  -9  179.88   12.54
  13  -1  -9  178.91   12.11
  13  -1  -8    9.04    3.21
  13   1  -8    5.31    2.85
  13   1  -7   71.00    7.70
  13  -1  -7   71.45    7.36
  13  -1  -6    2.18    2.09
 -13  -1   6    0.37    0.81
  13   1  -6    0.96    2.02
 -13  -1   5   63.24    6.33
  13  -1  -5   61.35    4.81
  13   1  -5   68.14    7.01
  13  -1  -5   66.16    6.89
  13  -1  -4   34.18    4.72
 -13  -1   4   34.70    4.81
  13   1  -4   28.46    1.68
  13  -1  -4   33.40    3.53
  13   1  -4   33.59    5.26
 -13  -1   3  500.02   18.44
  13   1  -3  510.93   18.78
  13  -1  -3  520.15   13.68
  13  -1  -3  494.80   18.73
  13  -1  -2    9.78    2.49
 -13  -1   2   12.31    3.26
  13   1  -2   13.62    3.07
  13  -1  -2   12.51    2.10
  13   1  -1  317.54   14.23
  13  -1  -1  294.58   14.08
  13  -1  -1  316.18   10.32
 -13  -1   1  311.71   14.79
 -13  -1   0    5.58    2.41
  13  -1   0    3.25    1.17
  13  -1   0    5.53    1.49
  13   1   0    9.11    2.34
 -13   1  -1  126.26    9.72
  13   1   1  135.17    9.11
  13  -1   1  129.03    6.60
 -13  -1  -1  118.34    9.47
 -13  -1  -2   20.11    4.25
 -13   1  -2   18.13    3.84
  13  -1   2   19.33    2.60
  13   1   2   20.92    4.00
 -13  -1  -3   25.10    4.69
 -13   1  -3   25.17    4.49
  13   1   3   26.79    4.29
 -13  -1  -4    5.07    2.30
 -13   1  -4    3.53    1.80
  13   1   4    3.67    1.67
 -13   1  -5  149.86   11.17
  13   1   5  151.41    8.77
 -13  -1  -5  144.26   11.20
 -13  -1  -6    3.24    2.29
  13   1   6    3.34    0.80
 -13   1  -6    7.05    3.08
 -13  -1  -7   24.49    5.02
 -13   1  -7   25.47    4.87
  13   1   7   19.25    2.91
 -13  -1  -8    2.25    2.24
 -13   1  -8    2.33    2.11
 -13  -1  -9  146.76   12.57
 -13   1  -9  149.31   11.74
 -13  -1 -10    3.45    2.18
 -13   1 -10    4.03    1.98
 -13  -1 -11   39.73    6.97
 -13   1 -11   40.05    6.50
 -13  -1 -12    1.51    1.54
 -13   1 -12    0.03    1.93
 -13  -1 -13   65.76    9.14
 -13   1 -13   63.27    8.47
 -13   1 -14   -1.72    1.62
 -13  -1 -14   -1.35    1.24
 -13  -1 -15    1.59    1.91
 -13   1 -15   -0.02    1.90
 -13   1 -16    3.87    2.42
 -13  -1 -16    3.84    2.84
 -13   1 -17   32.99    6.19
 -13  -1 -17   35.99    7.41
 -13   1 -18   -1.80    2.11
 -13  -1 -18    1.40    2.49
 -13  -1 -19   -2.26    2.18
 -13   1 -19    4.54    3.05
 -13  -1 -20   -2.52    2.57
 -13   1 -20    2.02    2.77
 -13   1 -21   15.77    5.10
 -13   1 -22    0.09    1.76
  13   2 -32   33.36    7.58
  13   2 -31    4.41    3.95
  13   2 -30    5.05    4.09
  13   2 -29   36.31    7.98
  13   2 -29   37.30    7.69
  13   2 -28  201.39   16.22
  13   2 -28  190.80   16.12
  13   2 -27   22.78    5.61
  13   2 -27   24.48    6.22
  13   2 -26  144.58   14.26
  13  -2 -26  146.98   12.66
  13   2 -26  125.50   12.27
  13   2 -25   20.02    4.33
  13  -2 -25   28.80    5.33
  13   2 -25   37.54    7.62
  13   2 -24  182.06   13.95
  13   2 -24  164.11   14.75
  13  -2 -24  183.91   14.15
  13  -2 -23    0.81    0.74
  13   2 -23   -2.23    2.61
  13  -2 -23    0.48    1.13
  13   2 -22   87.91    9.15
  13  -2 -22   95.73    9.92
  13  -2 -22  103.32    8.34
  13  -2 -21    3.25    1.30
  13   2 -21    0.86    1.18
  13  -2 -21    5.65    1.95
  13  -2 -20  170.32   13.22
  13  -2 -20  190.24   10.64
  13   2 -20  186.06   13.07
  13   2 -19   38.27    5.78
  13  -2 -19   40.06    6.34
  13  -2 -19   49.72    5.49
  13  -2 -18  624.07   24.96
  13  -2 -18  709.14   19.59
  13   2 -18  702.81   24.64
  13  -2 -17  127.46   11.18
  13  -2 -17  145.59    8.77
  13   2 -17  141.13   10.88
  13  -2 -16  110.01   10.12
  13   2 -16  115.77    9.65
  13  -2 -15   -0.20    2.00
  13   2 -15    3.77    2.17
  13  -2 -14  665.06   24.92
  13   2 -14  666.48   22.42
  13   2 -13   11.18    3.06
  13  -2 -13    6.57    2.18
  13  -2 -12    6.09    1.04
  13   2 -12    9.36    2.09
  13  -2 -11    2.04    1.66
  13   2 -11    4.37    1.89
  13  -2 -10  578.35   22.11
  13   2 -10  577.23   20.54
  13  -2  -9  112.37    9.48
  13   2  -9  111.09    9.09
  13   2  -8  360.59   16.14
  13  -2  -8  342.68   16.52
 -13  -2   7   41.25    5.11
  13  -2  -7   42.38    5.69
 -13  -2   6  131.32    9.21
  13  -2  -6  130.31    8.26
  13  -2  -6  117.87    9.44
  13  -2  -5    5.61    1.70
 -13  -2   5    3.20    1.71
  13   2  -5    4.67    2.71
  13   2  -4  143.93   10.98
  13  -2  -4  146.94    8.48
 -13  -2   4  135.33    9.56
 -13  -2   3   16.10    3.48
  13  -2  -3   19.96    3.15
  13   2  -3   20.03    4.31
 -13  -2   2   27.53    4.42
  13   2  -2   28.71    4.99
  13  -2  -2   24.90    3.56
 -13  -2   1   39.98    5.41
  13  -2  -1   45.07    4.67
  13   2  -1   40.62    5.89
  13   2   0  495.46   18.40
  13  -2   0  487.48   15.43
 -13  -2   0  475.66   19.18
 -13  -2  -1   18.79    4.06
  13   2   1   22.65    3.90
  13  -2   1   22.16    3.37
 -13  -2  -2    9.68    3.11
  13  -2   2    6.61    1.69
  13   2   2    7.89    2.04
 -13  -2  -3    2.11    1.76
 -13   2  -3   -1.26    1.52
  13   2   3   -1.81    2.01
  13  -2   3   -0.60    0.99
 -13  -2  -4   20.37    4.53
 -13   2  -4   21.34    4.04
  13  -2   4   23.54    3.61
  13   2   4   24.56    4.01
 -13  -2  -5    4.23    2.56
 -13   2  -5    2.34    1.62
  13   2   5    8.42    2.82
 -13  -2  -6   53.54    7.47
 -13   2  -6   48.81    6.54
  13   2   6   50.94    5.06
 -13  -2  -7   11.33    3.78
 -13   2  -7   13.68    3.62
 -13   2  -8  236.77   14.93
 -13  -2  -8  253.77   16.75
 -13  -2  -9   29.73    5.88
 -13   2  -9   31.59    5.35
 -13   2 -10  156.58   12.18
 -13  -2 -10  144.73   13.34
 -13   2 -11    9.86    3.51
 -13  -2 -11   10.98    3.87
 -13   2 -12   43.96    6.83
 -13  -2 -12   42.74    7.41
 -13   2 -13    5.67    2.77
 -13  -2 -13    1.89    1.99
 -13   2 -14    5.52    2.99
 -13  -2 -14    3.48    2.53
 -13   2 -15    2.84    2.01
 -13  -2 -15    0.87    1.76
 -13   2 -16   60.16    8.65
 -13  -2 -16   54.63    8.90
 -13   2 -17   12.81    4.35
 -13  -2 -17   15.91    5.77
 -13  -2 -18  158.61   15.97
 -13   2 -18  129.23   13.16
 -13   2 -19    9.28    3.71
 -13  -2 -19   13.32    5.28
 -13   2 -20   52.99    8.99
  13   3 -30   53.09    8.90
  13   3 -30   42.70    8.27
  13   3 -29  154.14   14.96
  13   3 -28   23.05    5.19
  13   3 -27   30.12    6.20
  13   3 -26   -4.74    3.80
  13   3 -25   11.16    3.30
  13   3 -24    1.76    1.57
  13   3 -23  226.11   15.87
  13   3 -22   69.25    8.60
  13   3 -21  283.98   17.26
  13   3 -20  119.99   11.11
  13   3 -19  244.02   15.36
  13   3 -18    0.31    1.38
  13   3 -17    0.74    1.27
  13   3 -16   -0.45    1.07
  13   3 -15   64.01    7.39
 -13  -3  14   57.99    5.27
  13   3 -14   53.21    6.66
 -13  -3  13  676.19   18.14
  13   3 -13  657.27   23.31
 -13  -3  12  295.40   12.40
  13   3 -12  310.16   16.04
  13   3 -11  923.32   27.54
  13   3 -10   37.98    5.76
  13   3  -9   48.77    6.14
  13   3  -8   -4.16    3.16
  13  -3  -7   22.34    3.58
 -13  -3   7   26.43    3.97
  13  -3  -6   52.87    5.85
 -13  -3   6   47.44    5.55
  13  -3  -5  424.04   16.36
 -13  -3   5  380.95   16.58
  13  -3  -4  231.53   12.24
 -13  -3   4  239.65   13.47
  13  -3  -3  925.90   24.25
 -13  -3   3  924.22   27.18
  13  -3  -2  143.72    9.56
 -13  -3   2  144.10   11.11
  13  -3  -1  440.06   16.54
 -13  -3   1  440.34   19.51
  13  -3   0   53.62    5.99
 -13  -3   0   50.19    7.04
 -13  -3  -1    1.24    1.34
  13  -3   1    6.18    2.10
  13   3   1    5.24    2.84
 -13  -3  -2   23.91    5.00
  13   3   2   27.18    4.88
  13  -3   2   19.06    3.59
 -13  -3  -3   49.47    7.34
  13   3   3   55.15    6.41
  13  -3   3   52.14    5.91
 -13  -3  -4   39.83    6.53
  13   3   4   39.39    5.20
  13  -3   4   36.48    5.24
  13  -3   5  495.91   18.42
 -13   3  -5  510.78   21.30
  13   3   5  466.38   16.39
 -13  -3  -5  501.13   23.67
 -13   3  -6  103.21    9.77
 -13  -3  -6  108.69   11.49
 -13   3  -7  232.33   14.86
 -13  -3  -7  248.66   17.35
 -13   3  -8   31.94    5.45
 -13  -3  -8   36.15    6.99
 -13   3  -9   64.44    8.02
 -13  -3  -9   62.65    9.24
 -13   3 -10    2.55    2.37
 -13  -3 -10   -0.38    1.94
 -13   3 -11    9.38    3.27
 -13  -3 -11    4.21    3.10
 -13   3 -12    8.42    3.77
 -13  -3 -12    1.81    2.92
 -13   3 -13   42.26    7.01
 -13  -3 -13   43.01    8.07
 -13   3 -14   25.75    5.19
 -13  -3 -14   25.60    6.49
 -13  -3 -15  219.05   18.32
 -13   3 -15  191.14   14.76
 -13   3 -16   31.36    6.22
 -13  -3 -16   40.15    8.27
 -13   3 -17   30.94    6.16
 -13  -3 -17   30.37    6.82
  13   4 -28   50.27    8.72
  13   4 -27   80.96   10.79
  13   4 -26  191.25   16.14
  13   4 -25   54.91    8.77
  13   4 -24  232.14   17.20
  13   4 -23   48.74    7.56
  13   4 -22   42.49    6.96
  13   4 -21    1.41    1.84
  13   4 -20    7.43    2.57
  13   4 -19  168.82   13.74
  13   4 -18  333.89   18.72
  13   4 -17  128.38   11.50
  13   4 -16  129.21   11.32
  13   4 -15   79.45    8.65
  13   4 -14  298.02   16.64
  13   4 -13  167.50   12.50
  13   4 -12   42.78    6.57
  13   4 -11   66.93    7.84
  13   4 -10  509.28   21.59
  13   4  -9  312.15   16.91
  13  -4  -9  297.06   15.81
  13  -4  -8  216.90   13.03
 -13  -4   8  201.20   12.15
  13   4  -8  219.52   13.90
  13  -4  -7   98.84    8.84
 -13  -4   7   99.42    8.87
  13  -4  -6  290.21   15.00
 -13  -4   6  277.18   14.96
  13  -4  -5  119.20    9.63
 -13  -4   5  122.14   10.36
  13  -4  -4   90.87    8.56
 -13  -4   4   99.08    9.43
  13  -4  -3   -0.10    1.47
 -13  -4   3    1.30    1.54
  13  -4  -2  179.63   11.71
 -13  -4   2  180.03   13.36
  13  -4  -1  243.16   13.86
 -13  -4   1  241.72   15.92
  13  -4   0  546.56   20.64
 -13  -4   0  549.28   24.32
 -13  -4  -1  365.19   20.11
  13  -4   1  343.34   16.45
 -13  -4  -2  607.18   26.58
  13  -4   2  596.94   22.11
 -13  -4  -3  274.04   18.35
  13  -4   3  276.90   15.05
 -13  -4  -4  357.55   21.05
  13  -4   4  353.49   17.09
  13  -4   5   19.83    4.34
 -13  -4  -5   16.62    4.65
  13  -4   6   26.01    4.97
 -13   4  -6   15.65    3.89
 -13  -4  -6   26.52    5.82
 -13   4  -7   18.12    4.25
 -13  -4  -7   21.25    5.61
 -13   4  -8  130.32   11.24
 -13  -4  -8  125.84   12.94
 -13   4  -9  166.27   12.97
 -13  -4  -9  178.01   15.70
 -13   4 -10  438.58   21.39
 -13  -4 -10  445.71   25.50
 -13  -4 -11  286.76   20.81
 -13   4 -11  264.16   16.68
 -13  -4 -12  261.17   20.02
 -13   4 -12  241.01   15.79
 -13   4 -13   27.28    5.42
 -13  -4 -13   27.94    6.77
 -13  -4 -14   35.21    7.13
 -13  -4 -15   13.09    5.69
 -13  -4 -16    8.36    4.15
  13   5 -26    4.27    2.34
  13   5 -25    0.19    2.06
  13   5 -24   18.44    4.71
  13   5 -23   53.10    8.66
  13   5 -22  150.19   14.17
  13   5 -21  229.34   17.25
  13   5 -20  323.45   19.92
  13   5 -19  267.15   17.88
  13   5 -18   79.68    9.76
  13   5 -17    5.44    2.56
  13   5 -16   -1.32    1.97
  13   5 -15   10.92    3.53
  13   5 -14    5.67    2.29
  13   5 -13  289.43   17.42
  13   5 -12  378.10   19.83
  13  -5 -11  299.56   17.17
  13   5 -11  294.21   17.48
  13  -5 -10  294.26   16.84
  13   5 -10  311.95   17.82
  13   5  -9  185.56   13.58
  13  -5  -9  176.34   12.86
  13  -5  -8   17.71    4.19
  13   5  -8   18.68    4.47
  13  -5  -7    5.80    1.65
  13  -5  -6   14.41    3.86
 -13  -5   6   13.45    3.01
  13  -5  -5  136.04   11.10
 -13  -5   5  125.07   10.76
  13  -5  -4   28.45    5.10
 -13  -5   4   24.25    4.39
  13  -5  -3   68.76    8.02
 -13  -5   3   61.84    7.84
  13  -5  -2  340.21   17.71
 -13  -5   2  314.84   18.33
 -13  -5   1  174.15   13.93
  13  -5  -1  171.81   12.60
  13  -5   0   24.25    4.96
 -13  -5   0   18.94    4.58
  13  -5   1   11.69    3.60
 -13  -5  -1   11.24    3.80
  13  -5   2   17.70    4.28
 -13  -5  -2   19.16    5.16
 -13  -5  -3  128.22   12.97
  13  -5   3  126.81   11.25
  13  -5   4  197.80   14.19
 -13  -5  -4  188.45   15.79
 -13  -5  -5  350.18   21.86
  13  -5   5  369.12   19.25
  13  -5   6  225.83   15.22
 -13  -5  -6  207.50   16.93
  13  -5   7   36.20    6.18
 -13   5  -7   37.77    6.37
 -13  -5  -7   40.18    7.71
 -13   5  -8   64.39    8.13
 -13  -5  -8   71.60   10.50
 -13   5  -9   71.70    8.60
 -13  -5  -9   71.33   10.65
 -13   5 -10    9.88    3.40
 -13  -5 -10   13.76    5.12
 -13  -5 -11   11.13    5.38
 -13  -5 -12  135.74   15.10
 -13  -5 -13  300.94   22.47
 -13  -5 -14  178.38   17.79
 -13   5 -15   84.13   11.13
 -13   5 -16   83.27   11.35
  13   6 -23  163.60   15.74
  13   6 -22   25.32    6.23
  13   6 -21   14.28    5.07
  13   6 -20    3.23    3.04
  13   6 -19   84.87   10.62
  13   6 -18   85.69   10.58
  13   6 -17  107.71   11.60
  13   6 -16   31.26    6.17
  13   6 -15   89.16   10.41
  13   6 -14   67.47    8.85
  13  -6 -14   67.03    9.02
  13  -6 -13   54.21    8.15
  13   6 -13   52.85    7.94
  13  -6 -12    4.08    2.35
  13   6 -12    2.12    2.17
  13  -6 -11   66.21    8.77
  13   6 -11   65.82    8.81
  13  -6 -10   86.95    9.94
  13   6 -10   81.89    9.59
  13  -6  -9  278.47   17.54
  13   6  -9  283.56   17.60
  13  -6  -8  224.70   15.85
  13  -6  -7  229.19   15.90
  13  -6  -6   30.24    5.73
  13  -6  -5    0.01    1.36
  13  -6  -4    2.91    2.12
  13  -6  -3    1.45    2.07
  13  -6  -2    0.72    1.62
 -13  -6   2    0.18    1.11
 -13  -6   1  134.15   12.59
  13  -6  -1  140.07   12.40
 -13  -6   0  216.14   16.11
  13  -6   0  215.19   15.66
 -13  -6  -1  305.26   19.67
  13  -6   1  322.61   19.12
 -13  -6  -2   56.39    9.01
  13  -6   2   70.16    9.10
  13  -6   3   45.01    7.20
 -13  -6  -3   38.53    7.49
  13  -6   4    7.42    2.50
 -13  -6  -4   11.10    4.53
 -13  -6  -5    9.03    4.26
  13  -6   5    2.92    2.25
  13  -6   6   12.10    3.87
 -13  -6  -6   10.07    4.78
  13  -6   7   36.88    6.87
 -13  -6  -7   34.01    7.58
 -13  -6  -8    6.76    4.07
 -13  -6  -9   43.68    9.03
 -13  -6 -10   64.91   10.77
 -13  -6 -11   51.62    9.73
  13   7 -19   10.60    4.69
  13   7 -18    1.88    3.37
  13  -7 -17    4.14    2.87
  13   7 -17    2.16    2.19
  13   7 -16   14.38    5.11
  13  -7 -16    7.69    3.42
  13   7 -15   15.58    4.87
  13  -7 -15   16.32    5.25
  13   7 -14   21.05    5.29
  13  -7 -14   18.45    5.14
  13  -7 -13   24.11    6.08
  13   7 -13   15.36    5.08
  13  -7 -12  103.25   11.88
  13   7 -12  116.30   12.23
  13   7 -11   20.06    5.03
  13  -7 -11   22.89    6.09
  13  -7 -10   31.39    6.89
  13   7 -10   23.41    5.55
  13  -7  -9    2.59    2.38
  13  -7  -8   -0.60    2.19
  13  -7  -7    3.45    2.75
  13  -7  -6   11.93    3.77
  13  -7  -5   13.42    4.94
  13  -7  -4   70.47    9.53
  13  -7  -3   14.31    4.45
  13  -7  -2   50.71    8.08
  13  -7  -1   26.97    6.02
  13  -7   0   83.84   10.60
  13  -7   1    7.89    3.91
  13  -7   2   11.59    4.03
  13  -7   3    0.36    2.06
 -13  -7  -3   -1.02    1.75
  13  -7   4   29.08    6.27
 -13  -7  -4   24.26    6.48
  13  -7   5   23.90    5.99
 -13  -7  -5   16.80    5.42
 -13  -7  -6   13.06    5.11
  13  -7   6   20.76    5.51
 -13  -7  -7    0.93    2.16
  13  -7   7   -0.48    1.94
 -13  -7  -8   12.07    5.07
 -13  -7  -9    8.13    4.46
  13   8 -15    2.23    2.29
  13   8 -14    3.01    2.06
  13   8 -13    4.36    2.17
  13   8 -12   -0.17    1.84
  14   0 -34    1.15    1.63
  14   0 -33   -1.43    2.32
  14   0 -32    4.71    2.84
  14   0 -31   -4.11    3.10
  14   0 -30   27.72    5.64
  14   0 -29   -3.29    3.42
  14   0 -29    9.05    4.29
  14   0 -28  440.31   22.07
  14   0 -28  480.24   24.22
  14   0 -27    1.22    1.04
  14   0 -27   -1.09    1.81
  14   0 -26   86.62    9.28
  14   0 -26   80.50    9.54
  14   0 -25   -2.71    2.68
  14   0 -25   -4.80    3.08
  14   0 -24  110.79   10.01
  14   0 -24  109.93   11.21
  14   0 -23   -1.84    1.82
  14   0 -23   -4.06    3.45
  14   0 -22    1.81    1.40
  14   0 -22    1.48    2.31
  14   0 -21    0.66    1.27
  14   0 -21   -6.62    3.46
  14   0 -20  498.73   23.00
  14   0 -20  516.56   20.10
  14   0 -19    2.15    2.43
  14   0 -19    2.23    1.68
  14   0 -18 1211.27   35.56
  14   0 -18 1308.20   30.59
  14   0 -17    1.97    1.96
  14   0 -17    0.24    2.07
  14   0 -16  228.14   12.46
  14   0 -16  220.71   14.80
  14   0 -15   -0.21    1.20
  14   0 -15   -1.27    2.11
  14   0 -14   -0.83    1.23
  14   0 -14   -2.04    2.19
  14   0 -13    0.82    0.89
  14   0 -13   -2.69    2.14
  14   0 -12   50.64    6.67
  14   0 -12   53.10    5.84
  14   0 -11    0.33    0.81
  14   0 -11    0.46    1.55
  14   0 -10  677.58   24.47
  14   0  -9   -0.21    1.62
  14   0  -8  356.99   17.16
  14   0  -7    1.58    2.78
  14   0  -6  419.02   18.33
  14   0  -5    0.57    0.74
  14   0  -5    1.47    1.95
  14   0  -4   36.85    2.99
  14   0  -4   38.28    5.59
  14   0  -3    1.71    1.89
 -14   0   3   -0.68    0.96
  14   0  -3    0.31    0.51
 -14   0   2   95.13    8.42
  14   0  -2   99.26    8.47
  14   0  -2   87.28    4.14
  14   0  -1    0.76    1.26
 -14   0   1   -1.06    1.01
  14   0  -1    0.41    0.41
 -14   0   0  365.47   17.01
  14   0   0  372.34   15.75
  14   0   1    1.21    1.41
 -14   0  -1    1.13    1.88
 -14   0  -2  215.55   13.56
  14   0   2  217.53   11.77
  14   0   3   -2.53    2.59
 -14   0  -3   -1.25    1.79
 -14   0  -4   93.31    9.08
 -14   0  -5    0.55    1.70
 -14   0  -6    2.06    1.77
 -14   0  -7    0.19    1.65
 -14   0  -8  781.84   28.07
 -14   0  -9    4.23    3.20
 -14   0 -10  370.94   20.08
 -14   0 -11    0.45    1.73
 -14   0 -12   -1.87    2.06
 -14   0 -13    1.96    1.82
 -14   0 -14   20.66    5.54
 -14   0 -15    1.61    2.71
 -14   0 -16   20.84    5.62
 -14   0 -17    3.73    2.60
 -14   0 -18  291.29   21.29
 -14   0 -19    3.25    2.64
  14   1 -33   90.66   11.38
  14   1 -32   13.53    4.75
  14   1 -31  259.43   19.01
  14   1 -30   -0.53    2.39
  14  -1 -29  321.56   18.60
  14   1 -29  365.56   21.39
  14   1 -29  388.16   22.07
  14  -1 -28   13.18    4.18
  14  -1 -28    7.39    3.04
  14   1 -28    8.40    3.44
  14   1 -28   18.80    5.21
  14  -1 -27   34.03    6.31
  14  -1 -27   26.02    4.71
  14   1 -27   27.10    5.50
  14   1 -27   33.02    6.67
  14  -1 -26    2.17    1.26
  14  -1 -26    6.66    4.11
  14   1 -26   -3.35    3.32
  14   1 -26    3.37    2.81
  14   1 -25  133.82   11.72
  14   1 -25  153.41   13.72
  14  -1 -25  149.15   13.30
  14  -1 -25  140.30   11.16
  14  -1 -24   14.35    3.39
  14   1 -24   14.04    3.66
  14  -1 -24   25.24    5.81
  14   1 -24   21.20    5.58
  14   1 -23  224.02   14.56
  14   1 -23  221.30   16.50
  14  -1 -23  222.98   15.99
  14  -1 -23  219.49   13.22
  14  -1 -22    2.44    2.04
  14   1 -22   -3.49    2.87
  14   1 -22   13.21    4.83
  14  -1 -22   14.09    4.69
  14   1 -21  741.63   29.66
  14  -1 -21  725.75   27.88
  14  -1 -21  758.05   23.79
  14   1 -21  744.23   25.87
  14  -1 -20   20.33    3.85
  14   1 -20   16.82    3.93
  14   1 -20   27.34    6.28
  14  -1 -20   26.65    6.21
  14   1 -19   94.77   10.51
  14  -1 -19   94.25   10.35
  14  -1 -19   96.97    8.10
  14   1 -19   89.28    8.59
  14  -1 -18    1.92    1.18
  14   1 -18    1.79    1.65
  14   1 -18    4.84    3.36
  14  -1 -18    7.16    3.71
  14   1 -17  207.18   15.51
  14  -1 -17  206.84   14.81
  14  -1 -17  209.02   11.51
  14   1 -17  207.59   12.53
  14   1 -16   27.84    4.76
  14   1 -16   31.67    6.34
  14  -1 -16   28.38    4.48
  14  -1 -16   36.48    7.09
  14   1 -15  528.01   23.87
  14  -1 -15  544.36   23.07
  14  -1 -15  577.65   18.79
  14   1 -15  557.26   20.33
  14  -1 -14    9.39    4.36
  14   1 -14    2.20    1.14
  14   1 -14    7.93    4.22
  14  -1 -14    1.96    0.86
  14   1 -13  429.70   20.77
  14  -1 -13  417.28   19.68
  14  -1 -13  407.69   15.33
  14   1 -13  382.07   16.70
  14   1 -12   28.16    4.48
  14  -1 -12   29.83    5.95
  14   1 -12   34.04    6.64
  14  -1 -12   28.39    4.08
  14   1 -11  330.51   17.81
  14  -1 -11  321.01   16.94
  14   1 -11  321.86   15.03
  14  -1 -10    0.05    1.59
  14   1 -10    0.94    1.73
  14   1 -10    1.11    1.35
  14   1  -9  258.10   15.19
  14  -1  -9  251.47   14.71
  14  -1  -8    6.34    2.92
  14   1  -8    9.19    3.68
 -14  -1   7  471.73   17.74
  14   1  -7  469.98   19.87
  14  -1  -7  454.62   19.08
  14  -1  -6   18.59    4.02
 -14  -1   6   19.77    4.05
  14   1  -6   19.64    4.22
 -14  -1   5 1226.63   29.14
  14   1  -5 1111.78   12.81
  14  -1  -5 1221.89   21.86
  14   1  -5 1220.52   30.96
  14  -1  -5 1213.23   31.06
  14  -1  -4   33.86    5.26
 -14  -1   4   31.01    5.21
  14  -1  -4   34.07    3.68
  14   1  -4   42.65    5.76
 -14  -1   3  567.09   20.53
  14   1  -3  588.84   20.87
  14  -1  -3  582.55   14.60
  14  -1  -3  563.40   20.60
  14  -1  -2    6.52    1.60
  14  -1  -2    2.71    1.43
 -14  -1   2    7.64    3.20
  14   1  -2    3.84    1.69
  14  -1  -1   20.66    3.55
 -14  -1   1   26.17    4.51
  14  -1  -1   26.42    3.06
  14   1  -1   34.46    5.34
  14  -1   0   10.82    1.93
 -14  -1   0   10.61    3.07
 -14   1   0   10.42    3.13
  14   1   0   21.42    5.18
 -14   1  -1  264.93   14.81
  14   1   1  277.54   13.40
  14  -1   1  262.88    9.60
 -14  -1  -1  255.90   14.54
  14   1   2    2.29    2.16
 -14  -1  -2    3.16    2.58
 -14   1  -2    3.38    2.52
 -14   1  -3  536.59   21.55
  14   1   3  530.63   17.94
 -14  -1  -3  515.51   21.30
  14   1   4   30.24    4.08
 -14  -1  -4   30.00    5.40
 -14   1  -4   37.14    6.03
 -14   1  -5  453.45   20.18
  14   1   5  427.04   15.47
 -14  -1  -5  430.91   20.15
 -14  -1  -6    5.32    2.94
  14   1   6    1.76    0.55
 -14   1  -6    4.13    2.86
 -14  -1  -7  221.26   15.06
 -14   1  -7  219.74   14.36
 -14  -1  -8    4.20    2.99
 -14   1  -8    0.72    1.63
 -14  -1  -9   81.40    9.57
 -14   1  -9   79.04    9.06
 -14  -1 -10    5.22    3.37
 -14   1 -10    6.57    3.20
 -14  -1 -11  246.32   17.52
 -14   1 -11  243.41   16.30
 -14   1 -12    9.38    3.85
 -14  -1 -12   11.28    4.29
 -14  -1 -13  152.30   14.41
 -14   1 -13  159.00   13.92
 -14   1 -14    2.62    2.43
 -14  -1 -14    0.75    2.00
 -14   1 -15   24.89    5.73
 -14  -1 -15   26.00    6.22
 -14   1 -16   -2.00    1.87
 -14  -1 -16   -1.52    3.01
 -14   1 -17   19.26    5.22
 -14  -1 -17   22.93    6.43
 -14  -1 -18    3.29    3.84
 -14   1 -18    0.76    2.48
 -14  -1 -19  111.84   13.49
 -14   1 -19  110.30   12.97
 -14   1 -20    8.51    4.05
  14   2 -31   -9.43    5.26
  14   2 -30   17.73    4.29
  14   2 -30   24.04    6.37
  14   2 -29    8.06    4.19
  14   2 -29   16.88    6.03
  14   2 -28  360.90   21.56
  14   2 -28  355.83   22.45
  14   2 -27   43.68    7.33
  14  -2 -27   44.88    7.13
  14   2 -27   57.80    9.37
  14   2 -26   72.70    9.54
  14   2 -26   92.48   11.37
  14  -2 -26   81.90    9.62
  14   2 -25    5.08    1.65
  14  -2 -25    8.43    2.55
  14   2 -25   12.69    5.15
  14   2 -24   34.00    5.94
  14  -2 -24   35.01    6.11
  14   2 -24   41.36    7.90
  14   2 -23   15.24    3.84
  14  -2 -23   15.99    4.27
  14   2 -23   17.47    5.60
  14   2 -22   26.14    5.13
  14  -2 -22   26.57    5.29
  14   2 -22   39.05    8.04
  14  -2 -22   29.53    4.54
  14  -2 -21    2.13    1.28
  14   2 -21   -1.95    1.78
  14  -2 -21   -1.70    2.37
  14  -2 -20  313.44   18.53
  14  -2 -20  342.79   14.56
  14   2 -20  332.03   17.67
  14   2 -19   33.85    5.71
  14  -2 -19   30.14    5.67
  14  -2 -19   39.69    5.06
  14  -2 -18  395.87   20.48
  14   2 -18  440.58   19.69
  14  -2 -18  449.80   16.17
  14  -2 -17   71.18    8.42
  14  -2 -17   80.15    6.86
  14   2 -17   79.99    8.16
  14  -2 -16  129.66   11.47
  14  -2 -16  152.57    9.14
  14   2 -16  152.08   11.08
  14   2 -15    2.64    1.17
  14  -2 -15    3.32    1.40
  14  -2 -15    2.21    1.15
  14   2 -14    3.97    2.32
  14  -2 -14    1.54    2.06
  14   2 -13   -0.25    1.47
  14  -2 -13   -3.15    2.75
  14   2 -12   30.79    4.92
  14  -2 -12   26.73    4.39
  14  -2 -11   -3.30    2.93
 -14  -2  11    1.74    1.81
  14   2 -11   -1.60    1.83
 -14  -2  10  503.68   17.74
  14  -2 -10  467.51   20.74
  14   2 -10  479.75   19.36
 -14  -2   9  158.06   10.11
  14   2  -9  139.89   12.20
  14  -2  -9  155.56   11.76
  14   2  -9  152.56   10.62
 -14  -2   8  436.54   16.81
  14   2  -8  394.28   19.83
  14  -2  -8  383.87   18.32
  14  -2  -7    0.11    2.11
 -14  -2   7    3.84    1.49
  14   2  -7    6.18    3.38
  14  -2  -6    7.24    2.14
 -14  -2   6    9.50    2.82
  14  -2  -6    5.06    1.66
  14   2  -6    9.90    3.64
 -14  -2   5   -0.80    1.24
  14  -2  -5   -0.43    1.37
  14   2  -5    0.36    1.27
 -14  -2   4   24.69    4.39
  14  -2  -4   25.64    3.72
  14   2  -4   31.21    5.40
 -14  -2   3    4.27    1.76
  14   2  -3    7.94    3.37
  14  -2  -3    6.53    2.17
  14   2  -2  238.22   13.53
  14  -2  -2  244.82   11.08
 -14  -2   2  224.97   13.17
 -14  -2   1   39.43    5.81
  14  -2  -1   38.92    4.49
  14   2  -1   43.26    5.76
  14   2   0  322.68   14.93
  14  -2   0  302.04   12.39
 -14  -2   0  293.37   15.73
 -14  -2  -1   21.43    4.37
  14   2   1   25.26    4.32
  14  -2   1   20.39    3.46
 -14  -2  -2   14.08    3.14
  14  -2   2   12.87    2.54
  14   2   2   10.36    2.38
 -14  -2  -3   -0.59    1.32
 -14   2  -3    1.93    0.94
  14  -2   3    1.35    0.98
  14   2   3    0.82    0.89
 -14  -2  -4   38.54    6.38
 -14   2  -4   38.27    6.04
  14   2   4   42.51    5.40
 -14  -2  -5    4.78    2.04
 -14   2  -5    4.61    2.27
 -14   2  -6   99.45    9.88
 -14  -2  -6  109.07   10.95
 -14  -2  -7   19.73    4.93
 -14   2  -7   15.02    3.88
 -14   2  -8  221.34   14.93
 -14  -2  -8  225.13   16.29
 -14  -2  -9   23.50    5.94
 -14   2  -9   29.65    5.54
 -14  -2 -10  199.62   16.05
 -14   2 -10  189.31   13.94
 -14   2 -11    5.36    2.61
 -14  -2 -11   12.82    4.42
 -14   2 -12    0.95    1.81
 -14  -2 -12   -2.63    2.60
 -14   2 -13    9.70    3.42
 -14  -2 -13   17.20    5.52
 -14  -2 -14  139.10   14.34
 -14   2 -14  122.13   12.17
 -14   2 -15    0.77    1.48
 -14  -2 -15    3.81    2.98
 -14   2 -16    9.23    3.54
 -14  -2 -16   11.60    4.76
 -14   2 -17   12.27    4.65
 -14  -2 -17    7.50    4.65
 -14   2 -18  177.35   15.92
 -14   2 -19   18.83    5.59
  14   3 -31   66.68   10.40
  14   3 -30   24.30    5.88
  14   3 -30   18.18    5.91
  14   3 -29   42.71    7.47
  14   3 -29   48.25    9.24
  14   3 -28   37.80    7.13
  14   3 -27    0.48    1.82
  14   3 -26   -4.34    3.65
  14   3 -25   -1.11    2.33
  14   3 -24   -0.98    2.01
  14   3 -23   -1.73    2.39
  14   3 -22   -0.13    2.02
  14   3 -21   62.76    8.37
  14   3 -20   22.76    4.72
  14   3 -19   15.39    4.01
  14   3 -18   -1.23    1.54
  14   3 -17   15.14    3.87
  14   3 -16   19.17    4.39
  14   3 -15  128.21   10.79
  14   3 -14   53.87    6.96
  14   3 -13   93.75    9.13
[truncated: 132,184 more chars]
