# Supplementary material for: 2-Methylimidazole Copper Iminodiacetates for the Adsorption of Oxygen and Catalytic Oxidation of Cyclohexane
Source: Molecules. 2020 Mar 12;25(6):1286. doi: 10.3390/molecules25061286 (PMC7143979; doi:10.3390/molecules25061286)
Supplement: Supplementary file 1 [file molecules-25-01286-s001.zip › Supplementary Files/Cif4.cif]

data_exp_20672
_audit_creation_date               2019-08-15
_audit_creation_method
;
Olex2 1.2
(compiled 2018.05.29 svn.r3508 for OlexSys, GUI svn.r5506)
;
_shelx_SHELXL_version_number       '2014/7'
_audit_contact_author_address      ?
_audit_contact_author_email        ?
_audit_contact_author_name         ''
_audit_contact_author_phone        ?
_publ_contact_author_id_orcid      ?
_publ_section_references
;
Bourhis, L.J., Dolomanov, O.V., Gildea, R.J., Howard, J.A.K., Puschmann, H.
 (2015). Acta Cryst. A71, 59-75.

Dolomanov, O.V., Bourhis, L.J., Gildea, R.J, Howard, J.A.K. & Puschmann, H.
 (2009), J. Appl. Cryst. 42, 339-341.

Sheldrick, G.M. (2015). Acta Cryst. C71, 3-8.
;
_chemical_name_common              ?
_chemical_name_systematic          ?
_chemical_formula_moiety           'C16 H22 Cu2 N6 O8, H2 O'
_chemical_formula_sum              'C16 H24 Cu2 N6 O9'
_chemical_formula_weight           571.49
_chemical_melting_point            ?
loop_
  _atom_type_symbol
  _atom_type_description
  _atom_type_scat_dispersion_real
  _atom_type_scat_dispersion_imag
  _atom_type_scat_source
 'C' 'C' 0.0033 0.0016 'International Tables Vol C Tables 4.2.6.8 and 6.1.1.4'
 'H' 'H' 0.0000 0.0000 'International Tables Vol C Tables 4.2.6.8 and 6.1.1.4'
 'Cu' 'Cu' 0.3201 1.2651 'International Tables Vol C Tables 4.2.6.8 and 6.1.1.4'
 'N' 'N' 0.0061 0.0033 'International Tables Vol C Tables 4.2.6.8 and 6.1.1.4'
 'O' 'O' 0.0106 0.0060 'International Tables Vol C Tables 4.2.6.8 and 6.1.1.4'

_shelx_space_group_comment
;
The symmetry employed for this shelxl refinement is uniquely defined
by the following loop, which should always be used as a source of
symmetry information in preference to the above space-group names.
They are only intended as comments.
;
_space_group_crystal_system        'monoclinic'
_space_group_IT_number             14
_space_group_name_H-M_alt          'P 1 21/n 1'
_space_group_name_Hall             '-P 2yn'
loop_
  _space_group_symop_operation_xyz
 'x, y, z'
 '-x+1/2, y+1/2, -z+1/2'
 '-x, -y, -z'
 'x-1/2, -y-1/2, z-1/2'

_cell_length_a                     7.7688(8)
_cell_length_b                     7.5427(6)
_cell_length_c                     36.623(2)
_cell_angle_alpha                  90
_cell_angle_beta                   93.017(7)
_cell_angle_gamma                  90
_cell_volume                       2143.1(3)
_cell_formula_units_Z              4
_cell_measurement_reflns_used      1340
_cell_measurement_temperature      193
_cell_measurement_theta_max        25.3230
_cell_measurement_theta_min        2.7420
_shelx_estimated_absorpt_T_max     0.923
_shelx_estimated_absorpt_T_min     0.685
_exptl_absorpt_coefficient_mu      2.047
_exptl_absorpt_correction_T_max    1.00000
_exptl_absorpt_correction_T_min    0.86321
_exptl_absorpt_correction_type     multi-scan
_exptl_absorpt_process_details
;
CrysAlisPro 1.171.38.43 (Rigaku Oxford Diffraction, 2015)
Empirical absorption correction using spherical harmonics,
 implemented in SCALE3 ABSPACK scaling algorithm.
;
_exptl_absorpt_special_details     ?
_exptl_crystal_colour              blue
_exptl_crystal_colour_primary      blue
_exptl_crystal_density_diffrn      1.771
_exptl_crystal_density_meas        ?
_exptl_crystal_density_method      ?
_exptl_crystal_description         plate
_exptl_crystal_F_000               1168
_exptl_crystal_size_max            0.2
_exptl_crystal_size_mid            0.2
_exptl_crystal_size_min            0.04
_exptl_transmission_factor_max     ?
_exptl_transmission_factor_min     ?
_diffrn_reflns_av_R_equivalents    0.0582
_diffrn_reflns_av_unetI/netI       0.0952
_diffrn_reflns_Laue_measured_fraction_full  0.999
_diffrn_reflns_Laue_measured_fraction_max  0.864
_diffrn_reflns_limit_h_max         10
_diffrn_reflns_limit_h_min         -10
_diffrn_reflns_limit_k_max         10
_diffrn_reflns_limit_k_min         -9
_diffrn_reflns_limit_l_max         39
_diffrn_reflns_limit_l_min         -49
_diffrn_reflns_number              9711
_diffrn_reflns_point_group_measured_fraction_full  0.999
_diffrn_reflns_point_group_measured_fraction_max  0.864
_diffrn_reflns_theta_full          25.242
_diffrn_reflns_theta_max           29.999
_diffrn_reflns_theta_min           2.655
_diffrn_ambient_temperature        193
_diffrn_detector                   'CCD plate'
_diffrn_detector_area_resol_mean   16.1903
_diffrn_detector_type              Sapphire3
_diffrn_measured_fraction_theta_full  0.999
_diffrn_measured_fraction_theta_max  0.864
_diffrn_measurement_details
;
List of Runs (angles in degrees, time in seconds):

  # Type    Start    End  Width  t~exp~   \w     \q     \k     \f   Frames
--------------------------------------------------------------------------
  1  \w    -93.00 -16.00   1.00   25.07    --  -22.85 -57.00-120.00   77
  2  \w    -98.00  28.00   1.00   25.07    --  -22.85 -19.00 -90.00  126
  3  \w     71.00 106.00   1.00   25.07    --   24.26-178.00  90.00   35
;
_diffrn_measurement_device         'four-circle diffractometer'
_diffrn_measurement_device_type    'Xcalibur, Sapphire3, Gemini ultra'
_diffrn_measurement_method         '\w scans'
_diffrn_orient_matrix_type        
 'CrysAlisPro convention (1999,Acta A55,543-557)'
_diffrn_orient_matrix_UB_11        0.0783516000
_diffrn_orient_matrix_UB_12        0.0166293000
_diffrn_orient_matrix_UB_13        0.0102528000
_diffrn_orient_matrix_UB_21        0.0447704000
_diffrn_orient_matrix_UB_22        0.0023435000
_diffrn_orient_matrix_UB_23        -0.0163931000
_diffrn_orient_matrix_UB_31        -0.0151406000
_diffrn_orient_matrix_UB_32        0.0924745000
_diffrn_orient_matrix_UB_33        -0.0014269000
_diffrn_radiation_monochromator    graphite
_diffrn_radiation_probe            x-ray
_diffrn_radiation_type             MoK\a
_diffrn_radiation_wavelength       0.71073
_diffrn_source                     'fine-focus sealed X-ray tube'
_diffrn_source_type                'Enhance (Mo) X-ray Source'
_reflns_Friedel_coverage           0.000
_reflns_Friedel_fraction_full      .
_reflns_Friedel_fraction_max       .
_reflns_number_gt                  3758
_reflns_number_total               5400
_reflns_odcompleteness_completeness  99.92
_reflns_odcompleteness_iscentric   1
_reflns_odcompleteness_theta       27.42
_reflns_special_details
;
 Reflections were merged by SHELXL according to the crystal
 class for the calculation of statistics and refinement.
 
 _reflns_Friedel_fraction is defined as the number of unique
 Friedel pairs measured divided by the number that would be
 possible theoretically, ignoring centric projections and
 systematic absences.
;
_reflns_threshold_expression       'I > 2\s(I)'
_computing_cell_refinement         'CrysAlisPro 1.171.38.43 (Rigaku OD, 2015)'
_computing_data_collection         'CrysAlisPro 1.171.38.43 (Rigaku OD, 2015)'
_computing_data_reduction          'CrysAlisPro 1.171.38.43 (Rigaku OD, 2015)'
_computing_molecular_graphics      'Olex2 (Dolomanov et al., 2009)'
_computing_publication_material    'Olex2 (Dolomanov et al., 2009)'
_computing_structure_refinement    'ShelXL (Sheldrick, 2015)'
_computing_structure_solution      'olex2.solve (Bourhis et al., 2015)'
_refine_diff_density_max           0.597
_refine_diff_density_min           -0.770
_refine_diff_density_rms           0.125
_refine_ls_extinction_coef         .
_refine_ls_extinction_method       none
_refine_ls_goodness_of_fit_ref     1.055
_refine_ls_hydrogen_treatment      constr
_refine_ls_matrix_type             full
_refine_ls_number_parameters       303
_refine_ls_number_reflns           5400
_refine_ls_number_restraints       0
_refine_ls_R_factor_all            0.0968
_refine_ls_R_factor_gt             0.0603
_refine_ls_restrained_S_all        1.055
_refine_ls_shift/su_max            0.001
_refine_ls_shift/su_mean           0.000
_refine_ls_structure_factor_coef   Fsqd
_refine_ls_weighting_details      
 'w=1/[\s^2^(Fo^2^)+(0.0354P)^2^+0.2415P] where P=(Fo^2^+2Fc^2^)/3'
_refine_ls_weighting_scheme        calc
_refine_ls_wR_factor_gt            0.1081
_refine_ls_wR_factor_ref           0.1255
_refine_special_details            ?
_olex2_refinement_description
;
1. Fixed Uiso
 At 1.2 times of:
  All C(H) groups, All C(H,H) groups, All N(H) groups
 At 1.5 times of:
  All C(H,H,H) groups, All O(H,H) groups
2.a Free rotating group:
 O1W(H1WA,H1WB)
2.b Ternary CH refined with riding coordinates:
 N4(H4), N1(H1)
2.c Secondary CH2 refined with riding coordinates:
 C2(H2A,H2B), C12(H12A,H12B), C10(H10A,H10B), C4(H4A,H4B)
2.d Aromatic/amide H refined with riding coordinates:
 N3(H3), N6(H6), C7(H7), C15(H15), C8(H8), C16(H16)
2.e Idealised Me refined as rotating group:
 C6(H6A,H6B,H6C), C14(H14A,H14B,H14C)
;
_atom_sites_solution_hydrogens     mixed
_atom_sites_solution_primary       iterative
_atom_sites_solution_secondary     ?
loop_
  _atom_site_label
  _atom_site_type_symbol
  _atom_site_fract_x
  _atom_site_fract_y
  _atom_site_fract_z
  _atom_site_U_iso_or_equiv
  _atom_site_adp_type
  _atom_site_occupancy
  _atom_site_site_symmetry_order
  _atom_site_calc_flag
  _atom_site_refinement_flags_posn
  _atom_site_refinement_flags_adp
  _atom_site_refinement_flags_occupancy
  _atom_site_disorder_assembly
  _atom_site_disorder_group
 Cu1 Cu 0.26525(6) 0.04818(7) 0.65956(2) 0.01744(14) Uani 1 1 d . . . . .
 Cu2 Cu 0.67886(7) 0.55741(7) 0.60454(2) 0.02161(15) Uani 1 1 d . . . . .
 O3 O 0.4531(4) -0.0471(4) 0.63031(7) 0.0182(6) Uani 1 1 d . . . . .
 O5 O 0.4670(4) 0.4368(4) 0.61765(7) 0.0214(7) Uani 1 1 d . . . . .
 O1 O 0.0416(4) 0.1345(4) 0.67706(7) 0.0208(7) Uani 1 1 d . . . . .
 O7 O 0.9169(4) 0.6468(4) 0.60586(8) 0.0249(7) Uani 1 1 d . . . . .
 O1W O 0.1858(4) 0.4911(5) 0.56986(8) 0.0290(8) Uani 1 1 d . . . . .
 H1WA H 0.2702 0.5036 0.5854 0.044 Uiso 1 1 d G . . . .
 H1WB H 0.1015 0.5402 0.5798 0.044 Uiso 1 1 d G . . . .
 O8 O 1.1260(4) 0.7400(4) 0.64529(8) 0.0264(7) Uani 1 1 d . . . . .
 O4 O 0.4890(4) -0.1735(4) 0.57631(8) 0.0314(8) Uani 1 1 d . . . . .
 N4 N 0.6700(4) 0.6722(4) 0.65256(9) 0.0153(7) Uani 1 1 d . . . . .
 H4 H 0.6167 0.7918 0.6485 0.018 Uiso 1 1 calc R . . . .
 O2 O -0.1915(4) 0.2829(4) 0.65614(9) 0.0361(9) Uani 1 1 d . . . . .
 N2 N 0.3847(4) -0.0218(4) 0.70596(9) 0.0166(7) Uani 1 1 d . . . . .
 O6 O 0.3425(5) 0.3470(4) 0.66822(8) 0.0342(9) Uani 1 1 d . . . . .
 N5 N 0.6830(5) 0.4502(5) 0.55638(9) 0.0215(8) Uani 1 1 d . . . . .
 N1 N 0.1692(5) 0.1184(5) 0.61072(9) 0.0189(8) Uani 1 1 d . . . . .
 H1 H 0.2205 0.2364 0.6053 0.023 Uiso 1 1 calc R . . . .
 N3 N 0.4628(5) -0.1529(5) 0.75776(9) 0.0226(8) Uani 1 1 d . . . . .
 H3 H 0.4566 -0.2124 0.7783 0.027 Uiso 1 1 calc R . . . .
 N6 N 0.7096(5) 0.4036(5) 0.49806(10) 0.0308(10) Uani 1 1 d . . . . .
 H6 H 0.7344 0.4216 0.4752 0.037 Uiso 1 1 calc R . . . .
 C1 C -0.0628(6) 0.1945(6) 0.65126(12) 0.0218(10) Uani 1 1 d . . . . .
 C3 C 0.4050(6) -0.0828(5) 0.59713(11) 0.0195(9) Uani 1 1 d . . . . .
 C11 C 0.9764(6) 0.6971(5) 0.63797(11) 0.0191(9) Uani 1 1 d . . . . .
 C2 C -0.0186(6) 0.1464(6) 0.61213(11) 0.0243(10) Uani 1 1 d . . . . .
 H2A H -0.0807 0.0371 0.6043 0.029 Uiso 1 1 calc R . . . .
 H2B H -0.0555 0.2433 0.5952 0.029 Uiso 1 1 calc R . . . .
 C9 C 0.4447(6) 0.4399(6) 0.65248(11) 0.0201(9) Uani 1 1 d . . . . .
 C5 C 0.3290(6) -0.1123(5) 0.73429(11) 0.0181(9) Uani 1 1 d . . . . .
 C12 C 0.8467(5) 0.7004(6) 0.66769(11) 0.0201(9) Uani 1 1 d . . . . .
 H12A H 0.8763 0.6066 0.6859 0.024 Uiso 1 1 calc R . . . .
 H12B H 0.8535 0.8161 0.6804 0.024 Uiso 1 1 calc R . . . .
 C7 C 0.5614(6) -0.0031(6) 0.71215(11) 0.0224(10) Uani 1 1 d . . . . .
 H7 H 0.6362 0.0575 0.6967 0.027 Uiso 1 1 calc R . . . .
 C10 C 0.5533(6) 0.5688(6) 0.67519(11) 0.0206(9) Uani 1 1 d . . . . .
 H10A H 0.4768 0.6512 0.6878 0.025 Uiso 1 1 calc R . . . .
 H10B H 0.6227 0.5028 0.6941 0.025 Uiso 1 1 calc R . . . .
 C13 C 0.7324(6) 0.5208(6) 0.52543(12) 0.0250(10) Uani 1 1 d . . . . .
 C4 C 0.2314(6) -0.0065(6) 0.58331(11) 0.0208(9) Uani 1 1 d . . . . .
 H4A H 0.2442 0.0558 0.5598 0.025 Uiso 1 1 calc R . . . .
 H4B H 0.1469 -0.1037 0.5791 0.025 Uiso 1 1 calc R . . . .
 C15 C 0.6256(6) 0.2805(6) 0.54749(13) 0.0294(11) Uani 1 1 d . . . . .
 H15 H 0.5820 0.1978 0.5643 0.035 Uiso 1 1 calc R . . . .
 C8 C 0.6097(6) -0.0858(6) 0.74409(12) 0.0254(10) Uani 1 1 d . . . . .
 H8 H 0.7234 -0.0951 0.7548 0.031 Uiso 1 1 calc R . . . .
 C6 C 0.1470(6) -0.1660(6) 0.73948(12) 0.0273(11) Uani 1 1 d . . . . .
 H6A H 0.0688 -0.0740 0.7295 0.041 Uiso 1 1 calc GR . . . .
 H6B H 0.1300 -0.1811 0.7656 0.041 Uiso 1 1 calc GR . . . .
 H6C H 0.1227 -0.2781 0.7267 0.041 Uiso 1 1 calc GR . . . .
 C14 C 0.8057(7) 0.7007(7) 0.52092(12) 0.0353(12) Uani 1 1 d . . . . .
 H14A H 0.7450 0.7852 0.5360 0.053 Uiso 1 1 calc GR . . . .
 H14B H 0.7921 0.7360 0.4952 0.053 Uiso 1 1 calc GR . . . .
 H14C H 0.9285 0.6995 0.5286 0.053 Uiso 1 1 calc GR . . . .
 C16 C 0.6409(7) 0.2507(7) 0.51168(13) 0.0335(12) Uani 1 1 d . . . . .
 H16 H 0.6106 0.1458 0.4985 0.040 Uiso 1 1 calc R . . . .

loop_
  _atom_site_aniso_label
  _atom_site_aniso_U_11
  _atom_site_aniso_U_22
  _atom_site_aniso_U_33
  _atom_site_aniso_U_23
  _atom_site_aniso_U_13
  _atom_site_aniso_U_12
 Cu1 0.0190(3) 0.0209(3) 0.0123(2) -0.0005(2) -0.0002(2) 0.0042(2)
 Cu2 0.0194(3) 0.0315(3) 0.0140(3) -0.0043(2) 0.0018(2) -0.0059(2)
 O3 0.0188(15) 0.0196(15) 0.0161(14) -0.0013(12) -0.0001(12) 0.0031(13)
 O5 0.0220(16) 0.0262(17) 0.0158(14) -0.0012(13) 0.0000(12) -0.0042(13)
 O1 0.0233(17) 0.0205(16) 0.0185(15) -0.0011(13) 0.0014(13) 0.0020(13)
 O7 0.0191(16) 0.0384(19) 0.0171(15) -0.0053(14) -0.0005(13) -0.0052(14)
 O1W 0.0215(17) 0.043(2) 0.0223(16) -0.0050(15) -0.0002(13) 0.0018(16)
 O8 0.0184(17) 0.0316(18) 0.0290(17) -0.0054(14) -0.0004(14) -0.0032(14)
 O4 0.036(2) 0.0340(19) 0.0244(17) -0.0065(15) 0.0055(15) 0.0122(16)
 N4 0.0150(18) 0.0151(18) 0.0156(17) -0.0024(14) -0.0015(14) -0.0014(14)
 O2 0.0234(18) 0.041(2) 0.044(2) -0.0021(17) 0.0007(16) 0.0135(16)
 N2 0.0184(18) 0.0154(18) 0.0157(17) -0.0028(14) -0.0015(14) -0.0008(15)
 O6 0.051(2) 0.0288(19) 0.0243(17) -0.0044(15) 0.0115(16) -0.0177(17)
 N5 0.0218(19) 0.029(2) 0.0140(17) -0.0052(16) 0.0009(14) -0.0021(17)
 N1 0.0222(19) 0.0191(19) 0.0154(17) -0.0009(15) 0.0018(15) 0.0043(16)
 N3 0.031(2) 0.021(2) 0.0159(17) 0.0037(15) -0.0010(16) 0.0035(17)
 N6 0.037(2) 0.041(3) 0.0147(18) -0.0027(17) 0.0016(17) 0.008(2)
 C1 0.019(2) 0.023(2) 0.024(2) -0.0026(19) 0.0002(19) -0.0003(19)
 C3 0.025(2) 0.015(2) 0.018(2) 0.0012(17) 0.0005(18) 0.0013(18)
 C11 0.018(2) 0.017(2) 0.022(2) 0.0022(18) 0.0022(18) 0.0010(17)
 C2 0.026(2) 0.025(2) 0.022(2) -0.0024(19) -0.0052(19) 0.007(2)
 C9 0.025(2) 0.017(2) 0.019(2) 0.0019(18) 0.0033(18) 0.0002(19)
 C5 0.025(2) 0.013(2) 0.016(2) 0.0010(16) 0.0011(17) -0.0011(17)
 C12 0.020(2) 0.022(2) 0.018(2) -0.0044(18) -0.0033(18) 0.0000(18)
 C7 0.025(2) 0.023(2) 0.020(2) -0.0042(18) -0.0014(18) 0.0002(19)
 C10 0.022(2) 0.026(2) 0.0143(19) -0.0033(18) 0.0059(17) -0.0007(19)
 C13 0.024(2) 0.032(3) 0.019(2) 0.000(2) 0.0006(18) 0.006(2)
 C4 0.027(2) 0.021(2) 0.014(2) -0.0007(17) -0.0018(18) 0.0033(18)
 C15 0.030(3) 0.032(3) 0.026(2) -0.002(2) 0.000(2) -0.004(2)
 C8 0.024(2) 0.026(3) 0.025(2) -0.008(2) -0.0050(19) 0.003(2)
 C6 0.033(3) 0.024(2) 0.024(2) 0.004(2) -0.002(2) -0.006(2)
 C14 0.035(3) 0.049(3) 0.022(2) 0.011(2) 0.004(2) 0.003(3)
 C16 0.033(3) 0.039(3) 0.029(3) -0.011(2) 0.003(2) 0.000(2)

_geom_special_details
;
 All esds (except the esd in the dihedral angle between two l.s. planes)
 are estimated using the full covariance matrix.  The cell esds are taken
 into account individually in the estimation of esds in distances, angles
 and torsion angles; correlations between esds in cell parameters are only
 used when they are defined by crystal symmetry.  An approximate (isotropic)
 treatment of cell esds is used for estimating esds involving l.s. planes.
;
loop_
  _geom_bond_atom_site_label_1
  _geom_bond_atom_site_label_2
  _geom_bond_distance
  _geom_bond_site_symmetry_2
  _geom_bond_publ_flag
 Cu1 O3 1.990(3) . ?
 Cu1 O1 1.992(3) . ?
 Cu1 N2 1.965(3) . ?
 Cu1 O6 2.350(3) . ?
 Cu1 N1 1.974(3) . ?
 Cu2 O5 1.962(3) . ?
 Cu2 O7 1.967(3) . ?
 Cu2 N4 1.965(3) . ?
 Cu2 N5 1.942(3) . ?
 O3 C3 1.281(5) . ?
 O5 C9 1.297(5) . ?
 O1 C1 1.294(5) . ?
 O7 C11 1.297(5) . ?
 O8 C11 1.222(5) . ?
 O4 C3 1.236(5) . ?
 N4 C12 1.468(5) . ?
 N4 C10 1.482(5) . ?
 O2 C1 1.223(5) . ?
 N2 C5 1.333(5) . ?
 N2 C7 1.387(5) . ?
 O6 C9 1.225(5) . ?
 N5 C13 1.327(5) . ?
 N5 C15 1.389(6) . ?
 N1 C2 1.478(5) . ?
 N1 C4 1.477(5) . ?
 N3 C5 1.348(5) . ?
 N3 C8 1.367(6) . ?
 N6 C13 1.341(5) . ?
 N6 C16 1.376(6) . ?
 C1 C2 1.535(6) . ?
 C3 C4 1.528(6) . ?
 C11 C12 1.522(6) . ?
 C9 C10 1.508(6) . ?
 C5 C6 1.493(6) . ?
 C7 C8 1.361(6) . ?
 C13 C14 1.484(7) . ?
 C15 C16 1.342(6) . ?

loop_
  _geom_angle_atom_site_label_1
  _geom_angle_atom_site_label_2
  _geom_angle_atom_site_label_3
  _geom_angle
  _geom_angle_site_symmetry_1
  _geom_angle_site_symmetry_3
  _geom_angle_publ_flag
 O3 Cu1 O1 165.45(12) . . ?
 O3 Cu1 O6 103.29(12) . . ?
 O1 Cu1 O6 82.18(12) . . ?
 N2 Cu1 O3 92.42(13) . . ?
 N2 Cu1 O1 100.93(13) . . ?
 N2 Cu1 O6 92.04(13) . . ?
 N2 Cu1 N1 174.00(15) . . ?
 N1 Cu1 O3 82.08(13) . . ?
 N1 Cu1 O1 84.80(13) . . ?
 N1 Cu1 O6 86.94(13) . . ?
 O5 Cu2 O7 162.31(12) . . ?
 O5 Cu2 N4 85.18(13) . . ?
 N4 Cu2 O7 84.49(13) . . ?
 N5 Cu2 O5 94.79(14) . . ?
 N5 Cu2 O7 96.00(14) . . ?
 N5 Cu2 N4 178.12(15) . . ?
 C3 O3 Cu1 113.6(3) . . ?
 C9 O5 Cu2 112.9(3) . . ?
 C1 O1 Cu1 113.8(3) . . ?
 C11 O7 Cu2 114.3(3) . . ?
 C12 N4 Cu2 109.0(3) . . ?
 C12 N4 C10 116.9(3) . . ?
 C10 N4 Cu2 108.7(2) . . ?
 C5 N2 Cu1 130.8(3) . . ?
 C5 N2 C7 106.5(4) . . ?
 C7 N2 Cu1 122.1(3) . . ?
 C9 O6 Cu1 130.7(3) . . ?
 C13 N5 Cu2 128.9(3) . . ?
 C13 N5 C15 105.8(4) . . ?
 C15 N5 Cu2 125.2(3) . . ?
 C2 N1 Cu1 109.5(3) . . ?
 C4 N1 Cu1 108.9(2) . . ?
 C4 N1 C2 118.3(3) . . ?
 C5 N3 C8 108.2(4) . . ?
 C13 N6 C16 108.7(4) . . ?
 O1 C1 C2 115.9(4) . . ?
 O2 C1 O1 124.8(4) . . ?
 O2 C1 C2 119.3(4) . . ?
 O3 C3 C4 116.3(4) . . ?
 O4 C3 O3 124.3(4) . . ?
 O4 C3 C4 119.3(4) . . ?
 O7 C11 C12 115.8(4) . . ?
 O8 C11 O7 124.4(4) . . ?
 O8 C11 C12 119.8(4) . . ?
 N1 C2 C1 109.6(3) . . ?
 O5 C9 C10 117.0(4) . . ?
 O6 C9 O5 125.2(4) . . ?
 O6 C9 C10 117.8(4) . . ?
 N2 C5 N3 110.0(4) . . ?
 N2 C5 C6 125.9(4) . . ?
 N3 C5 C6 124.1(4) . . ?
 N4 C12 C11 111.6(3) . . ?
 C8 C7 N2 108.6(4) . . ?
 N4 C10 C9 111.8(3) . . ?
 N5 C13 N6 110.0(4) . . ?
 N5 C13 C14 126.3(4) . . ?
 N6 C13 C14 123.7(4) . . ?
 N1 C4 C3 109.3(3) . . ?
 C16 C15 N5 109.9(4) . . ?
 C7 C8 N3 106.7(4) . . ?
 C15 C16 N6 105.7(4) . . ?

_shelx_res_file
;
    exp_20672.res created by SHELXL-2014/7

TITL exp_20672_a.res in P2(1)/n
REM Old TITL exp_20672_a.res in P2(1)/n
REM SHELXT solution in P2(1)/n
REM R1 0.119, Rweak 0.010, Alpha 0.056, Orientation as input
REM Formula found by SHELXT: C18 N5 O9 Cu2
CELL 0.71073 7.7688 7.5427 36.6233 90 93.017 90
ZERR 4 0.0008 0.0006 0.0023 0 0.007 0
LATT 1
SYMM 0.5-X,0.5+Y,0.5-Z
SFAC C H Cu N O
UNIT 64 96 8 24 36

L.S. 10
PLAN  20
SIZE 0.2 0.2 0.04
TEMP -100.15
LIST 6
fmap 2
acta
REM <olex2.extras>
REM <HklSrc "%.\\exp_20672.hkl">
REM </olex2.extras>

WGHT    0.035400    0.241500
FVAR       0.34195
CU1   3    0.265253    0.048181    0.659561    11.00000    0.01899    0.02091 =
         0.01232   -0.00054   -0.00020    0.00418
CU2   3    0.678862    0.557407    0.604537    11.00000    0.01944    0.03148 =
         0.01402   -0.00432    0.00180   -0.00587
O3    5    0.453131   -0.047128    0.630307    11.00000    0.01881    0.01958 =
         0.01611   -0.00133   -0.00013    0.00311
O5    5    0.467041    0.436829    0.617647    11.00000    0.02198    0.02618 =
         0.01583   -0.00120   -0.00002   -0.00418
O1    5    0.041647    0.134493    0.677062    11.00000    0.02335    0.02047 =
         0.01854   -0.00109    0.00141    0.00205
O7    5    0.916927    0.646837    0.605859    11.00000    0.01913    0.03840 =
         0.01710   -0.00529   -0.00051   -0.00525
AFIX   6
O1W   5    0.185766    0.491134    0.569858    11.00000    0.02148    0.04318 =
         0.02234   -0.00495   -0.00017    0.00183
H1WA  2    0.270206    0.503641    0.585368    11.00000   -1.50000
H1WB  2    0.101526    0.540151    0.579808    11.00000   -1.50000
AFIX   0

O8    5    1.125976    0.739972    0.645294    11.00000    0.01842    0.03156 =
         0.02902   -0.00536   -0.00039   -0.00325
O4    5    0.489011   -0.173468    0.576309    11.00000    0.03625    0.03403 =
         0.02438   -0.00652    0.00549    0.01224
N4    4    0.670003    0.672224    0.652565    11.00000    0.01503    0.01513 =
         0.01562   -0.00241   -0.00155   -0.00136
AFIX  13
H4    2    0.616723    0.791757    0.648488    11.00000   -1.20000
AFIX   0
O2    5   -0.191533    0.282863    0.656140    11.00000    0.02338    0.04068 =
         0.04406   -0.00211    0.00072    0.01353
N2    4    0.384653   -0.021850    0.705956    11.00000    0.01843    0.01540 =
         0.01574   -0.00283   -0.00155   -0.00082
O6    5    0.342514    0.347026    0.668223    11.00000    0.05055    0.02884 =
         0.02426   -0.00441    0.01147   -0.01768
N5    4    0.683037    0.450226    0.556384    11.00000    0.02183    0.02878 =
         0.01397   -0.00520    0.00094   -0.00215
N1    4    0.169174    0.118400    0.610719    11.00000    0.02217    0.01911 =
         0.01542   -0.00086    0.00181    0.00434
AFIX  13
H1    2    0.220489    0.236444    0.605262    11.00000   -1.20000
AFIX   0
N3    4    0.462776   -0.152950    0.757761    11.00000    0.03102    0.02070 =
         0.01585    0.00368   -0.00101    0.00349
AFIX  43
H3    2    0.456577   -0.212391    0.778326    11.00000   -1.20000
AFIX   0
N6    4    0.709590    0.403592    0.498056    11.00000    0.03659    0.04116 =
         0.01474   -0.00268    0.00165    0.00825
AFIX  43
H6    2    0.734427    0.421554    0.475182    11.00000   -1.20000
AFIX   0
C1    1   -0.062801    0.194527    0.651262    11.00000    0.01880    0.02260 =
         0.02376   -0.00258    0.00018   -0.00031
C3    1    0.404994   -0.082789    0.597127    11.00000    0.02535    0.01516 =
         0.01801    0.00125    0.00047    0.00130
C11   1    0.976374    0.697109    0.637972    11.00000    0.01791    0.01732 =
         0.02222    0.00219    0.00219    0.00104
C2    1   -0.018633    0.146435    0.612128    11.00000    0.02553    0.02486 =
         0.02185   -0.00236   -0.00525    0.00733
AFIX  23
H2A   2   -0.080745    0.037140    0.604298    11.00000   -1.20000
H2B   2   -0.055548    0.243272    0.595229    11.00000   -1.20000
AFIX   0
C9    1    0.444750    0.439851    0.652479    11.00000    0.02501    0.01704 =
         0.01862    0.00191    0.00332    0.00018
C5    1    0.329045   -0.112348    0.734286    11.00000    0.02509    0.01350 =
         0.01557    0.00097    0.00109   -0.00113
C12   1    0.846704    0.700351    0.667692    11.00000    0.01983    0.02219 =
         0.01772   -0.00443   -0.00332    0.00001
AFIX  23
H12A  2    0.876348    0.606639    0.685878    11.00000   -1.20000
H12B  2    0.853453    0.816121    0.680424    11.00000   -1.20000
AFIX   0
C7    1    0.561376   -0.003059    0.712146    11.00000    0.02482    0.02252 =
         0.01971   -0.00422   -0.00142    0.00024
AFIX  43
H7    2    0.636235    0.057468    0.696672    11.00000   -1.20000
AFIX   0
C10   1    0.553303    0.568808    0.675194    11.00000    0.02169    0.02615 =
         0.01434   -0.00330    0.00587   -0.00072
AFIX  23
H10A  2    0.476848    0.651179    0.687780    11.00000   -1.20000
H10B  2    0.622712    0.502758    0.694121    11.00000   -1.20000
AFIX   0
C13   1    0.732415    0.520780    0.525434    11.00000    0.02394    0.03216 =
         0.01884   -0.00048    0.00064    0.00618
C4    1    0.231355   -0.006547    0.583307    11.00000    0.02723    0.02057 =
         0.01429   -0.00069   -0.00180    0.00325
AFIX  23
H4A   2    0.244165    0.055779    0.559816    11.00000   -1.20000
H4B   2    0.146873   -0.103661    0.579136    11.00000   -1.20000
AFIX   0
C15   1    0.625596    0.280505    0.547488    11.00000    0.02950    0.03241 =
         0.02605   -0.00212   -0.00040   -0.00411
AFIX  43
H15   2    0.581968    0.197846    0.564253    11.00000   -1.20000
AFIX   0
C8    1    0.609671   -0.085811    0.744094    11.00000    0.02387    0.02650 =
         0.02522   -0.00776   -0.00502    0.00337
AFIX  43
H8    2    0.723355   -0.095107    0.754811    11.00000   -1.20000
AFIX   0
C6    1    0.146979   -0.165997    0.739478    11.00000    0.03330    0.02425 =
         0.02415    0.00380   -0.00166   -0.00622
AFIX 137
H6A   2    0.068803   -0.073999    0.729506    11.00000   -1.50000
H6B   2    0.129956   -0.181066    0.765620    11.00000   -1.50000
H6C   2    0.122665   -0.278145    0.726715    11.00000   -1.50000
AFIX   0
C14   1    0.805732    0.700666    0.520918    11.00000    0.03490    0.04947 =
         0.02173    0.01114    0.00439    0.00280
AFIX 137
H14A  2    0.745028    0.785211    0.535972    11.00000   -1.50000
H14B  2    0.792122    0.736019    0.495179    11.00000   -1.50000
H14C  2    0.928459    0.699548    0.528622    11.00000   -1.50000
AFIX   0
C16   1    0.640903    0.250672    0.511683    11.00000    0.03343    0.03856 =
         0.02871   -0.01113    0.00254    0.00039
AFIX  43
H16   2    0.610615    0.145795    0.498494    11.00000   -1.20000
AFIX   0
HKLF 4

REM  exp_20672_a.res in P2(1)/n
REM R1 =  0.0603 for    3758 Fo > 4sig(Fo)  and  0.0968 for all    5400 data
REM    303 parameters refined using      0 restraints

END

WGHT      0.0354      0.2415

REM Highest difference peak  0.597,  deepest hole -0.770,  1-sigma level  0.125
Q1    1   0.3735 -0.0171  0.6855  11.00000  0.05    0.60
Q2    1   0.6837  0.4344  0.6092  11.00000  0.05    0.57
Q3    1   0.7367  0.4272  0.6029  11.00000  0.05    0.56
Q4    1   0.5804  0.4860  0.5770  11.00000  0.05    0.55
Q5    1   0.7988  0.5562  0.6025  11.00000  0.05    0.55
Q6    1   0.1693  0.1012  0.6323  11.00000  0.05    0.51
Q7    1   0.3359  0.1843  0.6558  11.00000  0.05    0.50
Q8    1   0.9236  0.5742  0.6146  11.00000  0.05    0.50
Q9    1   0.2471 -0.0853  0.6494  11.00000  0.05    0.50
Q10   1   0.0195  0.0548  0.6513  11.00000  0.05    0.49
Q11   1   1.0639  0.6095  0.6591  11.00000  0.05    0.48
Q12   1   0.6666  0.3588  0.5583  11.00000  0.05    0.48
Q13   1   0.2780  0.4211  0.6577  11.00000  0.05    0.46
Q14   1   0.2252  0.1829  0.6604  11.00000  0.05    0.46
Q15   1   0.5849  0.6167  0.5778  11.00000  0.05    0.45
Q16   1   0.5214 -0.2431  0.6019  11.00000  0.05    0.45
Q17   1   0.6725  0.7187  0.6058  11.00000  0.05    0.45
Q18   1   0.9051  0.5728  0.6641  11.00000  0.05    0.44
Q19   1   0.6249  0.6507  0.6332  11.00000  0.05    0.44
Q20   1   0.1098 -0.0766  0.6688  11.00000  0.05    0.44
;
_shelx_res_checksum                33802
_shelx_hkl_file
;
   0   0  -5    3.11    2.55
   0   0   5    0.52    1.59
   0   0   6    4.10    3.06
   0   0  -6  491.83   16.91
   0   0  -7    1.26    4.11
   0   0   7    4.32    2.84
   0   0  -8 1725.64   55.21
   0   0  -9   -1.99    4.26
   0   0 -10  351.51   21.21
   0   0 -11   11.54    7.01
   0   0 -12 4970.43  140.29
   0   0 -13   20.93   10.03
   0   0 -14  868.82   40.63
   0   0 -15   13.44    9.20
   0   0 -16 1708.71   66.52
   0   0 -17   29.38   12.21
   0   0 -18 3236.61  108.44
   0   0 -19   57.59   13.45
   0   0 -20 1662.36   70.19
   0   0 -21   55.34   14.98
   0   0 -22 3173.42  113.26
   0   0 -23   70.66   16.46
   0   0 -24  153.72   20.80
   0   0 -25    2.99    5.45
   0   0 -26  149.64   20.42
   0   0 -27   -2.59    6.12
   0   0 -28   84.04   12.85
   0   0 -28   71.86   15.46
   0   0 -29    6.61    5.79
   0   0 -29   14.29   10.52
   0   0 -30  129.27   17.00
   0   0 -30  168.03   23.46
   0   0 -31   29.38    9.94
   0   0 -31    4.03    5.10
   0   0 -32   79.22   18.14
   0   0 -32   88.26   14.45
   0   0 -33   11.54    7.50
   0   0 -33   25.85   11.75
   0   0 -34  458.18   33.72
   0   0 -34  426.19   39.86
   0   0 -35   11.34    5.81
   0   0 -35    9.03    7.98
   0   0 -36   16.44   11.43
   0   0 -36   16.67    6.67
   0   0 -37   20.27    8.27
   0   0 -37   37.01   13.01
   0   0 -38 1377.76   80.66
   0   0 -39   34.72   15.80
   0   0 -40   36.58   15.35
   0   0 -41   -6.47    7.01
   0   0 -42  164.38   28.33
   0   0 -43   20.76   14.00
   0   0 -44   -2.65    8.70
   0   0 -45    1.14    7.98
   0   0 -46   72.35   20.77
   0   0 -47    3.33   10.19
   0   0 -48    9.25    6.98
   0  -1   0   -2.22    2.00
   0  -1   1 1069.29   26.20
   0  -1  -1 1039.30   22.49
   0   1  -2   72.26    5.52
   0  -1  -2   69.67    4.86
   0  -1   2   61.88    5.39
   0   1   2   69.34    5.01
   0   1  -3 1803.17   52.32
   0   1   3 1928.51   52.80
   0  -1   3 1989.32   53.12
   0  -1  -3 1940.37   52.59
   0   1  -4  316.52   11.93
   0  -1   4  331.01   13.67
   0   1   4  307.93   14.33
   0  -1   4  314.62   12.19
   0  -1  -4  328.66   14.27
   0   1   5 1148.20   37.88
   0  -1   5 1228.35   35.84
   0  -1   5 1199.46   35.59
   0  -1  -5 1170.08   37.30
   0   1  -5 1202.44   34.94
   0  -1  -6   83.45    8.12
   0   1  -6  105.53    7.46
   0  -1   6  117.91    8.23
   0   1   6   95.81    8.44
   0  -1   7   25.15    4.28
   0  -1  -7   25.28    4.47
   0   1  -7   25.76    4.11
   0  -1  -8  968.44   36.41
   0  -1   8  993.34   35.10
   0   1  -8  953.21   33.49
   0   1  -9  540.88   17.56
   0  -1  -9  530.63   25.78
   0   1  -9  560.09   23.93
   0   1 -10  385.74   19.88
   0   1 -10  368.66   14.01
   0  -1 -10  357.02   21.75
   0  -1 -11  384.07   23.89
   0   1 -11  425.10   22.22
   0   1 -11  432.47   16.13
   0  -1 -12   28.65    8.27
   0   1 -12   33.39    4.16
   0   1 -12   38.00    7.86
   0   1 -13 1305.51   50.70
   0   1 -13 1451.97   42.32
   0  -1 -13 1301.40   53.92
   0  -1 -14   45.44   11.47
   0   1 -14   37.62    8.92
   0   1 -14   36.75    4.92
   0   1 -15   36.13    4.95
   0  -1 -15   34.35    8.35
   0   1 -15   47.51    9.52
   0  -1 -16  407.22   28.13
   0   1 -16  360.68   17.92
   0   1 -16  369.72   24.78
   0  -1 -17  646.54   36.70
   0   1 -17  519.89   23.80
   0   1 -17  611.34   33.56
   0   1 -18   -0.57    2.02
   0  -1 -18    8.33    8.43
   0   1 -18    1.71    7.14
   0   1 -19  105.34   10.27
   0   1 -19  111.71   14.99
   0  -1 -19  144.06   17.80
   0   1 -20  490.91   24.40
   0   1 -20  498.51   32.58
   0  -1 -20  572.24   37.82
   0   1 -21  239.60   22.64
   0  -1 -21  275.02   26.71
   0   1 -21  236.73   16.19
   0  -1 -22  110.89   17.85
   0   1 -22  109.00   10.99
   0   1 -22  111.11   16.59
   0   1 -23  348.93   21.67
   0   1 -23  376.33   29.71
   0  -1 -23  462.40   35.13
   0   1 -24   51.09    8.28
   0  -1 -24   56.43   14.59
   0   1 -24   57.74   13.01
   0  -1 -25 1694.03   77.98
   0   1 -25 1478.04   56.77
   0   1 -25 1719.94   72.83
   0   1 -26  483.24   27.70
   0   1 -26  527.92   38.22
   0  -1 -26  543.11   42.06
   0   1 -27  536.11   39.24
   0  -1 -27  680.18   47.33
   0   1 -27  569.77   31.09
   0  -1 -28  275.79   31.53
   0   1 -28  212.66   18.29
   0   1 -28  239.13   26.30
   0   1 -29  690.54   46.57
   0  -1 -29  715.73   50.86
   0   1 -29  696.40   36.04
   0   1 -30  219.05   25.96
   0   1 -30  153.51   16.54
   0  -1 -30  256.09   30.08
   0   1 -31   81.45   11.94
   0  -1 -31   84.29   18.22
   0   1 -31  114.44   19.06
   0   1 -32   37.62   11.79
   0  -1 -32   31.17   11.25
   0   1 -32   50.18    9.57
   0   1 -33  128.81   15.67
   0   1 -33  146.49   22.49
   0  -1 -33  142.85   23.75
   0  -1 -34   56.15   17.04
   0   1 -34   70.29   16.31
   0  -1 -35  152.10   24.92
   0  -1 -35  119.22   18.81
   0   1 -35  125.60   20.98
   0  -1 -36   14.60   10.14
   0  -1 -36   43.33   12.53
   0   1 -36   30.05   13.65
   0  -1 -37   10.65    6.90
   0   1 -37   13.15    8.11
   0  -1 -37    7.99    9.11
   0  -1 -38   26.69    9.73
   0   1 -38   37.13   12.74
   0  -1 -38   40.54   14.18
   0  -1 -39   51.16   13.21
   0   1 -39   53.61   15.55
   0  -1 -39   56.42   16.35
   0   1 -40   24.46   12.22
   0  -1 -40    6.66    6.47
   0  -1 -40   11.52    7.94
   0  -1 -41  327.89   33.65
   0  -1 -41  422.09   44.45
   0   1 -41  397.76   42.35
   0  -1 -42  105.77   23.54
   0   1 -42   69.06   18.84
   0  -1 -43  314.77   39.32
   0   1 -43  281.51   37.63
   0   1 -44    1.44    6.21
   0  -1 -44   -6.67    9.91
   0  -1 -45   20.08   11.27
   0   1 -45   53.32   19.47
   0   1 -46  116.92   24.55
   0  -1 -46  149.16   29.31
   0  -1 -47  321.04   41.97
   0   1 -47  228.94   35.19
   0   1 -48   23.65   13.80
   0  -2   0 2871.92   44.09
   0   2   0 2799.83   44.05
   0   2  -1  239.65   14.83
   0  -2   1  224.72    9.70
   0   2   1  230.37   11.32
   0  -2  -1  211.92   10.72
   0   2  -2    5.62    3.49
   0   2   2    5.01    2.51
   0  -2   2   11.73    2.48
   0  -2  -2    9.31    2.96
   0   2   3 2076.36   59.30
   0   2  -3 2066.11   63.42
   0  -2  -3 2052.75   58.92
   0   2  -4 1042.18   37.92
   0   2   4 1078.68   35.93
   0  -2  -4 1041.13   35.64
   0  -2   4 1056.64   30.83
   0  -2  -5 4047.93  110.11
   0  -2   5 4093.70  104.21
   0   2  -5 4142.64  112.12
   0  -2   6  813.22   26.60
   0   2  -6  778.49   30.79
   0  -2  -6  801.29   30.91
   0  -2   7  230.10   12.21
   0  -2  -7  219.57   14.46
   0  -2   8   75.10    4.69
   0  -2  -8   73.71    8.69
   0   2  -8   75.37    7.17
   0  -2   8   66.15    7.20
   0  -2  -9  146.09   12.83
   0   2  -9  144.11   10.54
   0  -2 -10  979.60   40.58
   0   2 -10 1012.19   35.97
   0  -2 -11  894.01   39.45
   0   2 -11  943.58   35.17
   0  -2 -12    5.20    4.85
   0   2 -12    9.53    4.18
   0  -2 -13 1002.47   45.87
   0   2 -13 1036.65   40.29
   0   2 -13 1048.25   29.61
   0   2 -14  231.52    9.83
   0   2 -14  228.82   16.83
   0  -2 -14  217.54   20.27
   0   2 -15    7.40    4.11
   0  -2 -15    6.45    6.06
   0   2 -15   19.13    3.33
   0   2 -16  170.11    8.88
   0  -2 -16  163.39   18.23
   0   2 -16  164.46   15.38
   0   2 -17 1882.35   67.38
   0  -2 -17 1816.52   74.56
   0   2 -17 1933.01   53.25
   0   2 -18  730.39   36.98
   0   2 -18  762.09   25.84
   0  -2 -18  736.74   43.22
   0  -2 -19   73.69   14.32
   0   2 -19   83.37   12.32
   0   2 -19   73.94    6.41
   0  -2 -20   76.30   13.62
   0   2 -20  100.24    7.90
   0   2 -20   84.96   13.06
   0   2 -21  874.11   30.85
   0   2 -21  781.34   41.99
   0  -2 -21  968.78   52.13
   0   2 -22  826.17   30.33
   0  -2 -22  932.76   51.91
   0   2 -22  736.22   41.78
   0   2 -23   58.10    6.74
   0   2 -23   55.43   11.57
   0  -2 -23   62.80   14.34
   0   2 -24   13.93    3.59
   0  -2 -24   13.99    9.70
   0   2 -24   23.89    9.08
   0   2 -25  469.63   33.47
   0  -2 -25  523.63   40.31
   0   2 -25  434.50   21.65
   0   2 -26    8.26    7.24
   0  -2 -26    4.05    8.83
   0   2 -26   -1.07    1.85
   0   2 -27  152.41   19.60
   0   2 -27  132.84   11.54
   0  -2 -27  158.18   23.18
   0   2 -28    7.57    3.63
   0   2 -28   12.51    6.42
   0  -2 -28   14.63    9.13
   0  -2 -29   48.12   16.04
   0   2 -29   31.04    9.66
   0  -2 -30  293.62   33.58
   0   2 -30  252.04   27.27
   0  -2 -31   77.92   17.95
   0   2 -31   98.01   17.83
   0   2 -32  111.66   19.29
   0  -2 -32  151.45   24.33
   0  -2 -33   78.80   18.88
   0   2 -33   82.37   16.73
   0   2 -34  237.64   29.07
   0  -2 -34  237.22   31.85
   0   2 -35  243.02   29.26
   0  -2 -35  256.28   33.28
   0  -2 -36   -7.41    8.00
   0   2 -36    0.40    7.06
   0   2 -37   59.56   16.08
   0  -2 -37   50.64   16.40
   0  -2 -38  672.81   56.42
   0   2 -38  629.25   50.17
   0   2 -39  142.33   24.89
   0  -2 -39  152.42   27.48
   0  -2 -40   17.27   11.62
   0   2 -40   12.98    7.67
   0  -2 -40   22.14   12.05
   0  -2 -41  135.46   26.49
   0   2 -41  108.72   22.18
   0  -2 -41  104.52   20.23
   0   2 -42  138.84   25.29
   0  -2 -42  147.37   27.30
   0  -2 -42  131.23   22.47
   0   2 -43  130.29   25.25
   0  -2 -43  162.96   25.61
   0  -2 -43  192.51   32.11
   0   2 -44   48.77   16.68
   0  -2 -44   57.43   18.63
   0  -2 -44   47.78   14.69
   0   2 -45   11.81   10.35
   0  -2 -45   -1.36    9.31
   0  -2 -46   21.91   13.86
   0   2 -46   -8.81   10.25
   0   2 -47    2.11    6.94
   0   2 -48   34.42   16.87
   0   3   0    1.36    3.36
   0  -3   0    2.17    1.62
   0   3   1    3.92    2.28
   0  -3   1    1.22    1.42
   0  -3  -1    0.13    2.24
   0   3  -1   -2.61    5.20
   0   3   1   -0.35    1.77
   0   3   2   20.36    3.95
   0   3  -2   29.14    7.07
   0  -3  -2   30.55    4.81
   0  -3   2   28.96    3.46
   0  -3   3 1211.70   36.00
   0   3  -3 1220.08   47.83
   0  -3  -3 1171.18   40.16
   0   3  -4  949.13   40.94
   0  -3  -4 1008.29   35.92
   0   3  -5 1193.36   47.57
   0  -3  -5 1281.69   43.34
   0  -3   5 1216.02   36.76
   0  -3   6    3.85    1.93
   0  -3  -6   16.93    5.36
   0   3  -6    7.79    5.54
   0   3  -7  931.76   39.95
   0  -3   7  942.17   31.02
   0  -3  -7  906.26   36.97
   0  -3   8 2607.26   73.07
   0  -3  -8 2656.81   81.39
   0   3   9  492.46   29.16
   0  -3  -9  461.50   25.42
   0  -3 -10  548.02   28.80
   0  -3  10  527.35   19.14
   0  -3 -11  173.33   15.80
   0  -3  11  171.63    8.72
   0  -3  12 1289.27   36.29
   0  -3 -12 1388.38   54.14
   0   3 -13  628.72   27.34
   0  -3 -13  655.99   34.56
   0  -3  13  515.26   17.04
   0  -3 -14   13.13    7.01
   0   3 -14   10.56    4.16
   0   3 -15   39.84    7.60
   0  -3 -15   20.88    7.44
   0   3 -16   85.77   10.73
   0  -3 -16   85.27   13.93
   0  -3 -17  468.53   33.30
   0   3 -17  469.18   26.65
   0  -3 -18   12.37    8.72
   0   3 -18    5.77    4.29
   0  -3 -19  308.96   27.88
   0   3 -19  341.80   23.59
   0   3 -20  185.60   17.49
   0  -3 -20  182.80   21.97
   0  -3 -21   30.64   10.07
   0   3 -21   41.22    9.12
   0   3 -22  405.33   28.09
   0  -3 -22  415.76   34.59
   0   3 -23  150.13   17.31
   0  -3 -23  165.41   21.84
   0  -3 -24  402.44   35.66
   0   3 -24  410.04   29.84
   0  -3 -25  401.19   36.29
   0   3 -25  373.28   29.05
   0  -3 -26  349.35   34.08
   0   3 -26  276.94   25.51
   0   3 -27  483.62   35.23
   0  -3 -27  521.73   43.14
   0   3 -28  197.70   22.50
   0  -3 -28  239.64   29.66
   0   3 -29  128.18   18.73
   0  -3 -29  168.66   25.44
   0  -3 -30  577.76   47.93
   0   3 -30  428.39   35.27
   0   3 -31  146.06   21.49
   0  -3 -31  192.17   28.13
   0   3 -32  121.26   19.67
   0  -3 -32  149.89   24.76
   0  -3 -33   19.07   10.51
   0   3 -33    9.37    7.70
   0   3 -34    6.95    6.36
   0  -3 -34   11.28    9.65
   0  -3 -35   66.37   19.77
   0   3 -35   57.31   13.67
   0   3 -36   36.26   12.38
   0  -3 -36   27.61   14.80
   0  -3 -37   87.15   20.88
   0   3 -37   42.62   13.51
   0  -3 -38  123.62   24.52
   0   3 -38  111.85   21.74
   0   3 -39   42.15   16.05
   0  -3 -39   35.13   15.46
   0  -3 -40   60.61   18.60
   0   3 -40   20.30    9.04
   0   3 -41   43.62   15.08
   0  -3 -41   50.04   17.51
   0  -3 -42  323.09   41.29
   0   3 -42  254.09   33.07
   0  -3 -43   71.14   19.80
   0   3 -43   51.02   16.98
   0  -3 -43   47.79   16.01
   0  -3 -44   41.07   16.27
   0   3 -44   32.96   12.64
   0  -3 -44   29.27   13.41
   0   3 -45   28.83   13.35
   0  -3 -45   -5.41   10.25
   0  -3 -45   11.26   11.40
   0   3 -46   81.57   19.81
   0  -3 -46  148.34   25.46
   0   3 -47    9.01    8.32
   0  -3 -47   25.62   12.85
   0   3 -48   61.49   17.86
   0   3 -49    9.30    8.17
   0  -4   0  178.80   11.77
   0  -4  -1  276.61   15.60
   0  -4   1  275.34   14.38
   0   4  -1  286.16   22.53
   0   4  -2  171.50   17.59
   0  -4   2  142.68    9.60
   0  -4  -2  145.56   11.24
   0  -4   3   66.48    6.11
   0  -4  -3   73.37    8.27
   0   4  -3   56.52   10.62
   0  -4  -4   67.15    8.07
   0  -4   4   56.07    5.55
   0   4  -4   55.14   11.17
   0  -4   5   55.38    5.57
   0   4  -5   73.90   12.45
   0  -4  -5   52.64    7.76
   0  -4   6  253.09   12.80
   0   4  -6  269.89   21.80
   0  -4   6  201.92   11.56
   0  -4  -6  243.59   17.02
   0   4  -7   14.17    5.01
   0  -4   7    7.64    2.42
   0  -4  -7   14.53    5.77
   0   4  -8  209.40   19.61
   0  -4   8  146.22   10.06
   0  -4  -8  189.81   15.37
   0  -4  -9  168.10   15.30
   0  -4 -10  136.64   14.31
   0   4  10  174.03   18.78
   0   4  11  163.10   18.96
   0  -4 -11  144.65   15.33
   0  -4 -12   95.82   12.98
   0  -4  12   70.17    6.27
   0   4  12  111.54   15.62
   0  -4 -13 1382.65   54.84
   0   4  13 1482.23   60.94
   0  -4 -14  778.93   40.43
   0   4  14  837.82   44.51
   0  -4  14  568.52   20.64
   0  -4 -15    3.28    5.65
   0   4  15    0.18    4.69
   0  -4  15    1.57    1.10
   0  -4 -16  358.26   28.84
   0   4  16  378.75   30.35
   0  -4 -17 1205.45   59.88
   0   4  17 1328.09   61.58
   0  -4 -18   46.24   12.79
   0   4  18   59.41   13.37
   0   4  19   41.93   10.74
   0  -4 -19   37.15   10.58
   0  -4 -20    9.80    7.31
   0   4  20   12.10    7.22
   0  -4 -21  427.57   35.33
   0   4  21  459.71   34.79
   0   4  22  104.19   16.91
   0   4 -22  119.76   14.82
   0  -4 -22  133.33   20.93
   0   4  23   73.81   13.59
   0  -4 -23  109.83   18.01
   0   4 -23   94.05   13.53
   0   4  24   22.75    9.69
   0   4 -24   14.00    6.06
   0  -4 -24    0.14    5.91
   0   4 -25   82.66   13.93
   0  -4 -25  107.46   20.67
   0   4  25   77.97   15.19
   0   4  26    2.03    5.31
   0   4 -26    7.40    5.42
   0  -4 -26   -7.77    8.12
   0   4  27    8.83    8.19
   0  -4 -27    3.43    6.92
   0   4 -27    5.52    5.30
   0   4  28   91.37   16.58
   0  -4 -28  113.18   20.48
   0   4 -28   87.06   14.44
   0   4  29   23.24   10.62
   0   4 -29   23.61    8.98
   0  -4 -29   33.84   13.27
   0  -4 -30   10.59   10.65
   0   4 -30   11.71    8.07
   0   4  30   26.66   11.42
   0  -4 -31  269.49   33.46
   0   4 -31  234.03   25.51
   0   4  31  221.45   25.77
   0  -4 -32   28.77   13.04
   0   4  32   17.86    9.72
   0   4 -32   30.19    9.47
   0   4  33  271.41   28.87
   0   4 -33  249.10   27.51
   0  -4 -33  327.69   38.65
   0   4 -34   51.86   13.94
   0   4  34   47.06   13.55
   0  -4 -34   67.71   19.70
   0   4 -35  273.73   29.98
   0  -4 -35  339.61   40.00
   0   4  35  340.83   32.38
   0  -4 -36   -2.26   10.36
   0   4 -36    8.32    8.03
   0   4 -37  148.93   22.67
   0  -4 -37  187.77   30.58
   0   4 -38   12.64   10.07
   0  -4 -38   29.90   14.53
   0  -4 -39  279.86   37.46
   0  -4 -40   14.83   12.38
   0  -4 -41   30.36   15.95
   0  -4 -42    6.16    8.61
   0  -4 -43   32.06   16.51
   0  -4 -44   33.69   14.66
   0  -4 -45    9.21    6.09
   0  -4 -46   18.39   13.36
   0   5   0    3.29    7.06
   0  -5   0    2.08    1.81
   0   5  -1    6.04    5.65
   0  -5  -1   17.45    4.34
   0  -5   1   14.60    3.53
   0   5   1   10.74    6.43
   0  -5   2    5.78    2.48
   0   5  -2   10.92    7.50
   0  -5  -2    5.01    3.57
   0   5   2   10.57    8.17
   0  -5  -3    2.15    3.75
   0  -5   3    1.86    1.53
   0   5  -3    0.08    6.28
   0   5   3    0.44    5.22
   0   5   4   93.12   15.61
   0  -5  -4  101.93   10.46
   0  -5   4  102.98    8.26
   0   5  -4   95.51   15.17
   0  -5   5    4.15    1.71
   0   5   5    5.44    5.22
   0  -5   5   -0.45    1.39
   0  -5  -5    1.27    3.57
   0   5  -5    9.69    7.92
   0  -5  -6   87.38   10.61
   0  -5   6   35.87    4.62
   0   5  -6   95.28   14.94
   0   5   6   84.40   14.88
   0  -5   6   94.15    7.62
   0   5   7   56.51   12.43
   0   5  -7   63.31   12.13
   0  -5   7   47.24    5.42
   0  -5   7   16.20    3.17
   0  -5  -7   48.06    8.65
   0  -5   8 1212.43   32.77
   0   5   8 1153.87   55.18
   0   5  -8 1109.46   51.14
   0  -5  -8 1086.38   42.24
   0  -5   9  118.24    9.36
   0   5  -9  114.31   16.27
   0  -5  -9  112.74   13.75
   0   5   9  110.12   18.04
   0   5  10  325.46   28.93
   0  -5 -10  295.78   22.66
   0   5  11   84.35   15.85
   0  -5 -11   82.55   13.21
   0  -5 -12 1193.75   53.87
   0   5  12 1261.47   62.77
   0  -5 -13    6.53    7.47
   0   5  13    9.23    8.74
   0   5  14  240.93   26.30
   0  -5 -14  210.35   21.75
   0   5  15   72.06   14.97
   0  -5 -15   48.37   11.78
   0  -5 -16  110.19   16.82
   0   5  16  126.76   19.70
   0   5  17   17.58   10.02
   0  -5 -17   39.64   12.56
   0  -5 -18   46.90   12.18
   0   5  18   42.85   11.88
   0  -5 -19   72.09   15.07
   0   5  19   64.35   13.01
   0   5  20  224.13   26.39
   0  -5 -20  193.82   23.80
   0   5  21    2.67    7.49
   0  -5 -21   -5.36    6.39
   0  -5 -22   17.91   12.56
   0   5  22   16.58    9.40
   0  -5 -23   51.91   13.54
   0   5  23   44.80   13.37
   0   5  24  349.64   33.93
   0  -5 -24  395.44   37.00
   0  -5 -25   23.19   10.43
   0   5  25   17.46   10.07
   0  -5 -26  694.34   51.33
   0   5  26  599.04   45.38
   0   5  27   16.22   11.19
   0  -5 -27   10.07    9.33
   0   5  28  388.05   36.25
   0  -5 -28  433.34   41.93
   0  -5 -29   40.58   16.11
   0   5  29   11.07    9.82
   0   5  30  740.61   52.27
   0  -5 -30  848.73   61.29
   0  -5 -31    3.84    8.32
   0   5  31   12.91    9.12
   0  -5 -32  -15.68   11.50
   0   5  32   -4.74    6.19
   0   5  33    7.10    9.01
   0  -5 -33   16.52   11.16
   0   5  34  145.00   22.96
   0  -5 -34  141.16   26.26
   0  -5 -35    3.53    8.92
   0   5  35   10.28    7.13
   0  -5 -36   18.23   12.02
   0  -5 -37   13.78   10.22
   0  -5 -38   14.82   11.19
   0  -5 -39   36.72   16.16
   0  -5 -40   -4.47   10.63
   0  -5 -41    8.90   11.30
   0  -5 -42  195.25   33.60
   0   6   0   19.59   10.33
   0  -6   0   32.32    5.35
   0   6  -1  298.00   29.73
   0   6   1  322.44   30.84
   0  -6   1  261.52   15.76
   0  -6  -1  290.18   17.41
   0   6   2   31.07   11.37
   0  -6  -2   35.36    6.17
   0   6  -2   46.17   14.06
   0  -6  -3    3.96    2.90
   0   6   3   14.26    6.56
   0   6  -3   16.23    8.34
   0  -6  -4   95.13   10.95
   0   6   4   99.52   17.67
   0   6  -4   96.35   16.91
   0   6  -5  246.52   26.43
   0  -6  -5  242.29   18.51
   0   6   5  285.96   28.61
   0   6  -6    9.28    8.73
   0   6   6   33.74   11.52
   0  -6  -6   13.93    5.29
   0   6  -7   14.10    7.58
   0   6   7   11.10    7.85
   0  -6  -7   12.10    5.95
   0   6  -8  170.43   21.98
   0   6   8  154.13   22.43
   0  -6  -8  178.03   17.11
   0   6   9   69.57   15.79
   0  -6  -9   92.37   12.96
   0   6  10   23.92    9.51
   0  -6 -10   25.31    6.82
   0  -6 -11  188.59   19.84
   0   6  11  240.66   29.36
   0   6  12   14.47    9.96
   0  -6 -12    2.87    5.20
   0  -6 -13  511.44   35.76
   0   6  13  545.41   42.86
   0  -6 -14   94.88   15.35
   0   6  14   98.59   19.39
   0   6  15  167.31   23.93
   0  -6 -15  165.33   20.21
   0  -6 -16   20.53   10.47
   0   6  16   -0.42    6.11
   0   6  17  429.62   38.30
   0  -6 -17  413.18   34.40
   0   6  18  134.66   22.22
   0  -6 -18  134.71   20.16
   0   6  19   -3.84    7.07
   0  -6 -19   32.24   12.34
   0  -6 -20  196.18   24.89
   0   6  20  193.92   26.35
   0  -6 -21  283.32   30.87
   0   6  21  283.18   31.97
   0   6  22   24.35    9.93
   0  -6 -22   40.65   14.52
   0  -6 -23   40.62   13.55
   0   6  23    5.68    9.14
   0  -6 -24   66.29   16.76
   0   6  24   70.67   16.47
   0  -6 -25   59.37   15.38
   0   6  25   53.27   14.83
   0  -6 -26  -15.89    9.35
   0   6  26   -1.22    8.39
   0  -6 -27   10.42   11.48
   0   6  27    3.90    8.33
   0   6  28   10.09    8.55
   0  -6 -28    1.93    7.89
   0  -6 -29  167.95   27.17
   0   6  29  156.44   25.13
   0  -6 -30    7.48    7.11
   0   6  30   25.84   11.99
   0   6  31   30.37   14.17
   0  -6 -31   34.15   13.69
   0   6  32    8.54    9.82
   0  -6 -32   52.58   17.93
   0   6  33  134.60   24.09
   0  -6 -33  137.60   25.70
   0  -6 -34   11.26    9.48
   0   6  34   18.50   11.21
   0  -6 -35  130.10   25.89
   0   6  35  117.07   22.06
   0  -6 -36    2.72    9.03
   0  -6 -37   57.84   17.94
   0  -6 -38    7.47    8.88
   0  -6 -39   91.92   22.46
   0  -6 -40    9.30    9.17
   0   7   0    3.19   10.55
   0   7  -1  111.52   20.58
   0   7   1  149.32   23.90
   0   7  -2   11.36    9.16
   0   7   2    1.66    7.95
   0   7   3   22.90   14.19
   0   7  -3   17.84    8.91
   0   7   4  160.88   24.28
   0   7  -4  137.98   21.40
   0   7  -5   47.50   14.22
   0   7   5   60.89   16.57
   0   7  -6    6.08    8.36
   0   7   6    9.42    8.33
   0   7  -7   37.56   14.11
   0   7   7   27.28   11.21
   0   7   8  350.23   36.44
   0   7   9  209.67   28.59
   0   7  10  131.68   22.85
   0   7  11   38.34   15.08
   0   7  12  368.09   37.38
   0   7  13  177.39   26.46
   0   7  14  145.46   24.07
   0   7  15   12.22   10.81
   0   7  16   24.49   13.24
   0   7  17   34.54   12.87
   0   7  18   53.78   16.99
   0  -7 -18   51.61   13.50
   0   7  19   54.00   15.03
   0  -7 -19   49.56   12.23
   0   7  20   16.58    9.41
   0  -7 -20   25.12   10.63
   0  -7 -21    4.26    6.83
   0   7  21   13.59   11.10
   0  -7 -22    9.69    7.84
   0   7  22   -7.31    7.91
   0   7  23   -7.14    8.96
   0  -7 -23    9.50    9.23
   0  -7 -24   72.66   17.66
   0   7  24   72.76   19.48
   0   7  25  112.77   22.18
   0  -7 -25  122.02   22.54
   0  -7 -26  129.75   23.95
   0   7  26  100.26   21.93
   0   7  27   56.54   17.51
   0  -7 -27   72.61   19.67
   0  -7 -28   22.19   12.39
   0   7  28   42.90   15.81
   0   7  29   47.87   16.46
   0  -7 -29   52.42   15.97
   0   7  30  222.03   32.15
   0  -7 -30  219.02   32.42
   0   7  31  121.38   24.24
   0  -7 -31  142.35   26.39
   0   7  32   17.86   12.90
   0  -7 -32   16.14   12.30
   0   7  33    7.79    8.28
   0  -7 -33   14.95   12.11
   0   7  34   40.07   15.37
   0  -7 -34   58.67   17.51
   0  -7 -35   37.05   14.36
   0   7  35    2.73    6.05
   0  -7 -36    0.34    6.09
   0  -7 -37    4.75    7.10
   0  -7 -38   19.17   13.11
   0   8   0  448.80   43.07
   0   8  -1   49.31   16.39
   0   8   1   21.35   10.15
   0   8  -2   31.84   15.36
   0   8   2   10.57    8.67
   0   8  -3   36.75   15.37
   0   8   3   37.34   14.79
   0   8  -4  387.73   39.41
   0   8   4  416.28   41.72
   0   8   5   72.19   18.87
   0   8  -5   86.23   19.98
   0   8   6   41.44   13.78
   0   8   7   16.80   12.87
   0   8   8   24.61   11.74
   0   8   9   14.21   11.40
   0   8  10   78.77   20.40
   0   8  11   18.70   13.31
   0   8  12  112.30   21.63
   0   8  13   64.18   19.12
   0   8  14   49.45   18.43
   0   8  15   11.53   11.77
   0   8  16  165.70   28.57
   0   8  17  203.68   30.88
   0   8  18   91.98   21.91
   0   8  19    7.24    8.12
   0   8  20  114.06   25.11
   0   8  21   71.01   19.27
   0   8  22   88.80   22.17
   0   8  23   41.88   16.27
   0   8  24   19.98   12.06
   0   8  25   42.96   17.25
   0   8  26   13.80   13.84
   0   8  27   -4.54   10.46
   0   8  28   20.75   11.67
   0   8  29   -8.47    9.81
   0   8  30   27.69   13.69
   0   8  31    3.04    8.36
   0   8  32   26.48   13.70
   0   9   0   22.11   12.33
   0   9   1   16.18   12.95
   0   9  -1   31.43   17.06
   0   9  -2   33.09   14.09
   0   9   2   61.53   20.58
   0   9   3   52.11   20.37
   0   9   4    8.87   10.63
   0   9   5  111.45   24.22
   0   9   6   40.50   17.58
   0   9   7   93.26   23.00
   0   9   8   27.01   15.18
   0   9   9  252.40   36.06
   0   9  10   39.99   18.43
   0   9  11   29.08   15.44
   0   9  12   10.10   12.02
   0   9  13  141.10   27.03
   0   9  14   65.34   21.26
   0   9  15    6.77   13.35
   0   9  16   83.91   23.22
   0   9  17    3.13    9.15
   0   9  18    3.23    7.87
   0   9  19   31.06   15.95
   0   9  20   27.34   15.14
   1   0 -48   18.36   16.15
   1   0 -47   14.32   11.25
   1   0 -46   10.32   11.32
   1   0 -45  772.76   63.58
   1   0 -44    8.51    8.51
   1   0 -43   60.79   19.60
   1   0 -42    4.68    8.29
   1   0 -41  332.56   38.48
   1   0 -40   31.57   14.00
   1   0 -39   16.06   10.64
   1   0 -39   18.67    8.97
   1   0 -38   -2.40    6.82
   1   0 -38   15.27    7.81
   1   0 -37   25.03    9.41
   1   0 -37   33.33   14.34
   1   0 -36   23.17   10.60
   1   0 -36    0.62    7.22
   1   0 -35  406.79   39.39
   1   0 -35  420.93   33.48
   1   0 -34   13.34    8.72
   1   0 -34   14.04    7.77
   1   0 -33  156.30   23.79
   1   0 -33  182.00   21.58
   1   0 -32    3.02    5.27
   1   0 -32    4.79    6.21
   1   0 -31  212.64   26.37
   1   0 -31  236.99   23.15
   1   0 -30   12.98    9.57
   1   0 -30   14.09    6.87
   1   0 -29  263.36   23.89
   1   0 -29  239.71   26.75
   1   0 -28   69.66   12.90
   1   0 -28   58.92   15.49
   1   0 -27 2004.39   85.25
   1   0 -27 2030.28   77.46
   1   0 -26   20.88   11.31
   1   0 -26   21.13    7.98
   1   0 -25    9.40    8.15
   1   0 -25   18.15    6.57
   1   0 -24   35.79   10.89
   1   0 -24   51.41   13.42
   1   0 -23 1814.38   76.11
   1   0 -23 1932.14   70.62
   1   0 -22   30.43   10.84
   1   0 -22   12.94    6.73
   1   0 -21   58.91    9.73
   1   0 -21   54.37   11.59
   1   0 -20    2.61    5.43
   1   0 -20    5.88    4.22
   1   0 -19   31.10    7.37
   1   0 -19   32.15    8.72
   1   0 -18   -0.78    4.59
   1   0 -18   -6.02    4.97
   1   0 -17   98.33   13.33
   1   0 -17  103.25   11.67
   1   0 -16    8.08    4.64
   1   0 -16    5.97    4.06
   1   0 -15  364.56   24.06
   1   0 -15  352.00   21.29
   1   0 -14    0.29    4.98
   1   0 -14    1.28    3.14
   1   0 -13   68.90   10.31
   1   0 -13   61.51    8.44
  -1   0  13   50.71    3.81
   1   0 -12    4.96    5.79
   1   0 -12   -1.05    3.50
   1   0 -11 4697.24  131.15
   1   0 -11 4696.98  127.60
   1   0 -10    3.59    3.74
   1   0 -10    1.60    4.26
   1   0  -9  256.70   15.09
   1   0  -9  244.38   15.87
   1   0  -8   -5.76    3.55
   1   0  -8   -4.37    3.62
  -1   0   7  714.77   27.31
   1   0  -7  714.01   27.99
   1   0  -7  761.92   27.58
   1   0  -6   -0.96    3.38
  -1   0   6    0.44    2.72
   1   0  -6   -3.02    2.93
  -1   0   5  708.26   25.53
   1   0  -5  697.24   25.73
   1   0  -5  722.28   25.76
   1   0  -4    4.57    2.96
  -1   0   4   -3.60    1.62
   1   0  -3  834.88   27.61
   1   0  -2    1.98    1.95
   1   0  -1   18.57    3.17
   1   0   0   -1.62    1.48
   1   0   1 1976.01   54.26
  -1   0  -2    0.04    2.01
   1   0   2    1.66    1.63
   1   0   3  798.34   27.14
  -1   0  -3  817.14   27.17
  -1   0  -4    4.18    2.78
   1   0   4    5.00    2.05
   1   0   5  620.04   24.55
  -1   0  -5  673.64   24.71
  -1   0  -6   -2.79    3.02
   1   0   6   -2.22    2.57
  -1   0  -7   22.37    5.22
  -1   0  -8    2.24    4.24
  -1   0  -9   71.13    8.88
  -1   0 -10    0.81    4.26
  -1   0 -11 3408.29   99.94
  -1   0 -12    5.90    6.09
  -1   0 -13  397.18   23.53
  -1   0 -14    1.89    4.99
  -1   0 -15 1341.40   53.91
  -1   0 -16    7.96    7.33
  -1   0 -17   54.47    9.97
  -1   0 -18    3.21    4.85
  -1   0 -19  731.85   41.43
  -1   0 -20   11.95    7.55
  -1   0 -21  525.19   36.62
  -1   0 -22    9.37    8.75
  -1   0 -23  967.65   53.62
  -1   0 -24   14.79   10.54
  -1   0 -25  272.04   29.16
  -1   0 -26   -3.13    8.63
  -1   0 -27  938.23   57.38
  -1   0 -28   10.95    9.47
  -1   0 -29  305.76   32.55
  -1   0 -30    0.02    5.77
  -1   0 -31   12.57    9.42
  -1   0 -32   10.38    8.39
  -1   0 -33   50.94   16.04
  -1   0 -34   -2.79    6.93
  -1   0 -35   10.68   12.39
  -1   0 -36    9.03   10.15
  -1   0 -37   10.10    9.60
  -1   0 -38    6.24   10.74
  -1   0 -39  527.99   49.83
  -1   0 -40   31.53   15.17
  -1   0 -41  364.58   42.21
  -1   0 -42   29.80   14.44
  -1   0 -43  178.43   29.95
  -1   0 -44   14.59   12.73
  -1   0 -45  228.34   34.64
  -1   0 -46   13.59   11.34
  -1   0 -47   43.72   16.36
  -1   0 -48    3.93   12.59
   1   1 -48   49.94   17.69
   1  -1 -47   16.60   10.95
   1   1 -47   14.26   10.29
   1  -1 -46   25.36   15.58
   1   1 -46    0.42    7.04
   1   1 -45   40.66   14.27
   1  -1 -45   46.52   16.32
   1   1 -44   84.92   21.21
   1  -1 -44  107.04   24.10
   1   1 -43   13.82   10.73
   1  -1 -43   12.14    9.68
   1  -1 -42  123.23   21.01
   1  -1 -42  145.60   26.82
   1   1 -42  159.60   28.67
   1  -1 -41  178.72   25.34
   1   1 -41  137.77   25.57
   1  -1 -41  194.69   30.67
   1  -1 -40 1029.89   70.38
   1   1 -40 1010.06   68.29
   1  -1 -40 1069.87   63.95
   1   1 -39   30.47   13.52
   1  -1 -39   30.53   14.15
   1  -1 -39   25.62   11.91
   1   1 -38   26.75   12.03
   1  -1 -38   12.45    8.51
   1  -1 -38   22.42   11.01
   1  -1 -37  242.17   31.65
   1  -1 -37  309.46   31.34
   1   1 -37  266.13   32.63
   1  -1 -36  573.81   47.88
   1   1 -36  555.98   46.20
   1  -1 -36  590.53   44.01
   1  -1 -35   57.42   13.78
   1  -1 -35   75.18   17.40
   1   1 -35   72.66   18.55
   1   1 -34    8.70    5.96
   1  -1 -34    4.21    6.94
   1  -1 -34   14.92    8.94
   1   1 -34    1.06    6.28
   1   1 -33  112.41   19.64
   1  -1 -33  116.87   21.23
   1   1 -33  144.81   17.28
   1  -1 -33  162.31   21.87
   1  -1 -32  102.88   19.06
   1   1 -32   80.65   13.43
   1   1 -32   73.02   15.94
   1  -1 -32   97.55   16.31
   1  -1 -31   57.03   12.17
   1  -1 -31   46.66   14.23
   1   1 -31   61.28   11.35
   1   1 -31   36.11   12.43
   1  -1 -30  274.73   29.87
   1   1 -30  305.53   30.25
   1  -1 -30  306.20   28.20
   1   1 -30  290.22   23.71
   1   1 -29    2.63    5.58
   1  -1 -29    5.86    4.99
   1  -1 -29   12.37    6.51
   1   1 -29    5.38    5.26
   1  -1 -28    5.01    5.57
   1  -1 -28   16.69    8.17
   1   1 -28    2.97    4.24
   1   1 -28   -2.62    6.53
   1   1 -27    6.01    5.29
   1   1 -27    6.41    6.58
   1  -1 -27   -2.75    5.53
   1  -1 -27    0.59    4.66
   1  -1 -26   91.44   14.73
   1   1 -26   66.42   13.27
   1  -1 -26   80.18   15.29
   1   1 -26   70.39   10.71
   1   1 -25   12.80    6.66
   1   1 -25   24.04   11.75
   1  -1 -25   20.15    8.71
   1  -1 -25   36.80   12.62
   1  -1 -24 1033.41   50.35
   1   1 -24  919.91   42.00
   1   1 -24  950.88   50.58
   1  -1 -24 1059.42   55.24
   1  -1 -23   36.55   10.53
   1  -1 -23   37.93   12.05
   1   1 -23   33.72   10.83
   1   1 -23   26.20    7.64
   1   1 -22  505.43   34.24
   1  -1 -22  581.78   34.86
   1   1 -22  504.99   27.94
   1  -1 -22  539.37   37.29
   1   1 -21  419.89   24.28
   1  -1 -21  415.10   31.53
   1   1 -21  405.76   29.55
   1  -1 -21  416.61   28.89
   1  -1 -20 1163.84   54.93
   1   1 -20 1126.97   52.07
   1   1 -20 1111.39   44.34
  -1  -1  19  166.15    8.36
   1   1 -19  209.12   15.66
   1   1 -19  199.68   19.69
   1  -1 -19  241.47   22.17
   1   1 -18  122.32   15.17
   1   1 -18  138.42   12.16
   1  -1 -18  150.91   17.70
  -1  -1  18  107.17    6.21
  -1  -1  17    0.50    0.87
   1   1 -17    8.21    6.93
   1  -1 -17    5.19    7.96
   1   1 -17   -3.67    4.83
  -1   1  16 1327.60   41.57
   1  -1 -16 1153.76   50.99
   1   1 -16 1380.48   44.62
   1   1 -16 1333.56   51.34
  -1  -1  16 1084.15   32.51
   1  -1 -15  676.12   36.51
   1   1 -15  753.16   30.69
   1   1 -15  811.20   36.91
  -1   1  15  727.20   28.58
   1   1 -14   14.54    6.70
   1   1 -14   18.17    4.54
  -1   1  14   14.49    4.06
   1  -1 -14   20.20    7.38
   1   1 -13  841.49   36.81
   1  -1 -13  800.76   37.87
  -1   1  13  825.06   30.35
   1   1 -13  833.10   31.69
   1   1 -12  641.40   26.23
  -1   1  12  661.47   25.45
   1   1 -12  622.61   30.01
   1  -1 -12  617.40   31.59
   1   1 -11  911.76   32.45
   1   1 -11  883.98   36.54
   1  -1 -11  899.91   37.85
  -1   1  11  887.68   31.32
   1   1 -10  115.25   11.03
   1   1 -10  124.72    9.53
  -1   1  10  123.59    9.37
   1  -1 -10  138.50   13.26
   1  -1  -9  166.02   13.37
   1   1  -9  174.56   11.11
   1   1  -9  154.55    7.22
  -1   1   9  168.59   10.61
  -1  -1   9  166.19   10.61
   1   1  -9  138.62   12.02
   1   1  -8   24.31    2.95
   1  -1  -8   31.91    5.94
   1  -1  -8   33.03    4.79
   1  -1  -8   26.65    6.39
   1   1  -8   20.74    4.73
  -1  -1   8   24.18    4.29
   1   1  -8   17.49    4.65
  -1   1   8   21.95    4.27
   1  -1  -7  690.66   28.03
   1   1  -7  735.12   26.27
   1  -1  -7  747.40   26.00
  -1  -1   7  717.63   25.57
   1   1  -7  660.99   21.62
  -1   1   7  729.67   25.98
   1  -1  -7  722.31   29.47
  -1  -1   6   27.94    4.44
   1  -1  -6   35.35    5.82
   1   1  -6   38.18    5.34
   1  -1  -6   27.02    4.98
  -1   1   6   31.28    4.53
   1  -1  -6   29.76    4.47
   1  -1  -5  260.07   12.99
   1   1  -5  250.73   12.97
   1  -1  -5  254.50   14.79
  -1  -1   5  230.63   12.53
  -1   1   5  246.74   13.66
  -1   1   5  227.86   12.81
   1  -1  -5  245.95   13.15
   1  -1  -4 1190.67   38.07
   1   1  -4 1251.97   38.15
  -1   1   4 1286.34   38.03
  -1  -1   4 1088.93   37.46
   1  -1  -4 1220.97   39.71
   1  -1  -4 1169.90   37.18
  -1   1   4 1220.38   38.16
   1  -1  -3  690.93   25.94
   1  -1  -3  641.16   23.12
  -1  -1   3  713.17   25.25
  -1   1   3  710.03   23.77
   1  -1  -3  724.49   25.63
  -1   1   2 9999.00  239.18
  -1  -1   2 9762.95  238.22
   1  -1  -2 9079.21  234.06
   1  -1  -2 9759.09  238.51
   1  -1  -2 9799.79  238.88
  -1   1   2 9549.58  234.42
  -1   1   1   11.05    3.19
   1  -1  -1    7.57    2.36
  -1   1   1    6.57    1.94
  -1   1   0   41.91    4.69
   1  -1   0   44.98    4.90
  -1   1  -1  772.75   25.35
  -1  -1  -1  741.58   27.43
   1  -1   1  803.95   25.33
  -1  -1  -2 5183.93  136.34
   1  -1   2 5030.39  131.64
  -1   1  -2 5313.41  129.80
  -1   1  -2 5346.26  132.16
   1  -1   3 1040.84   30.14
  -1   1  -3 1038.90   29.78
  -1  -1  -3 1037.37   35.13
  -1   1  -3 1046.80   30.35
   1  -1   3 1041.89   29.82
  -1  -1  -4  595.17   24.86
  -1   1  -4  626.77   20.56
   1  -1   4  604.64   20.14
   1  -1   4  620.19   19.36
  -1   1  -4  609.08   19.50
   1  -1   5   63.26    5.44
  -1  -1  -5   55.21    7.02
   1  -1   5   62.16    4.52
  -1   1  -5   61.51    5.64
  -1   1  -5   63.15    4.37
  -1   1  -6 1990.27   55.27
  -1   1  -6 1930.01   50.78
  -1  -1  -6 1953.51   60.36
   1  -1   6 1908.66   54.79
  -1   1  -7   68.54    4.67
  -1   1  -7   62.16    6.25
  -1  -1  -7   60.31    8.11
   1  -1   7   66.54    6.63
  -1   1  -8   13.22    3.59
   1  -1   8   16.65    4.02
  -1   1  -8   13.64    2.51
  -1  -1  -8    7.35    4.04
  -1   1  -9  419.17   20.25
  -1  -1  -9  422.39   23.05
  -1   1 -10   70.12    8.13
  -1  -1 -10   78.13   10.11
  -1   1 -11  189.58   14.30
  -1  -1 -11  162.51   14.83
  -1  -1 -12  240.84   18.28
  -1   1 -12  252.27   17.42
  -1   1 -13    2.50    3.74
  -1  -1 -13    2.49    4.97
  -1  -1 -14 4627.98  132.11
  -1   1 -14 4314.10  129.46
  -1  -1 -15 1164.19   49.95
  -1   1 -15 1104.92   47.65
  -1  -1 -16 1162.47   50.79
  -1   1 -16 1163.27   50.25
  -1   1 -17   33.15    9.58
  -1  -1 -17   30.51    9.43
  -1  -1 -18 4151.67  133.39
  -1   1 -18 4423.09  133.94
  -1  -1 -19  168.69   21.31
  -1   1 -19  185.18   20.88
  -1   1 -20  747.07   42.44
  -1  -1 -20  737.57   42.73
  -1  -1 -21  352.39   30.92
  -1   1 -21  427.68   31.67
  -1   1 -22  661.96   40.82
  -1  -1 -22  503.57   38.48
  -1  -1 -23  287.64   27.77
  -1   1 -23  322.37   28.77
  -1  -1 -24   28.27   10.83
  -1   1 -24   12.39    7.66
  -1  -1 -25   83.89   16.67
  -1   1 -25  114.52   17.09
  -1   1 -26   75.02   16.14
  -1  -1 -26   49.08   13.03
  -1  -1 -27   20.41    9.87
  -1   1 -27   21.56   10.61
  -1   1 -28  252.24   27.95
  -1  -1 -28  198.22   26.33
  -1   1 -29  139.59   21.62
  -1  -1 -29  129.30   21.82
  -1   1 -30   25.18   11.79
  -1   1 -30   11.35    5.12
  -1  -1 -30   12.19    8.51
  -1  -1 -31    5.23    7.52
  -1   1 -31   10.37    9.22
  -1   1 -31    9.99    5.23
  -1   1 -32  459.45   40.31
  -1  -1 -32  509.20   45.22
  -1  -1 -33   79.11   19.04
  -1   1 -33   93.06   20.10
  -1  -1 -34  148.34   26.09
  -1   1 -34  153.74   23.40
  -1   1 -35   15.80    9.74
  -1  -1 -35   22.90   12.13
  -1  -1 -36 1194.91   76.84
  -1   1 -36 1076.70   68.42
  -1   1 -37   23.03   16.54
  -1  -1 -37   62.52   20.72
  -1  -1 -38   42.32   15.83
  -1   1 -38   26.32   13.55
  -1  -1 -39   24.96   14.29
  -1   1 -39   32.10   13.24
  -1  -1 -40  475.52   49.05
  -1   1 -40  423.40   43.59
  -1  -1 -41   44.55   18.07
  -1   1 -41   16.23    8.89
  -1  -1 -42   13.09   11.46
  -1   1 -42   15.95   12.13
  -1   1 -43   32.36   14.11
  -1  -1 -43    4.72    8.31
  -1  -1 -44   14.21   11.82
  -1   1 -44   17.37    9.77
  -1   1 -45    4.38    9.48
  -1  -1 -45   25.00   13.37
  -1  -1 -46   62.93   19.72
  -1   1 -46   32.75   13.95
  -1  -1 -47   56.01   18.34
  -1   1 -47   27.50   14.60
  -1   1 -48   55.55   17.97
   1   2 -48   76.34   21.71
   1   2 -47   -2.40    7.15
   1  -2 -46   67.28   20.48
   1   2 -46   49.93   15.97
   1  -2 -45  177.55   30.50
   1  -2 -45  142.32   25.09
   1   2 -45  174.85   29.71
   1   2 -44  154.93   27.45
   1  -2 -44  158.70   25.87
   1  -2 -44  189.28   31.61
   1  -2 -43   71.39   19.52
   1   2 -43   58.42   17.12
   1  -2 -43   53.61   14.94
   1  -2 -42   41.46   14.51
   1  -2 -42   -4.68    6.17
   1   2 -42   24.65   12.61
   1   2 -41   59.51   16.82
   1  -2 -41   68.74   16.95
   1  -2 -41   59.01   17.64
   1   2 -40   50.45   15.05
   1  -2 -40   71.97   16.83
   1  -2 -40   98.10   21.53
   1   2 -39    4.82   11.46
   1  -2 -39    8.99    9.71
   1  -2 -39   29.31   13.39
   1  -2 -38    2.44    7.37
   1  -2 -38    8.86    9.55
   1   2 -38   -3.24    5.96
   1  -2 -37   70.22   16.40
   1  -2 -37   69.07   17.93
   1   2 -37   49.00   13.89
   1   2 -36   -1.07    7.42
   1  -2 -36   -7.68    8.06
   1  -2 -36    3.52    8.29
   1   2 -35   21.88   10.41
   1  -2 -35   57.84   16.52
   1  -2 -35   47.38   13.97
   1  -2 -34   50.27   13.94
   1   2 -34   56.74   14.22
   1  -2 -34   45.20   13.43
   1  -2 -33  153.54   22.60
   1  -2 -33  134.07   23.12
   1   2 -33  131.27   21.50
   1  -2 -32  447.82   40.24
   1  -2 -32  480.00   38.74
   1   2 -32  394.27   35.89
   1   2 -31   76.85   16.24
   1  -2 -31  147.30   23.12
   1  -2 -31  153.61   21.86
   1   2 -30  138.59   14.38
   1   2 -30  122.56   19.40
  -1   2  30  155.89   16.34
   1  -2 -30  124.56   19.67
   1  -2 -30  157.47   23.40
   1  -2 -29  494.33   40.38
   1   2 -29  425.52   35.10
  -1   2  29  418.36   27.41
   1   2 -29  416.99   25.67
   1  -2 -28  382.12   35.20
   1   2 -28  341.56   31.17
  -1   2  28  361.71   25.36
   1   2 -28  317.48   21.87
   1  -2 -27 1627.61   76.39
   1   2 -27 1525.64   55.97
   1   2 -27 1388.08   67.39
  -1   2  27 1476.74   58.47
   1   2 -26  167.04   14.79
   1  -2 -26  178.42   23.20
  -1   2  26  160.40   16.22
   1   2 -26  153.01   20.55
   1   2 -25  226.57   16.88
  -1   2  25  180.35   16.95
   1  -2 -25  245.17   26.41
   1   2 -25  205.46   23.26
   1   2 -24  392.15   22.44
  -1   2  24  332.29   23.43
   1   2 -24  394.47   30.38
   1  -2 -24  385.73   32.96
   1  -2 -23  543.69   36.87
  -1   2  23  433.91   25.14
   1   2 -23  461.28   22.83
   1   2 -23  460.43   31.07
  -1   2  22   30.96    7.62
  -1  -2  22   14.03    3.11
   1  -2 -22   27.54    9.83
   1   2 -22   22.98    5.41
   1   2 -22   20.14    5.87
   1  -2 -21    8.31    6.87
  -1   2  21    9.27    5.37
   1   2 -21    2.22    2.87
  -1  -2  21   -0.44    0.99
   1   2 -21    1.39    4.74
  -1   2  20    8.86    4.61
  -1  -2  20    7.12    2.19
   1  -2 -20    4.05    5.19
   1   2 -20   13.34    4.25
   1   2 -20   18.63    7.79
   1   2 -19   44.70    6.63
  -1   2  19   34.11    6.99
   1  -2 -19   43.35   10.15
   1   2 -19   37.28    8.80
  -1  -2  19   21.90    3.78
   1   2 -18   19.95    5.64
  -1   2  18   14.12    5.19
   1   2 -18    3.57    6.38
   1  -2 -18   12.21    5.19
  -1  -2  18    6.41    2.27
   1   2 -17    7.35    5.90
  -1   2  17    3.44    4.22
  -1  -2  17    2.33    1.68
   1  -2 -17    2.44    6.90
   1   2 -17   -4.25    3.39
  -1  -2  16   75.98    7.19
   1   2 -16  103.38   12.74
   1  -2 -16  105.61   15.07
  -1   2  16  100.15   11.38
   1   2 -16   80.68    8.24
  -1  -2  15 1971.40   62.49
  -1   2  15 2306.24   72.65
   1   2 -15 2417.67   67.06
   1  -2 -15 2238.78   79.83
   1   2 -15 2290.54   75.33
  -1  -2  14  848.93   31.43
   1   2 -14  921.63   39.71
   1  -2 -14  870.68   43.10
   1   2 -14  988.72   34.62
  -1   2  14 1015.44   39.72
   1   2 -13   35.38    5.32
   1   2 -13   40.57    7.75
   1  -2 -13   38.43    9.36
  -1   2  13   47.60    8.05
   1  -2 -12   13.69    7.63
   1   2 -12    2.72    2.19
  -1   2  12    6.76    3.95
  -1   2  11 1137.32   42.97
   1   2 -11 1069.80   37.24
   1  -2 -11 1105.15   45.89
   1   2 -11 1185.93   38.67
   1  -2 -10  732.20   33.79
   1   2 -10  732.49   27.86
   1   2 -10  754.64   28.23
  -1   2  10  747.07   32.44
   1  -2  -9  104.95   10.95
   1   2  -9   97.36    8.89
  -1   2   9  105.10   10.74
   1  -2  -8  220.60   15.64
  -1   2   8  218.48   15.75
   1   2  -8  204.05   12.88
  -1   2   7  636.99   28.82
   1   2  -7  594.32   25.13
   1  -2  -7  685.81   28.44
   1  -2  -6 2090.23   62.12
  -1   2   6 2053.46   65.21
   1   2  -6 1952.36   60.75
  -1   2   5  472.62   22.47
   1  -2  -5  561.91   23.20
  -1   2   5  570.58   26.69
   1   2  -5  576.94   24.54
  -1   2   4  108.68   11.09
   1  -2  -4  100.65    7.97
  -1   2   4   89.25    8.00
   1  -2  -3 3659.56   88.91
  -1   2   3 3079.00   88.69
  -1   2   2 1193.91   37.72
   1  -2  -2 1416.92   37.81
  -1   2   1   36.92    3.65
   1  -2  -1   38.31    3.48
  -1  -2   0  436.28   20.58
  -1  -2  -1 3089.06   86.75
   1  -2   2 2330.43   65.66
  -1  -2  -2 2341.81   69.18
   1  -2   3 2047.30   57.65
  -1  -2  -3 2087.42   63.19
   1  -2   4  247.79   11.93
  -1  -2  -4  230.15   15.28
   1  -2   5 1017.05   30.12
  -1  -2  -5  961.85   37.94
   1  -2   6  173.56    8.11
  -1  -2  -6  191.01   14.53
  -1   2  -6  185.50    9.36
   1  -2   6  196.39    8.91
  -1   2  -7 3852.64  103.88
   1  -2   7 3858.25   99.26
  -1  -2  -7 4176.99  115.04
   1  -2   7 4103.31  103.00
  -1  -2  -8  142.74   13.49
   1  -2   8  160.67    9.74
  -1   2  -8  170.17   10.77
  -1   2  -9  948.49   33.89
  -1  -2  -9 1011.07   40.77
   1  -2   9  923.44   32.41
  -1   2 -10  511.45   23.33
  -1  -2 -10  470.43   27.27
  -1  -2 -11 3494.07  107.36
  -1   2 -11 3546.81  100.43
  -1   2 -12  123.53   11.79
  -1  -2 -12  106.80   12.93
  -1  -2 -13   92.32   12.70
  -1   2 -13  105.26   11.61
  -1  -2 -14  243.79   20.42
  -1   2 -14  256.61   18.76
  -1  -2 -15  705.97   38.97
  -1   2 -15  882.61   38.64
  -1  -2 -16   27.37    8.87
  -1   2 -16   33.54    7.63
  -1   2 -17   40.96    8.55
  -1  -2 -17   44.90   10.07
  -1   2 -18  182.73   17.46
  -1  -2 -18  143.67   17.27
  -1   2 -18  115.31    6.27
  -1   2 -19  578.71   32.99
  -1   2 -19  401.10   15.34
  -1  -2 -19  557.73   35.14
  -1   2 -20   44.25    9.75
  -1   2 -20   21.83    3.10
  -1  -2 -20   28.68   10.65
  -1   2 -21  106.46   14.98
  -1  -2 -21   85.87   14.85
  -1   2 -21   75.87    6.14
  -1   2 -22  217.49   21.94
  -1   2 -22  150.88    9.55
  -1  -2 -22  169.47   20.98
  -1  -2 -23 1439.73   69.43
  -1   2 -23 1287.11   41.60
  -1   2 -23 1605.57   66.04
  -1   2 -24  542.97   36.13
  -1   2 -24  398.55   18.48
  -1  -2 -24  457.29   38.45
  -1  -2 -25   14.31    6.63
  -1   2 -25   24.89    9.55
  -1   2 -25    9.69    3.63
  -1  -2 -26  103.73   19.80
  -1   2 -26  138.36   19.38
  -1   2 -26  117.30    9.65
  -1  -2 -27  961.53   60.04
  -1   2 -27 1112.99   58.02
  -1  -2 -28  100.28   19.75
  -1   2 -28  104.33   18.19
  -1  -2 -29    9.76    8.80
  -1   2 -29   17.15    9.92
  -1  -2 -30   64.37   17.43
  -1   2 -30   64.38   14.98
  -1  -2 -31  251.19   31.56
  -1   2 -31  251.57   28.03
  -1  -2 -32  187.65   27.69
  -1   2 -32  218.42   26.75
  -1   2 -33  363.55   34.91
  -1  -2 -33  374.78   39.52
  -1  -2 -34   17.29   10.53
  -1   2 -34   18.30   11.11
  -1   2 -35   16.87   12.31
  -1  -2 -35   16.74   11.71
  -1  -2 -36   78.68   20.78
  -1   2 -36  117.82   20.48
  -1   2 -37   -0.20    8.56
  -1  -2 -37   15.32   11.97
  -1  -2 -38   38.91   18.18
  -1   2 -38   29.01   15.75
  -1  -2 -39   72.79   21.14
  -1   2 -39   66.70   16.79
  -1   2 -40  100.54   22.58
  -1  -2 -40  125.78   26.44
  -1  -2 -41  172.90   29.98
  -1   2 -41  148.63   25.47
  -1   2 -42   24.81   14.00
  -1  -2 -42   16.54   10.39
  -1  -2 -43  214.74   34.44
  -1   2 -43  210.82   31.78
  -1  -2 -44  358.05   45.03
  -1   2 -44  297.01   37.14
  -1   2 -45  235.49   33.53
  -1  -2 -45  329.14   43.68
  -1  -2 -46   42.45   17.73
  -1   2 -46   26.38   13.24
  -1   2 -47   33.27   12.74
  -1   2 -48   22.27   12.79
   1  -3 -48   18.67    9.20
   1   3 -48   20.13   10.37
   1   3 -47   21.49   12.45
   1  -3 -47   19.76   11.75
   1   3 -46    8.72    6.61
   1  -3 -46   17.45   11.81
   1  -3 -45   26.48   12.68
   1  -3 -45   48.81   18.13
   1   3 -45   46.70   16.42
   1  -3 -44   30.56   11.51
   1   3 -44   28.51   14.22
   1  -3 -44   35.37   14.97
   1   3 -43   36.46   14.58
   1  -3 -43   44.09   15.52
   1  -3 -43   25.73   11.62
   1  -3 -42   -0.20   10.36
   1   3 -42    4.93    8.01
   1  -3 -42   10.32    8.47
   1  -3 -41  186.74   29.55
   1  -3 -41  194.53   29.39
   1   3 -41  171.06   26.99
   1  -3 -40  196.40   29.07
   1   3 -40  178.48   27.37
   1  -3 -40  160.16   27.52
   1   3 -39   44.65   12.89
   1  -3 -39   47.76   15.73
   1  -3 -39   60.93   18.22
   1  -3 -38   63.67   16.95
   1  -3 -38   84.07   20.62
   1   3 -38   51.63   15.99
   1   3 -37  253.48   30.89
   1  -3 -37  303.78   36.23
   1  -3 -37  267.05   32.97
   1   3 -36   27.64   12.41
   1  -3 -36   42.34   15.34
   1  -3 -36   51.82   17.06
   1   3 -35  220.94   27.73
   1  -3 -35  234.98   29.62
   1  -3 -35  226.26   30.22
   1   3 -34   88.67   18.39
   1  -3 -34   97.76   20.68
   1   3 -33  135.18   20.97
   1  -3 -33  135.46   23.34
  -1   3  32   23.66    7.94
   1  -3 -32   24.27   10.85
   1   3 -32   16.53    9.28
  -1   3  31   84.78   13.80
   1   3 -31   73.90   16.20
   1  -3 -31  120.06   21.10
   1   3 -30   47.86   12.19
  -1   3  30   32.42    9.54
   1  -3 -30   47.24   13.99
  -1   3  29   22.85    8.65
   1   3 -29   -2.64    5.19
   1  -3 -29    9.79    8.88
   1   3 -28   17.18    9.22
  -1   3  28    3.85    5.54
   1  -3 -28   18.84   10.88
   1  -3 -27  617.81   45.17
   1   3 -27  595.29   40.55
  -1   3  27  529.89   34.67
   1   3 -26  101.82   16.26
   1  -3 -26   72.59   15.95
   1   3 -25    8.01    4.21
   1  -3 -25    6.63    8.77
   1   3 -25    9.62    8.36
   1  -3 -24  218.32   25.30
   1   3 -24  178.71   13.52
   1   3 -24  195.02   21.43
   1  -3 -23 1808.46   79.24
   1   3 -23 1779.78   71.30
   1   3 -23 1654.68   55.34
   1   3 -22    5.72    6.92
   1  -3 -22   13.96    8.35
   1   3 -22    3.57    2.57
   1   3 -21   53.04    7.08
   1  -3 -21   57.35   13.30
   1   3 -21   57.83   10.81
   1  -3 -20  327.94   29.14
   1   3 -20  289.79   23.74
   1  -3 -19 1641.08   71.76
   1  -3 -18  571.11   37.98
   1  -3 -17   70.41   13.10
   1  -3 -16   54.11   11.62
   1  -3 -15  913.40   46.00
  -1   3  15  891.54   42.46
  -1   3  14   48.68    9.95
   1  -3 -14   41.40    9.43
   1  -3 -13   47.32    9.51
  -1   3  13   84.24   12.23
   1   3 -12  260.83   17.73
  -1   3  12  301.04   22.17
   1  -3 -12  282.94   21.70
  -1   3  11    6.40    4.93
   1  -3 -11    4.81    6.47
   1   3 -11    8.99    5.24
  -1   3  10   48.09    9.26
   1   3 -10   44.59    7.86
   1  -3 -10   43.51    8.70
   1  -3  -9  132.08   13.09
   1   3  -9  110.69   11.53
  -1   3   9  140.66   14.81
   1  -3  -8  394.73   22.70
   1   3  -8  421.43   23.55
  -1   3   8  402.26   26.01
   1  -3  -7 1104.38   42.76
   1   3  -7 1106.68   44.10
  -1   3   7 1225.49   48.96
   1   3  -6  693.17   32.69
   1  -3  -6  687.56   30.12
  -1   3   6  734.92   35.86
  -1   3   5  590.55   31.92
   1  -3  -5  576.05   26.03
   1   3  -5  589.01   29.39
   1   3  -4  124.14   13.15
  -1   3   4  126.28    9.46
   1  -3  -4  117.52   10.39
   1  -3  -3 2922.64   77.77
  -1   3   3 2693.68   76.83
   1   3  -3 2918.01   88.94
   1   3  -2 1112.95   45.67
   1  -3  -2 1128.93   34.64
  -1   3   2 1102.13   34.16
  -1  -3   2 1107.79   40.36
   1  -3  -1  130.66    7.23
  -1  -3   1  132.31   11.09
  -1   3   1  119.98    7.05
  -1  -3   0   -0.53    3.51
  -1  -3  -1 2985.27   50.89
  -1   3  -1    0.26    2.41
  -1  -3  -2   28.28    6.26
  -1  -3  -3 1644.36   55.83
  -1  -3  -4   41.57    7.21
  -1  -3  -5  304.81   19.88
  -1  -3  -6  202.16   16.08
   1  -3   7  192.75   10.80
  -1  -3  -7  214.85   16.70
   1  -3   8   11.92    2.63
  -1  -3  -8   20.08    7.74
   1  -3   8    9.46    2.16
   1  -3   9   52.18    5.42
  -1  -3  -9   71.12   11.18
   1  -3   9   62.30    4.86
  -1   3  -9   68.57    5.69
   1  -3  10   73.71    6.84
  -1  -3 -10   95.39   12.61
  -1   3 -10   90.16    7.28
   1  -3  11  302.18   15.99
  -1  -3 -11  392.29   25.45
  -1   3 -11  384.10   17.23
  -1  -3 -12    1.22    4.37
  -1   3 -12    1.64    2.40
  -1   3 -13  332.16   17.94
  -1  -3 -13  326.99   24.96
  -1  -3 -14  294.70   24.38
  -1   3 -14  339.18   19.25
  -1  -3 -15 2274.26   83.66
  -1   3 -15 2328.21   72.84
  -1  -3 -16   71.04   12.16
  -1   3 -16   73.25    9.55
  -1   3 -17   17.79    5.61
  -1  -3 -17   22.90    7.54
  -1   3 -18  201.28   17.04
  -1  -3 -18  178.98   20.38
  -1   3 -19  972.42   43.70
  -1  -3 -19 1078.27   53.79
  -1   3 -20   81.77   11.60
  -1  -3 -20  103.26   16.56
  -1  -3 -21   85.60   15.77
  -1   3 -21   76.93   11.65
  -1  -3 -22    1.90    7.46
  -1   3 -22    6.20    5.43
  -1   3 -23  183.53   19.01
  -1  -3 -23  209.09   24.93
  -1  -3 -24   25.49   10.69
  -1   3 -24   30.81    8.37
  -1   3 -25  102.50   15.17
  -1  -3 -25   79.78   17.60
  -1   3 -26   19.33    8.24
  -1  -3 -26   21.92   10.35
  -1   3 -27  106.35   16.05
  -1  -3 -27  101.30   19.32
  -1   3 -28   42.86   11.09
  -1  -3 -28   22.58    9.35
  -1  -3 -29    6.83    8.11
  -1   3 -29   11.60    7.48
  -1   3 -30  124.94   18.73
  -1  -3 -30   82.39   18.79
  -1   3 -31  379.77   33.27
  -1  -3 -31  403.25   40.62
  -1  -3 -32  122.72   23.94
  -1   3 -32  148.38   21.70
  -1   3 -33  190.76   24.78
  -1  -3 -33  195.31   29.97
  -1   3 -34   13.88    9.76
  -1  -3 -34   29.78   12.86
  -1  -3 -35  612.11   54.13
  -1   3 -35  509.45   42.28
  -1  -3 -36  352.09   41.61
  -1   3 -36  264.32   30.46
  -1  -3 -37   76.81   20.80
  -1   3 -37   69.61   16.90
  -1   3 -38   38.88   13.18
  -1  -3 -38   26.65   15.04
  -1   3 -39   49.66   14.20
  -1  -3 -39   50.65   16.91
  -1   3 -40   79.70   19.07
  -1  -3 -40   80.65   22.00
  -1   3 -41   30.50   12.56
  -1  -3 -41   46.54   18.95
  -1   3 -42    4.46    7.34
  -1  -3 -42    6.40    8.74
  -1   3 -43    4.87    5.95
  -1  -3 -43   19.92   12.63
  -1  -3 -44   29.65   16.28
  -1   3 -44   23.48   13.04
  -1   3 -45   11.37   10.22
   1  -4 -45   12.19    9.77
   1  -4 -44  101.13   23.00
   1  -4 -44  108.18   25.12
   1  -4 -43   -3.00    7.79
   1  -4 -43    5.88   10.28
   1  -4 -42   30.51   11.77
   1  -4 -42   84.22   21.63
   1   4 -41   45.01   14.42
   1  -4 -41   47.53   16.19
   1  -4 -41   27.96   13.01
   1  -4 -40   92.80   20.69
   1  -4 -40   53.88   16.89
   1   4 -40   58.73   16.12
   1   4 -39  -14.30    9.58
   1  -4 -39    5.37    9.78
   1  -4 -39   -9.23    8.96
   1   4 -38    0.34    5.22
   1  -4 -38   -7.17    8.89
   1  -4 -38    1.70    6.27
   1  -4 -37    4.48    7.23
   1   4 -37   29.66   12.08
   1  -4 -37   44.55   15.79
   1  -4 -36   12.94   11.70
   1  -4 -35   -2.58    7.03
   1  -4 -34  130.90   23.59
  -1   4  33   47.60   12.42
   1  -4 -33   42.28   13.81
  -1   4  32  681.81   44.67
   1  -4 -32  636.17   51.61
   1  -4 -31   39.96   14.25
  -1   4  31   23.21    9.60
  -1   4  30   50.73   13.02
   1  -4 -30   55.12   15.68
  -1   4  29   24.69    9.24
   1  -4 -29   25.23   12.32
   1  -4 -28  693.78   50.33
  -1   4  28  683.43   43.88
  -1   4  27   32.10   10.27
   1  -4 -27   52.61   14.86
   1  -4 -26   15.89    8.74
  -1   4  26   17.90    8.32
  -1   4  25    1.72    7.61
   1  -4 -25    5.45    7.84
   1  -4 -24  717.10   48.01
  -1   4  24  588.85   39.78
   1  -4 -23   74.34   15.08
  -1   4  23   50.91   12.60
  -1   4  22  204.72   21.98
   1  -4 -22  255.97   27.06
   1  -4 -21   22.16   10.43
  -1   4  21   23.87    9.63
  -1   4  20    8.46    7.26
   1  -4 -20   15.80   10.71
  -1   4  19  137.58   17.72
   1  -4 -19  171.04   21.26
  -1   4  18    9.30    8.45
   1  -4 -18    1.65    7.33
   1  -4 -17   21.79    9.10
  -1   4  17   24.89   10.96
   1  -4 -16  182.03   20.09
  -1   4  16  132.28   17.45
  -1   4  15  234.15   22.77
   1  -4 -15  268.20   24.24
   1  -4 -14  874.87   45.22
  -1   4  14  865.88   46.35
   1   4 -13   47.55    9.15
   1  -4 -13   70.49   12.45
  -1   4  13   55.49   12.21
  -1   4  12 1766.73   71.46
   1   4 -12 1723.02   65.16
   1  -4 -12 1738.93   67.07
   1   4 -11  312.33   23.05
   1  -4 -11  310.21   23.20
  -1   4  11  280.46   25.45
   1   4 -10 3224.48  103.15
  -1   4  10 3327.29  109.72
   1  -4 -10 3129.40  101.11
   1   4  -9  435.11   27.52
   1  -4  -9  390.20   24.76
   1  -4  -8   84.43   10.62
   1   4  -8   85.47   12.05
   1   4  -7   33.30    8.28
   1  -4  -7   36.14    7.24
   1   4  -6 1339.69   56.15
   1  -4  -6 1400.06   49.36
   1  -4  -5  169.31   13.22
  -1  -4   5  153.18   12.95
   1   4  -5  180.77   17.75
   1   4  -4  223.95   20.19
   1  -4  -4  244.80   14.86
  -1  -4   4  237.86   16.32
  -1  -4   3   77.79    9.48
   1  -4  -3   89.29    7.98
  -1   4   3   60.99    6.37
   1   4  -3   57.40   10.05
  -1   4   2   -0.04    1.48
   1   4  -2   10.57    6.93
  -1  -4   2   -1.44    3.72
   1  -4  -2    4.62    2.74
   1  -4  -1   27.58    3.66
  -1  -4   1   25.82    6.31
   1   4  -1   44.60   10.56
  -1   4   1   20.33    3.07
  -1  -4   0  108.54   11.40
   1  -4   0  104.52    5.99
   1   4   0  101.80   13.92
  -1  -4  -1   34.89    6.10
   1   4   1   42.44   10.69
   1   4   2  471.58   32.12
  -1  -4  -2  700.21   31.13
  -1  -4  -3    0.53    4.21
  -1  -4  -4   35.97    6.96
  -1  -4  -5   45.53    8.44
  -1  -4  -6 1614.96   59.86
  -1  -4  -7   29.32    7.74
  -1  -4  -8  137.18   14.70
   1  -4   9   31.18    4.81
  -1  -4  -9   29.33    6.79
   1  -4  10  781.26   25.09
   1  -4  10  560.59   21.07
  -1  -4 -10  832.71   39.28
  -1  -4 -11  186.93   18.28
   1  -4  11  113.93    8.15
   1  -4  11  174.13    9.10
   1  -4  12  133.33    9.81
   1  -4  12  202.54    8.59
  -1  -4 -12  261.36   21.74
  -1  -4 -13  714.68   39.81
  -1  -4 -14   93.14   14.38
  -1  -4 -15   62.88   12.18
  -1  -4 -16   -1.30    5.12
  -1   4 -16    4.21    3.48
  -1  -4 -17  107.66   16.44
  -1   4 -17  114.48   11.45
  -1   4 -18  150.15   13.80
  -1  -4 -18  148.92   19.17
  -1  -4 -19    4.25    5.12
  -1   4 -19    3.07    3.80
  -1   4 -20  120.62   12.82
  -1  -4 -20  114.30   17.87
  -1   4 -21    9.07    5.25
  -1  -4 -21    4.79    7.34
  -1   4 -22  253.84   20.69
  -1  -4 -22  273.48   28.19
  -1   4 -23   74.91   11.51
  -1  -4 -23   76.35   15.78
  -1  -4 -24  326.87   33.18
  -1   4 -24  324.96   25.01
  -1   4 -25    6.61    5.43
  -1  -4 -25    9.80    9.74
  -1   4 -26  451.69   31.58
  -1  -4 -26  436.45   40.47
  -1  -4 -27   12.37   10.04
  -1   4 -27    8.97    6.62
  -1  -4 -28  596.80   48.90
  -1   4 -28  537.32   36.48
  -1   4 -29    3.02    4.17
  -1  -4 -29   11.25   10.00
  -1   4 -30  187.20   21.79
  -1  -4 -30  219.38   29.99
  -1  -4 -31  146.25   25.48
  -1   4 -31  121.96   17.91
  -1   4 -32   38.73   11.33
  -1  -4 -32   22.53   11.57
  -1   4 -33   63.15   14.07
  -1  -4 -33   47.81   16.11
  -1  -4 -34  141.90   26.52
  -1  -4 -35   12.61    8.69
  -1  -4 -36   40.36   14.87
  -1  -4 -37    4.22    7.72
  -1  -4 -38    6.33    9.81
  -1  -4 -39    5.06    8.56
  -1  -4 -40  354.15   44.63
  -1  -4 -41   74.22   22.77
  -1  -4 -42   13.04   10.16
  -1  -4 -43   87.31   22.37
   1  -5 -42    8.12    9.32
   1  -5 -42   14.88   12.63
   1  -5 -41  167.20   29.46
   1  -5 -41  226.94   33.81
   1  -5 -40    8.54    9.25
   1  -5 -40   58.38   19.27
   1  -5 -39   47.85   15.32
   1  -5 -39   39.87   15.47
   1  -5 -38    0.52    6.49
   1  -5 -38    6.97    7.76
   1  -5 -37  333.71   38.90
   1  -5 -36   -1.98    8.90
   1  -5 -35   75.11   19.52
   1  -5 -34    7.46    9.30
  -1   5  33  162.20   23.84
   1  -5 -33  156.18   25.66
   1  -5 -32    8.39   11.42
  -1   5  32   -0.22    5.07
   1  -5 -31   15.03    9.03
  -1   5  31   15.65    7.64
  -1   5  30   33.94   12.78
   1  -5 -30   36.13   14.25
  -1   5  29   74.52   16.34
   1  -5 -29  100.35   19.90
  -1   5  28   14.43   10.33
   1  -5 -28    9.15    8.73
   1  -5 -27  226.46   28.34
  -1   5  27  197.42   24.60
  -1   5  26  185.05   24.52
   1  -5 -26  220.30   27.85
   1  -5 -25   23.40   10.35
  -1   5  25   20.03    9.63
   1  -5 -24   47.99   14.18
  -1   5  24   33.72   11.58
   1  -5 -23  649.02   46.28
  -1   5  23  583.27   43.02
   1  -5 -22   -3.90    7.69
  -1   5  22    8.72    9.67
  -1   5  21   33.56   10.22
   1  -5 -21   45.94   13.24
   1  -5 -20   71.24   15.25
  -1   5  20   64.20   14.11
   1  -5 -19  618.95   41.48
  -1   5  19  505.81   38.74
   1  -5 -18   30.06   10.37
  -1   5  18   19.20    8.14
   1  -5 -17   47.44   12.03
  -1   5  17   35.04   11.01
   1  -5 -16   42.78   11.85
  -1   5  16   50.19   12.19
   1  -5 -15  651.62   40.08
  -1   5  15  657.47   43.49
   1  -5 -14    2.61    6.45
  -1   5  14    5.56    8.59
   1   5 -13    0.22    4.30
   1  -5 -13    2.86    3.78
  -1   5  13   17.17   10.27
   1   5 -12    1.00    5.02
  -1   5  12    7.76    8.84
   1  -5 -12   -2.37    4.85
  -1   5  11   24.59    9.58
   1   5 -11   28.91    9.54
   1  -5 -11   38.28    8.71
  -1   5  10   66.55   13.33
   1   5 -10   56.91   11.56
   1  -5 -10   58.19   10.49
   1  -5  -9   80.06   11.43
  -1   5   9   89.89   16.22
   1   5  -9   93.59   15.19
   1   5  -8  378.45   28.89
  -1  -5   8  349.87   21.53
   1  -5  -8  331.13   22.73
  -1   5   8  376.91   30.96
   1  -5  -7  350.31   22.50
   1   5  -7  380.88   29.35
  -1   5   7  355.36   30.18
  -1  -5   7  343.80   21.38
  -1   5   6   -1.18    5.13
   1  -5  -6    5.06    3.56
  -1  -5   6    5.90    3.79
   1   5  -6    8.30    6.21
   1   5  -5   73.60   13.30
  -1  -5   5   99.85   11.00
   1  -5  -5   92.48    9.66
  -1   5   5  104.69   16.21
   1   5  -4    8.76    5.98
   1  -5  -4    1.74    3.09
  -1   5   4   14.80    7.56
  -1  -5   4    6.94    4.68
   1   5  -3  452.03   31.79
  -1  -5   3  423.45   23.17
   1  -5  -3  492.03   20.38
  -1   5   3  219.95   14.54
  -1   5   3  433.21   32.85
   1   5  -2    6.97    7.39
  -1  -5   2    9.66    5.01
  -1   5   2    0.80    5.51
   1  -5  -2    4.32    2.82
  -1   5   1  247.72   24.62
   1  -5  -1  228.79   11.65
  -1  -5   1  242.77   17.77
   1   5  -1  205.13   22.33
  -1   5   0  210.82   22.79
  -1  -5   0  193.39   15.79
   1   5   0  202.61   21.72
   1  -5   0  181.35    8.75
  -1   5  -1  128.89   17.81
   1   5   1  164.28   20.09
  -1  -5  -1  146.83   13.97
   1   5   2    9.86    9.44
  -1  -5  -2    3.91    3.92
  -1   5  -2    4.16    7.21
  -1  -5  -3  268.63   19.83
   1   5   3  268.38   26.32
  -1  -5  -4  160.42   15.55
   1   5   4  153.46   19.65
  -1  -5  -5  114.25   13.25
   1   5   5  134.75   19.10
  -1  -5  -6   82.78   11.70
   1   5   6   90.18   15.95
  -1  -5  -7    8.99    4.71
   1   5   7   14.12    8.95
   1   5   8  167.71   21.97
  -1  -5  -8  148.32   16.28
   1   5   9   59.63   13.87
  -1  -5  -9   40.51    8.63
  -1  -5 -10   67.80   12.16
   1   5  10   60.78   12.90
   1   5  11  495.34   37.45
   1  -5  11  489.77   21.76
  -1  -5 -11  506.07   32.54
  -1  -5 -12   39.58    9.36
   1  -5  12   24.47    4.25
   1   5  12   39.17   12.07
  -1  -5 -13  122.91   16.08
  -1  -5 -14  116.54   16.34
  -1  -5 -15  917.11   49.26
  -1  -5 -16   78.47   13.99
  -1  -5 -17   57.57   12.15
  -1  -5 -18   -0.18    5.45
  -1  -5 -19  297.78   28.55
  -1  -5 -20   35.54   12.63
  -1  -5 -21   48.30   12.53
  -1  -5 -22   58.21   13.92
  -1  -5 -23  173.71   23.66
  -1  -5 -24  -12.16    9.14
  -1  -5 -25  147.13   22.91
  -1  -5 -26   61.79   15.81
  -1  -5 -27  101.68   19.87
  -1  -5 -28   82.10   18.11
  -1  -5 -29   24.55   12.79
  -1  -5 -30   26.33   12.47
  -1  -5 -31  525.48   49.32
  -1  -5 -32  104.40   22.81
  -1  -5 -33   14.89   10.27
  -1  -5 -34   10.88    7.89
   1   5  35  460.00   43.21
  -1  -5 -35  423.04   47.14
  -1  -5 -36   23.12   13.68
   1   5  36    7.98    8.93
  -1  -5 -37   89.31   23.07
   1   5  37   92.73   20.86
  -1  -5 -38   17.04    9.98
  -1  -5 -39   94.38   24.13
  -1  -5 -40   20.50   16.19
  -1  -5 -41   37.83   17.69
   1  -6 -40   18.70    9.34
   1  -6 -39   27.33   13.74
   1  -6 -38   21.52   11.75
   1  -6 -37   31.19   13.12
   1  -6 -36   15.74   12.33
   1  -6 -35   82.56   20.60
  -1   6  34   39.06   14.36
   1  -6 -34   22.13   11.06
  -1   6  33   15.21   11.27
   1  -6 -33   33.80   13.81
   1  -6 -32  275.33   33.88
  -1   6  32  251.90   31.80
  -1   6  31   75.01   18.32
   1  -6 -31   41.32   13.61
   1  -6 -30   20.68   11.16
  -1   6  30   17.54   12.13
   1  -6 -29   55.41   14.90
  -1   6  29   39.90   14.92
   1  -6 -28  561.59   45.86
  -1   6  28  445.88   41.36
   1  -6 -27  106.46   20.04
  -1   6  27   82.39   18.33
   1  -6 -26   -0.93    8.09
  -1   6  26   18.18    8.33
   1  -6 -25    9.18    7.93
  -1   6  25    4.82    8.93
  -1   6  24  128.70   22.36
   1  -6 -24  141.19   21.65
   1  -6 -23   28.49   12.39
  -1   6  23    6.85    9.91
   1  -6 -22   27.41    9.72
  -1   6  22    3.29    7.08
   1  -6 -21   60.21   15.41
  -1   6  21   32.52   11.47
   1  -6 -20   79.67   15.75
  -1   6  20   87.42   17.38
   1  -6 -19   18.01    7.74
  -1   6  19   11.38   10.51
  -1   6  18   44.29   14.13
   1  -6 -18   28.31    8.67
   1  -6 -17  178.35   21.89
  -1   6  17  194.79   25.45
   1  -6 -16  559.22   38.27
  -1   6  16  569.04   44.12
   1  -6 -15  363.88   29.63
  -1   6  15  380.05   35.28
  -1   6  14  329.49   32.38
   1  -6 -14  309.94   26.23
   1  -6 -13   10.52    7.86
   1   6 -13   16.13   10.37
  -1   6  13   14.64   11.09
   1  -6 -12  788.46   42.51
   1   6 -12  803.52   48.48
  -1   6  12  867.71   54.26
  -1   6  11   78.16   17.90
   1   6 -11   57.70   13.95
   1  -6 -11   41.80    9.97
   1   6 -10 1405.23   67.32
   1  -6 -10 1285.63   55.55
  -1   6  10 1388.64   71.69
  -1  -6  10 1420.19   52.63
  -1   6   9   25.93   13.16
   1   6  -9   13.84    8.04
  -1  -6   9    8.03    4.01
   1  -6  -9   11.40    5.71
   1  -6  -8  362.23   23.78
  -1  -6   8  347.89   21.74
  -1   6   8  377.13   34.02
   1   6  -8  347.94   31.46
  -1   6   7   46.90   13.85
   1   6  -7   32.60   11.76
   1  -6  -7   27.81    7.27
  -1  -6   7   23.41    5.79
  -1   6   6  370.67   33.89
   1   6  -6  329.85   30.85
   1  -6  -6  382.99   22.33
  -1  -6   6  350.82   21.87
  -1  -6   5   11.28    4.89
   1   6  -5   30.81    9.85
  -1   6   5   16.14   10.36
   1   6  -4    0.12    6.39
  -1  -6   4    4.83    4.25
  -1  -6   3   -0.82    3.24
   1   6  -3   12.91   10.12
  -1   6   3    3.67    7.02
   1   6  -2  145.68   20.92
  -1  -6   2  123.29   12.97
  -1   6   2  117.05   19.26
   1   6  -1  177.98   22.80
  -1  -6   1  143.73   14.24
  -1   6   1  170.39   23.05
  -1   6   0    5.80    6.77
  -1  -6   0   17.28    6.88
   1   6   0    4.87    5.96
  -1  -6  -1   62.33    9.78
   1   6   1   57.57   14.17
  -1   6  -1   64.75   15.00
   1   6   2  158.08   21.22
  -1  -6  -2  173.01   16.50
  -1   6  -2  192.79   23.56
  -1  -6  -3   56.81   10.06
   1   6   3   86.12   17.39
   1   6   4   -4.03    7.29
  -1  -6  -4    8.60    5.89
  -1  -6  -5  383.60   26.76
   1   6   5  388.46   34.72
   1   6   6  482.20   38.94
  -1  -6  -6  433.92   28.97
  -1  -6  -7  165.27   17.46
   1   6   7  178.55   23.66
  -1  -6  -8   24.72    8.33
   1   6   8   28.75   11.68
   1   6   9  375.66   35.03
  -1  -6  -9  320.07   25.87
  -1  -6 -10  619.51   37.35
   1   6  10  611.42   45.92
  -1  -6 -11    4.38    5.76
   1   6  11   13.06    9.76
   1   6  12   -2.53    6.11
  -1  -6 -12   11.22    6.72
  -1  -6 -13   80.46   13.96
   1   6  13  124.24   20.33
   1   6  14   40.13   11.74
  -1  -6 -14   39.94   10.75
  -1  -6 -15    1.09    4.29
   1   6  15   17.94   11.77
  -1  -6 -16   11.58    7.12
   1   6  16   33.25   12.51
  -1  -6 -17   80.85   15.14
   1   6  17   48.08   14.57
  -1  -6 -18   47.51   12.43
   1   6  18   41.37   14.55
   1   6  19   -3.55    8.30
  -1  -6 -19    1.38    6.47
  -1  -6 -20   22.19   10.40
   1   6  20   39.04   14.12
   1   6  21   39.85   14.77
  -1  -6 -21   20.57    9.10
   1   6  22   86.85   18.86
  -1  -6 -22   94.47   19.59
   1   6  23   85.85   18.71
  -1  -6 -23   61.54   16.62
  -1  -6 -24  181.76   26.15
   1   6  24  206.91   28.22
  -1  -6 -25   21.63   11.04
   1   6  25   23.08   11.59
   1   6  26  290.81   34.06
  -1  -6 -26  278.53   33.58
   1   6  27   35.51   13.48
  -1  -6 -27   19.70   10.13
  -1  -6 -28  418.34   42.69
   1   6  28  394.51   41.04
  -1  -6 -29   -5.99    9.35
   1   6  29    6.67    8.11
  -1  -6 -30   88.30   20.52
   1   6  30   32.29   12.08
   1   6  31   76.14   18.87
  -1  -6 -31   89.32   21.26
   1   6  32   87.09   20.63
  -1  -6 -32   73.01   20.17
   1   6  33    0.16    7.96
  -1  -6 -33   15.43   12.91
   1   6  34   -3.66    9.07
  -1  -6 -34   -1.53   10.35
  -1  -6 -35   -1.21    7.62
   1   6  35   -2.81    9.10
  -1  -6 -36    2.63    9.13
   1   6  36   -1.57    7.07
   1   6  37  -12.81    6.10
  -1  -6 -37   -5.24    8.93
  -1  -6 -38   16.50   13.51
  -1  -6 -39   11.13   12.68
  -1   7  34    2.14    8.36
  -1   7  33   46.40   13.61
  -1   7  32  120.01   23.72
  -1   7  31   35.59   14.82
  -1   7  30   14.54    9.53
  -1   7  29   30.29   13.31
  -1   7  28   10.39    8.85
  -1   7  27    1.28    8.58
  -1   7  26   13.40   11.94
  -1   7  25   56.09   15.32
  -1   7  24   36.55   16.25
  -1   7  23   80.69   19.56
  -1   7  22   23.99   12.44
  -1   7  21   23.04   11.43
  -1   7  20  355.94   38.26
  -1   7  19  282.45   34.00
  -1   7  18   38.15   14.29
  -1   7  17   33.41   13.21
  -1   7  16  162.55   25.33
  -1   7  15  395.22   38.75
  -1   7  14   63.98   16.50
  -1   7  13  269.71   32.90
   1   7 -12   10.71   10.46
  -1   7  12   14.54   11.09
  -1   7  11   13.13   10.04
   1   7 -11    8.19    9.27
   1   7 -10   11.55    9.17
  -1   7  10   -3.01    7.16
  -1   7   9   39.62   13.53
   1   7  -9   36.58   14.25
  -1   7   8   30.52   11.97
   1   7  -8   37.38   13.48
  -1   7   7  321.89   34.66
   1   7  -7  275.80   30.69
   1   7  -6  189.11   25.65
  -1   7   6  211.32   28.30
  -1   7   5    6.88   10.43
   1   7  -5    5.89    9.14
  -1   7   4    6.14    9.43
   1   7  -4    2.40   11.11
  -1   7   3  361.00   36.33
   1   7  -3  368.12   36.21
  -1   7   2  344.33   35.63
   1   7  -2  379.35   36.61
  -1   7   1  193.20   27.20
   1   7  -1  216.63   27.26
   1   7   0   22.83   10.68
  -1   7   0   30.58   13.59
   1   7   1  286.12   32.27
   1   7   2  265.39   31.86
   1   7   3  122.26   21.06
   1   7   4   17.03   10.87
   1   7   5    8.78    8.48
   1   7   6   17.94    9.12
   1   7   7  172.76   24.87
   1   7   8   20.42   11.50
   1   7   9   51.89   14.54
   1   7  10  137.21   22.93
  -1  -7 -10  117.76   16.90
  -1  -7 -11   56.54   12.02
   1   7  11   51.74   16.38
  -1  -7 -12   40.93   10.19
   1   7  12   44.53   15.84
  -1  -7 -13   72.88   14.04
   1   7  13   59.20   15.32
   1   7  14  109.46   21.90
  -1  -7 -14   81.00   14.73
  -1  -7 -15  148.45   20.20
   1   7  15  143.33   24.27
   1   7  16  124.58   23.77
  -1  -7 -16   96.89   17.32
  -1  -7 -17    9.46   10.07
   1   7  17   16.09   12.31
  -1  -7 -18  179.80   24.18
   1   7  18  195.11   29.52
  -1  -7 -19  175.50   24.62
   1   7  19  169.72   26.78
  -1  -7 -20   50.37   14.59
   1   7  20   67.04   19.24
   1   7  21   26.46   14.76
  -1  -7 -21    8.85    7.27
  -1  -7 -22   45.38   14.63
   1   7  22   98.74   21.87
   1   7  23  126.36   25.59
  -1  -7 -23  129.74   23.12
   1   7  24   12.89   10.88
  -1  -7 -24    4.96    8.73
  -1  -7 -25   10.45   10.86
   1   7  25   29.21   13.29
   1   7  26   10.18   14.30
  -1  -7 -26   35.83   14.08
  -1  -7 -27  -13.37   11.94
   1   7  27    1.33    8.14
   1   7  28   68.08   19.13
  -1  -7 -28   86.88   21.33
  -1  -7 -29   18.42   12.92
   1   7  29    7.74    8.23
   1   7  30    7.34   11.07
  -1  -7 -30   23.16   13.06
  -1  -7 -31  109.92   22.61
   1   7  31   91.13   21.75
   1   7  32  134.81   26.13
  -1  -7 -32  178.19   30.43
  -1  -7 -33   23.29   15.44
   1   7  33   17.14   10.15
   1   7  34    3.86    8.68
  -1  -7 -34    6.54    9.60
   1   7  35   52.29   17.53
  -1  -7 -35   52.94   18.12
  -1  -7 -36   27.49   13.88
   1   7  36   41.50   15.28
   1   7  37   12.84   11.02
  -1   8  33   29.72   11.84
  -1   8  32    9.44    7.16
  -1   8  31   30.96   12.74
  -1   8  30   -6.15    8.84
  -1   8  29   23.36   12.24
  -1   8  28   65.55   19.27
  -1   8  27   14.45    9.41
  -1   8  26   -3.63    9.36
  -1   8  25   19.20   12.84
  -1   8  24   23.19   14.33
  -1   8  23   41.32   14.64
  -1   8  22   36.04   16.74
  -1   8  21    4.12   10.76
  -1   8  20   51.22   18.49
  -1   8  19   -6.03   12.56
  -1   8  18    0.57    8.89
  -1   8  17   25.87   11.83
  -1   8  16   66.53   18.37
  -1   8  15  206.01   30.51
  -1   8  14   43.54   17.31
  -1   8  13   14.28   11.81
  -1   8  12    7.78    8.69
  -1   8  11  224.70   32.40
  -1   8  10   19.77   13.19
   1   8 -10   22.69   12.57
  -1   8   9   40.87   16.46
   1   8  -9   27.97   12.70
   1   8  -8   18.02   12.09
  -1   8   8   28.63   14.89
  -1   8   7  120.77   24.62
   1   8  -7  148.55   25.14
  -1   8   6   45.05   15.37
   1   8  -6   31.29   14.66
  -1   8   5   28.00   12.81
   1   8  -5   26.62   13.02
  -1   8   4   -3.79    7.72
   1   8  -4   24.24   12.58
   1   8  -3   20.40   11.89
  -1   8   3   -0.79    9.50
  -1   8   2    8.48   10.07
   1   8  -2   40.68   15.09
   1   8  -1  109.23   21.80
   1   8   0   10.94   11.14
   1   8   1   56.30   18.19
   1   8   2   10.59    9.59
   1   8   3  230.89   31.13
   1   8   4   17.28    9.34
   1   8   5  327.57   37.53
   1   8   6   71.02   19.20
   1   8   7  203.47   30.34
   1   8   8   34.12   13.38
   1   8   9   62.78   18.69
   1   8  10   81.94   20.18
   1   8  11   50.27   15.59
   1   8  12   74.41   17.99
   1   8  13   48.03   16.52
   1   8  14   13.03   13.97
   1   8  15   48.01   19.14
   1   8  16   38.88   13.50
   1   8  17   19.01   11.75
   1   8  18   73.74   21.50
   1   8  19   62.71   22.19
   1   8  20   19.20   13.64
   1   8  21   14.66   14.54
   1   8  22   99.14   24.76
   1   8  23  175.45   30.71
   1   8  24   40.97   17.13
   1   8  25   26.22   16.86
   1   8  26   -0.02    8.00
   1   8  27  207.42   32.41
   1   8  28   57.97   17.02
   1   8  29   17.09   15.02
   1   8  30   -0.47    7.30
  -1   9  21   19.75   15.38
  -1   9  20  161.22   29.39
  -1   9  19   18.63   12.92
  -1   9  18   10.47    9.16
  -1   9  17   15.03   13.03
  -1   9  16   70.98   18.80
  -1   9  15   15.97   13.56
  -1   9  14   25.80   17.38
  -1   9  13   46.60   19.95
  -1   9  12    3.99   10.57
  -1   9  11   11.70   12.31
  -1   9  10   23.56   15.45
  -1   9   9   27.95   14.42
  -1   9   8   26.39   12.80
   1   9  -8   19.86   10.57
   1   9  -7   -4.46    7.69
  -1   9   7   22.89   12.27
   1   9  -6   63.30   19.23
  -1   9   6   27.84   13.95
   1   9  -5    5.04    9.31
   1   9  -4   41.95   18.28
   1   9  -3    5.89    8.14
   1   9  -2  133.35   26.58
   1   9  -1   17.53   15.16
   1   9   0   52.13   17.39
   1   9   1   15.12   11.45
   1   9   2  224.19   33.78
   1   9   3   51.49   19.76
   1   9   4    8.23   10.77
   1   9   5    1.93    8.36
   1   9   6   96.09   23.61
   1   9   7   28.48   16.62
   1   9   8   32.84   15.92
   1   9   9   -7.04    9.17
   1   9  10   58.54   21.19
   1   9  11   22.16   15.26
   1   9  12   -1.65    8.72
   1   9  13  -16.60   10.50
   1   9  14   56.76   19.28
   1   9  15   41.79   16.99
   1   9  16   48.75   22.20
   1   9  17   21.37   18.71
   1   9  18  157.65   28.43
   1   9  19   53.12   18.91
   2   0 -47    1.95   10.48
   2   0 -46   28.74   15.37
   2   0 -45    7.35   12.16
   2   0 -44  330.29   40.25
   2   0 -43   22.58   14.13
   2   0 -42  329.53   39.55
   2   0 -41   25.68   13.69
   2   0 -40  110.06   22.62
   2   0 -40  136.70   20.95
   2   0 -39   18.94   16.46
   2   0 -39   43.32   13.51
   2   0 -38  501.56   39.51
   2   0 -38  457.37   44.25
   2   0 -37    7.14    8.33
   2   0 -37   20.62   10.36
   2   0 -36  252.00   31.60
   2   0 -36  272.12   27.98
   2   0 -35   16.63    8.63
   2   0 -35   10.09   11.36
   2   0 -34  416.91   34.13
   2   0 -34  390.48   37.37
   2   0 -33   -1.16    6.24
   2   0 -33   14.53    7.95
   2   0 -32  185.10   24.90
   2   0 -32  210.65   23.41
   2   0 -31   21.81    9.33
   2   0 -31   11.36    8.32
   2   0 -30   45.35   11.39
   2   0 -30   26.97    9.31
   2   0 -29   13.68    7.58
   2   0 -29   11.52    8.54
   2   0 -28  379.02   29.89
   2   0 -28  302.54   30.16
   2   0 -27   14.41    9.00
   2   0 -27   36.37   12.41
   2   0 -26 1282.88   64.06
   2   0 -26 1311.51   59.42
   2   0 -25    3.41    9.22
   2   0 -25   12.75    6.06
   2   0 -24  164.28   18.30
   2   0 -24  165.14   20.55
   2   0 -23   25.67   12.48
   2   0 -23   29.41   16.89
   2   0 -22 3698.82  121.51
   2   0 -22 3461.92  114.84
   2   0 -21   28.03   10.91
   2   0 -21   18.87   13.35
   2   0 -20  955.58   45.25
   2   0 -20  985.97   49.01
   2   0 -19    9.58    7.49
   2   0 -19    4.32    9.36
   2   0 -18  985.33   45.11
   2   0 -18 1051.13   49.02
   2   0 -17    9.88    7.48
   2   0 -17   10.13    6.92
   2   0 -16 1041.66   45.03
   2   0 -16  993.55   46.23
   2   0 -15   -4.83    4.06
   2   0 -15    4.20    5.22
   2   0 -14   33.12    7.56
   2   0 -14   34.11    8.18
   2   0 -13    0.80    0.96
   2   0 -13   -0.85    6.11
   2   0 -13   -4.67    3.98
   2   0 -12 1388.31   39.18
   2   0 -12 1573.60   54.60
   2   0 -12 1518.93   55.65
   2   0 -11    5.87    5.83
   2   0 -11    2.53    3.82
   2   0 -11   -0.67    1.53
   2   0 -10  466.85   25.17
   2   0 -10  458.76   25.28
   2   0  -9    2.20    3.49
   2   0  -8  354.70   20.79
   2   0  -7   -3.78    4.85
   2   0  -6  412.50   21.90
   2   0  -5   -2.29    3.65
   2   0  -4 1571.14   52.12
   2   0  -3    0.44    4.18
   2   0  -2  344.22   18.70
   2   0  -1    0.57    4.03
   2   0   0 1621.51   52.83
   2   0   1   -0.89    3.57
   2   0   2 1481.87   49.46
  -2   0  -2 1467.28   48.57
   2   0   3   10.55    4.70
  -2   0  -3    6.07    4.38
  -2   0  -4 1359.27   46.42
  -2   0  -5   -8.66    4.66
  -2   0  -6 1399.90   48.53
  -2   0  -7    5.17    5.54
  -2   0  -8 1080.99   41.78
  -2   0  -9    8.48    5.43
  -2   0 -10   46.04    9.04
  -2   0 -11    5.97    4.53
  -2   0 -12 2329.22   77.65
  -2   0 -13   -3.04    5.65
  -2   0 -14  148.20   15.56
  -2   0 -15   -1.82    4.52
  -2   0 -16 3458.01  110.60
  -2   0 -17    6.80    7.96
  -2   0 -18 1250.93   55.30
  -2   0 -19    5.19    6.04
  -2   0 -20  614.31   37.28
  -2   0 -21    1.07    6.19
  -2   0 -22   20.07    8.57
  -2   0 -23   -4.67    5.63
  -2   0 -24   16.81    8.36
  -2   0 -25    1.35    5.07
  -2   0 -26   78.23   16.33
  -2   0 -27    1.88    5.48
  -2   0 -28  380.29   35.71
  -2   0 -29    9.57   11.62
  -2   0 -30 1494.85   79.07
  -2   0 -31   41.98   15.57
  -2   0 -32   84.94   19.18
  -2   0 -33   26.14   11.87
  -2   0 -34  544.11   48.97
  -2   0 -35   28.08   16.26
  -2   0 -36    4.76    9.68
  -2   0 -37   24.09   13.68
  -2   0 -38  729.87   60.57
  -2   0 -39   22.55   14.11
  -2   0 -40   38.21   16.17
  -2   0 -41    0.81    8.58
  -2   0 -42   53.09   19.71
  -2   0 -43   -0.15    8.22
  -2   0 -44   23.49   17.14
  -2   0 -45    7.07   14.78
  -2   0 -46   69.49   21.43
  -2   0 -47   16.53   14.15
   2   1 -47  366.83   43.99
   2  -1 -46   12.92    8.89
   2   1 -46   16.52   12.01
   2  -1 -45   13.45   13.15
   2   1 -45    5.17   10.63
   2  -1 -44   46.58   16.21
   2   1 -44   72.25   19.69
   2  -1 -43   74.34   20.06
   2   1 -43   73.59   20.14
   2  -1 -43   79.75   18.20
   2  -1 -42   20.11    9.02
   2  -1 -42   29.00   16.30
   2   1 -42   17.94   11.96
   2   1 -41   16.58    9.47
   2  -1 -41    6.28    8.60
   2  -1 -41    7.71    9.63
   2  -1 -40   10.16   10.14
   2   1 -40   -3.95    6.01
   2  -1 -40   -3.08    6.67
   2   1 -39   68.27   17.62
   2  -1 -39   44.34   12.23
   2  -1 -39   57.82   17.24
   2  -1 -38   20.40   11.35
   2   1 -38    4.99    6.09
   2  -1 -38   21.14   11.11
   2  -1 -37   96.75   19.94
   2   1 -37  122.64   22.56
   2  -1 -37  120.32   20.26
   2  -1 -36   10.45    9.46
   2   1 -36   11.60    8.77
   2   1 -36    4.31    4.03
   2  -1 -36   17.55    9.58
   2  -1 -35   91.98   19.38
   2  -1 -35  116.99   20.44
   2   1 -35  107.87   16.39
   2   1 -35  102.37   19.50
   2  -1 -34   -2.51    8.23
   2   1 -34   21.03    8.23
   2   1 -34   -1.68    6.58
   2  -1 -34   31.40   12.21
   2  -1 -33  218.62   27.59
   2   1 -33  156.99   24.08
   2  -1 -33  228.89   25.88
   2   1 -33  185.27   21.24
   2   1 -32   31.34   12.84
   2   1 -32   36.34    9.98
   2  -1 -32   22.43   10.76
   2  -1 -32   37.17   12.29
   2  -1 -31  442.46   35.19
   2  -1 -31  393.54   36.01
   2   1 -31  429.93   31.17
   2   1 -31  308.25   32.59
   2  -1 -30   59.85   16.52
   2   1 -30   26.18    8.79
   2   1 -30   44.55   14.49
   2  -1 -30   41.58   12.78
   2  -1 -29 1348.18   64.89
   2  -1 -29 1173.34   65.55
   2   1 -29 1231.55   56.85
   2   1 -29 1251.86   66.32
   2   1 -28   17.47   10.89
   2   1 -28   12.20    8.21
   2  -1 -28   30.33   13.09
   2  -1 -28   40.43   12.13
  -2   1  27  319.64   17.53
   2  -1 -27  398.68   32.07
   2  -1 -27  322.37   30.16
   2   1 -27  395.11   32.94
   2   1 -27  337.81   26.02
   2   1 -26   11.78    9.12
   2   1 -26    6.68    6.84
   2  -1 -26    4.56    7.52
  -2   1  26    5.14    3.26
   2  -1 -26    4.68    8.82
   2   1 -25  699.66   38.10
  -2   1  25  646.64   27.22
   2  -1 -25  746.64   43.31
   2  -1 -25  677.02   43.76
   2   1 -25  751.03   45.72
  -2   1  24   19.51    4.46
   2   1 -24   38.97   10.30
   2  -1 -24   22.02    9.60
   2   1 -24   22.96    7.42
   2  -1 -24   36.70   10.05
   2   1 -23   41.59   11.13
  -2   1  23   49.68    6.24
   2  -1 -23   52.89   12.37
   2   1 -23   40.22   10.18
   2  -1 -23   54.55   11.95
   2  -1 -22   -3.26    4.86
   2  -1 -22    4.18    5.84
   2   1 -22   -2.46    5.19
   2   1 -22    0.41    3.65
  -2   1  22    3.74    2.60
   2  -1 -21   55.83   11.97
  -2   1  21   45.54    5.99
   2   1 -21   52.06   11.82
   2   1 -21   54.62    9.58
   2  -1 -21   34.70    9.09
   2  -1 -20   46.89   10.33
   2   1 -20   61.81   12.34
   2   1 -20   56.80    9.64
  -2   1  20   54.44    6.39
   2  -1 -20   39.22    9.73
   2   1 -19    4.91    6.66
   2   1 -19    5.80    4.76
   2  -1 -19    3.39    5.56
   2  -1 -19   10.93    5.89
   2  -1 -18    0.87    4.42
   2   1 -18    7.09    3.98
   2   1 -18    1.18    5.65
   2  -1 -18    5.71    4.63
   2  -1 -17  430.83   29.03
   2   1 -17  450.23   26.26
   2   1 -17  486.09   30.41
   2  -1 -17  539.79   32.25
   2   1 -16 1063.02   43.34
   2   1 -16 1003.26   46.48
   2  -1 -16  956.72   46.33
   2  -1 -16 1016.96   46.54
   2   1 -15  329.88   24.27
   2  -1 -15  315.17   23.61
   2   1 -15  369.82   22.85
   2  -1 -15  317.04   23.31
   2  -1 -14   50.49    9.09
   2   1 -14   54.68    9.51
   2  -1 -14   63.56   10.23
   2   1 -14   57.95    9.15
   2   1 -13  746.64   33.75
   2  -1 -13  744.53   36.64
   2  -1 -13  704.61   35.33
   2  -1 -12  827.30   38.59
   2   1 -12  790.35   34.84
   2  -1 -12  796.81   36.71
   2  -1 -11    3.84    4.25
   2   1 -11   14.93    5.87
   2  -1 -11   15.37    6.06
   2   1 -10   62.02    9.04
   2  -1 -10   57.75    9.27
   2  -1 -10   74.99   10.66
   2  -1  -9 2518.81   79.40
   2   1  -9 2548.54   76.83
   2  -1  -9 2339.32   76.20
   2  -1  -8    5.69    4.67
   2  -1  -8    6.65    4.87
   2   1  -8    5.90    3.97
   2  -1  -7  190.60   15.10
   2   1  -7  189.34   15.13
   2  -1  -7  179.81   13.83
   2  -1  -6  209.77   15.61
   2   1  -6  203.85   15.20
   2  -1  -5  291.27   18.56
   2   1  -5  284.28   18.13
   2  -1  -4  836.83   33.86
   2   1  -4  832.23   34.38
   2  -1  -3   -1.39    3.46
   2   1  -3    3.25    4.49
   2  -1  -2 1535.17   50.70
   2   1  -2 1546.92   52.42
   2  -1  -1   10.95    4.00
   2  -1   0    8.90    4.74
   2  -1   1 1445.23   46.74
  -2  -1  -1 1429.73   49.09
  -2  -1  -2  425.63   22.49
   2  -1   2  421.34   20.20
  -2   1  -3 4501.27  118.00
   2  -1   3 4453.70  119.07
  -2  -1  -3 4402.62  123.79
   2  -1   4  868.81   31.88
  -2   1  -4  871.89   31.38
  -2  -1  -4  876.24   35.71
  -2  -1  -5  102.53   11.47
  -2   1  -5  114.34    9.65
   2  -1   5  121.50    9.69
  -2   1  -6   15.07    3.88
  -2  -1  -6   22.28    5.66
  -2   1  -6   14.96    4.36
   2  -1   6   14.21    4.37
  -2   1  -7 1148.92   39.58
  -2   1  -7 1285.08   42.54
  -2  -1  -7 1242.93   47.15
  -2  -1  -8  283.29   20.22
  -2   1  -8  272.50   14.97
  -2   1  -8  312.32   17.90
  -2   1  -9  443.48   20.25
  -2  -1  -9  481.78   26.76
  -2   1  -9  475.07   23.76
  -2  -1 -10 1865.40   64.51
  -2   1 -10 1638.45   53.38
  -2   1 -10 1916.59   60.05
  -2   1 -11  349.76   21.44
  -2  -1 -11  343.44   23.40
  -2  -1 -12   29.44    7.75
  -2   1 -12   18.14    6.65
  -2  -1 -13  876.55   42.07
  -2   1 -13  887.58   38.80
  -2  -1 -14   64.45   12.21
  -2   1 -14   72.65   10.92
  -2   1 -15  423.35   26.00
  -2  -1 -15  412.35   28.08
  -2  -1 -16   70.89   12.86
  -2   1 -16   53.25    9.75
  -2  -1 -17   99.45   14.65
  -2   1 -17  105.81   13.48
  -2  -1 -18  100.64   15.04
  -2   1 -18   92.29   13.63
  -2   1 -19  162.60   17.75
  -2  -1 -19  155.09   18.13
  -2   1 -20  294.92   24.72
  -2  -1 -20  254.74   24.83
  -2   1 -21  741.61   43.30
  -2  -1 -21  771.59   44.57
  -2   1 -22  389.65   30.77
  -2  -1 -22  361.20   31.04
  -2  -1 -23  219.04   24.04
  -2   1 -23  227.69   24.31
  -2  -1 -24   74.26   17.43
  -2   1 -24   45.95   13.56
  -2   1 -25 1893.49   83.55
  -2  -1 -25 1923.71   83.93
  -2  -1 -26  267.38   29.14
  -2   1 -26  262.11   27.94
  -2  -1 -27    1.21    5.39
  -2   1 -27   -1.86    6.84
  -2  -1 -28   17.14    8.61
  -2   1 -28   44.96   12.71
  -2  -1 -29  391.09   37.25
  -2   1 -29  410.48   37.47
  -2   1 -30  112.70   20.49
  -2  -1 -30   77.20   17.91
  -2   1 -31   39.73   13.30
  -2  -1 -31   15.87   10.87
  -2  -1 -32  186.16   28.23
  -2   1 -32  243.99   30.75
  -2  -1 -33   16.00   11.77
  -2   1 -33   -1.19    6.72
  -2  -1 -34   12.59   10.26
  -2   1 -34    1.31    7.86
  -2   1 -35    8.51    9.17
  -2  -1 -35   -0.18    7.72
  -2  -1 -36   57.42   17.20
  -2   1 -36   50.56   16.07
  -2  -1 -37  313.18   39.48
  -2   1 -37  301.71   36.59
  -2   1 -38   38.02   17.62
  -2  -1 -38   24.33   15.06
  -2  -1 -39  174.56   30.51
  -2   1 -39  240.81   34.15
  -2   1 -40   49.82   16.62
  -2  -1 -40   65.24   21.95
  -2   1 -41  566.40   52.86
  -2  -1 -41  622.35   59.82
  -2  -1 -42  102.76   24.62
  -2   1 -42   70.92   19.38
  -2  -1 -43  164.67   30.42
  -2   1 -43  158.40   29.06
  -2  -1 -44   29.50   14.70
  -2   1 -44    1.20    8.13
  -2   1 -45   62.79   19.41
  -2  -1 -45   58.50   20.38
  -2   1 -46   37.67   15.84
  -2  -1 -46   23.25   12.64
  -2   1 -47  102.85   24.21
   2   2 -47    1.96    9.17
   2  -2 -46   -1.68    9.04
   2   2 -46   16.39   11.12
   2  -2 -46   13.60   10.63
   2  -2 -45    5.84    8.77
   2   2 -45   24.46   15.71
   2  -2 -45    6.02    9.00
   2   2 -44  113.76   24.23
   2  -2 -44  109.67   23.95
   2  -2 -44   74.17   18.84
   2  -2 -43   33.76   15.53
   2  -2 -43   43.12   16.03
   2   2 -43   72.45   18.60
   2   2 -42  171.02   27.75
   2  -2 -42  168.50   26.82
   2  -2 -42  145.18   26.58
   2  -2 -41   -2.84    7.48
   2   2 -41   -1.55    6.58
   2  -2 -41   11.41   10.01
   2   2 -40   59.67   17.48
   2  -2 -40   83.89   19.57
   2  -2 -40  103.36   21.11
   2  -2 -39  267.84   34.72
   2  -2 -39  271.50   32.51
   2   2 -39  248.65   32.78
   2  -2 -38  202.05   29.93
   2  -2 -38  272.87   32.19
   2   2 -38  234.76   31.61
   2  -2 -37  288.70   32.73
   2   2 -37  267.57   32.58
   2  -2 -37  273.10   33.84
   2  -2 -36  269.16   33.00
   2  -2 -36  325.85   34.61
   2   2 -36  237.84   30.97
   2   2 -35   91.69   18.74
   2  -2 -35  103.45   20.14
   2  -2 -35  109.60   20.76
   2  -2 -34   63.87   16.95
   2   2 -34   92.34   19.45
   2  -2 -34   90.53   17.91
   2  -2 -33   73.55   16.01
   2   2 -33   70.83   17.32
   2  -2 -33   74.25   16.85
   2   2 -32   34.17    9.82
   2   2 -32   22.16    9.23
   2  -2 -32   41.30   12.99
   2  -2 -32   22.82   10.80
   2  -2 -31    3.13    6.16
   2   2 -31   -1.30    4.52
   2   2 -31    6.87    7.02
   2  -2 -31    3.84    7.00
   2  -2 -30   10.09    7.85
   2   2 -30   19.49   10.32
   2   2 -30   14.29    6.12
   2  -2 -30   14.03    6.54
   2  -2 -29   16.88   10.05
   2   2 -29    1.88    4.92
   2   2 -29   25.46    8.63
   2  -2 -29   16.26    8.35
   2  -2 -28   58.70   13.39
  -2   2  28   59.23    9.21
   2   2 -28   72.32   15.13
   2  -2 -28   89.38   17.19
   2   2 -28   73.39   11.74
   2  -2 -27  235.75   26.07
  -2   2  27  192.59   16.91
   2   2 -27  254.59   21.13
   2   2 -27  221.18   25.14
   2  -2 -27  243.25   26.14
   2  -2 -26  699.11   46.88
   2  -2 -26  847.48   49.55
   2   2 -26  840.56   40.36
   2   2 -26  824.77   48.58
  -2   2  26  677.93   34.45
   2  -2 -25  369.87   31.14
  -2   2  25  305.09   21.28
   2   2 -25  377.49   25.34
   2   2 -25  330.97   29.49
   2  -2 -25  264.99   27.82
   2  -2 -24   14.20    4.56
   2   2 -24   31.14   10.10
  -2   2  24   21.20    6.76
   2  -2 -24   31.03   10.00
   2   2 -24   30.01    7.81
   2  -2 -23  342.33   29.17
   2  -2 -23  262.40   26.37
   2   2 -23  348.80   23.74
  -2   2  23  326.60   21.46
   2   2 -23  345.28   28.59
  -2   2  22  427.26   24.93
   2  -2 -22  360.95   30.42
   2  -2 -22  398.99   31.84
   2   2 -22  472.59   27.77
   2   2 -22  413.54   31.88
  -2   2  21  370.63   22.92
   2  -2 -21  368.86   29.68
   2  -2 -21  326.55   27.91
   2   2 -21  404.74   25.11
   2   2 -21  398.75   29.99
   2  -2 -20    4.73    5.98
   2   2 -20    7.31    5.04
   2   2 -20   11.03    6.81
  -2   2  20    3.74    4.46
   2  -2 -20    6.81    7.03
   2  -2 -19   73.82   12.82
   2   2 -19   76.08   10.29
   2  -2 -19   61.00   12.55
  -2   2  19   67.94    9.10
   2  -2 -18  121.54   15.81
  -2   2  18  145.31   13.50
   2   2 -18  151.03   14.53
   2  -2 -18  114.22   15.62
   2  -2 -17  161.83   17.61
  -2   2  17  187.61   15.37
   2   2 -17  184.89   15.59
   2  -2 -17  124.96   16.27
  -2   2  16   -0.22    2.49
   2  -2 -16   -9.22    4.38
   2   2 -16    3.73    3.38
   2  -2 -16   -3.98    4.68
   2  -2 -15   -0.27    4.99
  -2   2  15   -2.10    2.46
   2   2 -15   -0.03    1.89
   2   2 -15    2.31    3.70
   2  -2 -15    7.26    5.26
  -2   2  14   81.63   10.06
   2  -2 -14   77.24   11.96
   2   2 -14   82.47    7.08
   2  -2 -14   88.43   12.70
   2   2 -14   91.04   10.91
   2  -2 -13   -1.25    4.89
   2  -2 -13    5.84    4.56
   2   2 -13    7.29    4.45
  -2   2  13   -1.19    3.72
   2   2 -13    1.17    2.24
   2  -2 -12   89.25   11.93
   2   2 -12  108.16   12.67
   2   2 -12   69.03    6.83
   2  -2 -12   73.65   11.31
  -2   2  12   65.85    9.34
   2   2 -11  158.99   14.17
   2  -2 -11  182.24   17.26
   2  -2 -11  157.01   14.05
   2   2 -11  147.65   10.45
   2  -2 -10   69.42   10.47
   2  -2 -10   56.13   10.24
   2   2 -10   62.68    9.39
   2  -2  -9  372.07   21.89
   2   2  -9  423.38   23.25
   2  -2  -9  391.60   25.33
   2   2  -8   77.16    9.66
   2  -2  -8   77.33    9.41
   2  -2  -8   81.40   11.61
   2  -2  -7  120.89   11.10
   2  -2  -7  125.38   13.56
   2  -2  -6   51.58    7.68
   2  -2  -6   65.44    9.51
   2  -2  -5  517.26   27.19
   2  -2  -4 1375.09   50.49
  -2   2   3   73.11    7.53
   2  -2  -3   94.58   10.25
  -2   2   2   -1.91    1.77
   2  -2  -2   12.79    5.01
   2  -2  -1 1096.31   40.64
  -2   2   1 1056.96   34.38
   2  -2   0 1779.10   56.44
  -2   2   0 1666.81   49.39
  -2  -2   0 1750.90   59.12
  -2  -2  -1   10.49    4.68
   2  -2   1   36.92    7.75
  -2  -2  -2  697.63   32.68
   2  -2   2  721.87   29.13
  -2   2  -2  748.97   24.91
   2  -2   3 2483.73   71.34
  -2  -2  -3 2440.25   77.80
  -2   2  -3 2422.44   66.29
  -2  -2  -4   17.92    5.69
  -2   2  -4   13.95    2.94
   2  -2   4   14.26    3.79
  -2  -2  -5   79.87   10.89
  -2   2  -5   76.85    6.70
   2  -2   5   79.06    7.71
  -2  -2  -6  109.26   12.90
  -2   2  -6  107.32    8.79
   2  -2   6  130.11   10.10
  -2   2  -6  126.62    9.13
   2  -2   7  335.06   16.27
  -2   2  -7  366.02   16.97
  -2   2  -7  341.19   16.05
   2  -2   7  315.19   15.69
  -2  -2  -7  307.44   21.66
  -2   2  -8  772.63   27.98
  -2   2  -8  842.33   30.41
   2  -2   8  793.46   28.35
  -2  -2  -8  838.89   38.35
   2  -2   9    6.19    3.19
  -2   2  -9    6.37    2.84
  -2  -2  -9    2.73    5.10
  -2   2  -9   10.64    2.79
  -2   2 -10  386.29   16.61
  -2  -2 -10  413.26   26.81
  -2   2 -10  437.04   21.02
  -2   2 -11  211.14   10.92
  -2  -2 -11  231.90   20.31
  -2   2 -11  259.75   16.10
  -2   2 -12 1978.83   57.74
  -2  -2 -12 2349.68   78.55
  -2   2 -12 2258.92   67.97
  -2  -2 -13  443.20   29.26
  -2   2 -13  435.89   23.57
  -2   2 -13  389.00   16.08
  -2   2 -14    9.74    4.65
  -2   2 -14    5.27    2.05
  -2  -2 -14   -0.07    4.79
  -2   2 -15  610.54   22.57
  -2   2 -15  819.29   36.05
  -2  -2 -15  753.55   40.81
  -2   2 -16 1455.10   52.79
  -2  -2 -16 1476.13   60.20
  -2  -2 -17  153.70   18.45
  -2   2 -17   98.08    7.22
  -2   2 -17  137.35   15.50
  -2  -2 -18  163.11   18.96
  -2   2 -18   98.83    7.39
  -2   2 -18  146.04   16.42
  -2   2 -19  124.24   15.56
  -2  -2 -19  138.67   18.18
  -2   2 -19   85.67    7.00
  -2   2 -20  579.91   34.64
  -2  -2 -20  639.78   39.14
  -2   2 -21  571.02   34.66
  -2  -2 -21  561.21   37.13
  -2   2 -22  244.46   23.88
  -2  -2 -22  230.60   24.53
  -2   2 -23  134.17   18.32
  -2  -2 -23  119.37   17.99
  -2  -2 -24   65.83   14.06
  -2   2 -24   68.94   13.63
  -2   2 -25   35.51   11.15
  -2  -2 -25   40.05   11.89
  -2  -2 -26   50.30   13.72
  -2   2 -26   77.79   15.09
  -2  -2 -27    4.33    7.65
  -2   2 -27   25.21   10.94
  -2   2 -28  156.80   22.13
  -2  -2 -28  122.38   21.32
  -2  -2 -29  163.62   24.74
  -2   2 -29  169.94   23.66
  -2  -2 -30  238.75   30.57
  -2   2 -30  334.35   33.39
  -2  -2 -31    8.76   10.39
  -2   2 -31    7.18    9.85
  -2  -2 -32   99.11   21.63
  -2   2 -32  111.46   20.09
  -2  -2 -33  450.38   46.35
  -2   2 -33  611.12   48.01
  -2   2 -34  665.95   50.13
  -2  -2 -34  490.78   48.09
  -2  -2 -35  114.69   23.85
  -2   2 -35   79.47   18.94
  -2  -2 -36    5.57   11.55
  -2   2 -36   10.83    8.26
  -2   2 -37   49.85   14.78
  -2  -2 -37   15.93   11.03
  -2   2 -38  398.41   40.93
  -2  -2 -38  387.34   44.15
  -2   2 -39   27.81   12.95
  -2  -2 -39   34.57   15.11
  -2   2 -40   16.47   10.42
  -2  -2 -40    8.75   11.53
  -2  -2 -41   26.50   16.31
  -2   2 -41   61.18   19.05
  -2  -2 -42    7.78   13.53
  -2   2 -42    2.18    9.27
  -2   2 -43    8.67    8.36
  -2  -2 -43  -12.04   11.35
  -2   2 -44    1.63   10.65
  -2  -2 -44  -12.08   12.49
  -2  -2 -45   18.63   15.29
  -2   2 -45   25.23   12.62
  -2   2 -46   94.23   21.88
  -2   2 -47   27.73   12.50
  -2   2 -48    0.52    8.88
   2  -3 -48   59.04   18.97
   2  -3 -47   60.73   17.92
   2  -3 -46   54.10   16.60
   2  -3 -45    1.56    8.05
   2  -3 -45    1.77    8.45
   2  -3 -44    4.16    9.23
   2   3 -44   18.64   10.93
   2   3 -43  -19.40   12.70
   2  -3 -43   -9.00   10.84
   2  -3 -43   -2.35    7.75
   2  -3 -42   15.91   11.74
   2  -3 -42   27.18   11.99
   2   3 -42   35.61   16.00
   2   3 -41   -8.59    9.21
   2  -3 -41   -5.14    7.40
   2  -3 -41    5.56    7.45
   2   3 -40    7.52    6.04
   2  -3 -40    5.22    8.79
   2  -3 -40    4.25    9.86
   2   3 -39   20.73   11.54
   2  -3 -39   25.07   11.39
   2  -3 -39   12.29   11.30
   2  -3 -38   14.62    9.97
   2   3 -38   14.26   12.27
   2  -3 -38   12.24   11.35
   2  -3 -37   35.20   23.63
   2   3 -37   17.86   11.32
   2  -3 -37   38.33   20.94
   2  -3 -36   55.36   15.71
   2   3 -36   64.92   16.42
   2  -3 -36   85.49   18.56
   2  -3 -35  108.10   20.78
   2   3 -35  121.15   22.28
   2  -3 -35  101.72   20.63
   2  -3 -34  384.38   38.86
   2   3 -34  478.28   42.28
   2  -3 -34  425.79   40.56
   2  -3 -33   20.96    9.84
   2   3 -33   22.13   12.14
   2  -3 -33    9.74    7.42
   2  -3 -32   75.04   17.25
   2  -3 -32  110.36   20.92
   2  -3 -31  344.75   34.67
   2  -3 -31  340.11   34.37
   2  -3 -30  538.70   43.05
   2  -3 -30  450.39   40.05
   2  -3 -29  745.61   50.59
   2  -3 -29  654.21   47.74
   2  -3 -28   41.40   13.31
   2  -3 -28   37.86   12.09
   2  -3 -27  120.50   19.00
   2   3 -27  149.87   15.78
   2  -3 -27  143.31   21.07
   2  -3 -26  476.58   38.31
   2  -3 -26  433.68   36.06
   2   3 -26  481.63   28.61
   2  -3 -25  470.78   38.19
   2  -3 -25  390.81   34.09
   2   3 -25  488.45   28.40
   2   3 -24   12.21    5.71
   2  -3 -24   19.05    9.17
   2  -3 -24   11.07    9.04
   2  -3 -23    0.40    5.45
   2  -3 -23    5.05    5.77
   2   3 -23    5.70    4.96
   2  -3 -22   -1.57    5.89
   2  -3 -22    6.75    6.12
   2   3 -22    0.17    2.86
   2  -3 -21   35.59    9.19
   2   3 -21   39.10    7.92
   2  -3 -21   14.84    6.57
   2   3 -20   25.03    5.96
   2  -3 -20    9.89    6.79
   2  -3 -20   21.72    8.37
   2  -3 -19  512.84   36.61
   2  -3 -19  439.82   31.92
   2   3 -19  515.95   28.04
   2  -3 -18  324.27   28.04
   2   3 -18  335.78   21.87
   2  -3 -18  338.16   26.58
   2  -3 -17  241.66   21.87
   2  -3 -17  228.91   23.07
   2   3 -16  138.96   11.87
   2  -3 -16  129.20   16.08
   2  -3 -16  108.55   16.38
  -2   3  15  459.99   29.21
   2  -3 -15  374.49   30.04
   2  -3 -15  449.55   28.81
   2   3 -15  445.91   22.83
   2  -3 -14  972.26   51.79
   2  -3 -14 1115.29   49.10
  -2   3  14 1262.69   51.99
   2   3 -14 1172.69   43.03
  -2   3  13 2089.29   74.14
   2  -3 -13 1790.70   75.11
   2  -3 -13 1952.64   70.78
   2   3 -13 2095.22   65.36
   2  -3 -12  847.71   44.89
   2  -3 -12  954.23   41.83
   2   3 -12  933.76   37.57
  -2   3  12  957.14   44.38
  -2   3  11  510.54   30.42
   2  -3 -11  498.78   31.81
   2  -3 -11  501.71   27.65
   2   3 -11  480.79   25.29
   2  -3 -10  838.65   43.29
   2  -3 -10  879.76   38.09
   2   3 -10  911.18   37.75
  -2   3  10  954.94   43.83
   2  -3  -9 2254.37   73.76
   2  -3  -9 2335.65   82.73
  -2   3   9 2476.02   82.43
   2   3  -9 2302.99   74.98
   2  -3  -8  609.06   28.19
   2  -3  -8  603.03   33.79
   2   3  -8  606.32   30.15
   2  -3  -7  364.83   25.18
   2  -3  -7  376.36   20.34
   2  -3  -6  217.34   18.09
   2  -3  -6  217.69   14.44
   2  -3  -5   34.78    5.73
   2  -3  -5   40.68    9.08
   2  -3  -4  221.56   13.17
   2  -3  -4  193.26   16.54
  -2   3   3   36.47    5.53
   2  -3  -3   40.47    8.52
  -2   3   2    9.82    3.28
  -2  -3   2   12.92    5.20
   2  -3  -2   22.28    6.61
   2  -3  -1 1062.12   42.03
  -2  -3   1 1056.91   43.29
  -2   3   1 1008.23   33.42
  -2  -3   0  129.23   13.68
  -2   3   0  145.00    8.55
   2  -3   0  142.94   13.03
  -2   3  -1  230.97   10.28
   2  -3   1  237.27   16.38
  -2  -3  -1  201.80   17.25
  -2  -3  -2  128.81   13.80
   2  -3   2  139.96   12.21
   2  -3   3 1615.78   53.92
  -2  -3  -3 1663.50   60.61
   2  -3   4  475.16   22.67
  -2  -3  -4  475.30   27.67
   2  -3   5  310.72   17.10
  -2  -3  -5  334.85   22.95
  -2  -3  -6   15.91    6.55
   2  -3   6   -2.12    5.81
  -2   3  -6    9.77    1.77
  -2   3  -7  503.21   18.68
   2  -3   7  539.23   21.84
  -2  -3  -7  537.96   30.55
   2  -3   8 1075.53   34.43
  -2   3  -8  965.40   32.38
  -2  -3  -8 1046.76   46.46
  -2   3  -9  704.53   25.51
   2  -3   9  601.39   23.52
   2  -3   9  718.82   25.10
  -2  -3  -9  692.82   37.12
   2  -3  10   58.31    6.17
   2  -3  10   72.24    6.19
  -2  -3 -10   85.41   12.67
  -2   3 -10   84.45    7.64
  -2  -3 -11   29.89    9.23
  -2   3 -11   41.88    5.87
   2  -3  11   39.40    4.42
  -2   3 -12  241.07   15.53
  -2  -3 -12  218.34   21.46
  -2   3 -13  118.87   11.16
  -2  -3 -13  120.12   15.81
  -2   3 -14  182.04   14.78
  -2  -3 -14  178.97   19.54
  -2  -3 -15   13.76    6.79
  -2   3 -15    6.91    4.46
  -2   3 -16    9.20    4.86
  -2  -3 -16   20.86    7.07
  -2  -3 -17    6.72    6.17
  -2   3 -17    6.15    3.78
  -2   3 -18   70.25   10.91
  -2  -3 -18   46.74   11.75
  -2  -3 -19   35.73   22.98
  -2   3 -19    6.48    6.17
  -2   3 -20  233.89   20.94
  -2  -3 -20  186.67   22.78
  -2   3 -21  672.63   38.20
  -2  -3 -21  598.43   41.94
  -2  -3 -22  462.39   36.82
  -2   3 -22  568.05   35.20
  -2  -3 -23   38.82   13.27
  -2   3 -23   24.50    8.85
  -2   3 -24   93.12   14.81
  -2  -3 -24   57.21   14.43
  -2  -3 -25  489.31   39.91
  -2   3 -25  552.41   37.13
  -2   3 -26  261.53   25.60
  -2  -3 -26  233.54   28.06
  -2   3 -27  237.47   24.96
  -2  -3 -27  185.09   25.29
  -2  -3 -28   31.93   10.98
  -2   3 -28   20.56    8.98
  -2  -3 -29  223.65   29.41
  -2   3 -29  257.56   26.82
  -2   3 -30  291.01   29.44
  -2  -3 -30  266.44   33.11
  -2   3 -31  111.80   18.47
  -2  -3 -31   77.35   19.45
  -2  -3 -32   12.98   10.85
  -2   3 -32   10.50    8.91
  -2  -3 -33   12.15   10.20
  -2   3 -33   18.78    8.82
  -2   3 -34   99.21   18.18
  -2  -3 -34   85.75   19.71
  -2   3 -35   80.32   17.15
  -2  -3 -35   67.38   18.63
  -2  -3 -36    8.70    8.35
  -2   3 -36   27.20   11.15
  -2   3 -37   22.47   10.13
  -2  -3 -37   -5.03    8.71
  -2  -3 -38  102.45   23.39
  -2   3 -38   74.79   17.95
  -2  -3 -39   14.84   10.24
  -2   3 -39   21.31   11.37
  -2  -3 -40   12.12   11.35
  -2   3 -40   10.87    9.68
  -2  -3 -41   47.27   18.65
  -2   3 -41   59.15   16.21
  -2  -3 -42  246.56   38.99
  -2  -3 -43   53.97   18.89
   2  -4 -44    2.30    7.44
   2  -4 -44    7.42    9.21
   2  -4 -43  209.87   32.78
   2  -4 -43  214.10   32.77
   2  -4 -42   12.65    9.31
   2  -4 -42   21.15   13.90
   2  -4 -41    8.85   10.18
   2  -4 -41   10.35    6.76
   2  -4 -40   -0.64    8.01
   2  -4 -40    9.47   10.15
   2  -4 -39  491.81   47.70
   2  -4 -39  471.86   47.13
   2  -4 -38   23.06   10.92
   2  -4 -38   21.27   11.47
   2  -4 -37   70.55   18.56
   2  -4 -37   91.67   20.57
   2  -4 -36    3.82    5.98
   2  -4 -36   12.74    9.72
   2  -4 -35  204.47   28.78
   2  -4 -35  200.40   29.52
   2  -4 -34    5.41    6.46
   2  -4 -34    2.59    7.67
   2  -4 -33   39.44   11.95
   2  -4 -33   21.63    9.54
   2  -4 -32   23.72    9.61
   2  -4 -32    5.13    7.32
   2  -4 -31   17.99    9.52
   2  -4 -31    4.59    7.38
   2  -4 -30   24.69    9.92
  -2   4  30   43.69   10.94
   2  -4 -30   21.95    8.59
   2  -4 -29   46.90   13.78
   2  -4 -29   56.42   14.23
  -2   4  29   46.79   11.80
   2  -4 -28    8.63    7.07
   2  -4 -28   37.32   14.04
  -2   4  28   17.56    8.30
   2  -4 -27   57.17   13.47
   2  -4 -27   46.01   12.17
  -2   4  27   73.99   14.33
   2  -4 -26   77.28   15.91
   2  -4 -26   68.08   16.02
  -2   4  26   55.52   12.44
  -2   4  25  435.44   32.94
   2  -4 -25  452.12   39.02
   2  -4 -25  472.93   37.19
  -2   4  24   57.29   12.47
   2  -4 -24   46.73   12.97
   2  -4 -24   42.28   12.47
   2  -4 -23  231.08   27.22
  -2   4  23  262.59   25.26
   2  -4 -23  223.18   24.82
   2  -4 -22  232.75   24.93
  -2   4  22  297.20   26.82
  -2   4  21 1098.13   53.65
   2  -4 -21  825.98   48.90
   2  -4 -20   16.88    7.94
  -2   4  20   17.02    8.08
   2  -4 -19   76.73   13.75
  -2   4  19   91.04   14.62
  -2   4  18    5.58    7.17
   2  -4 -18   13.57    7.57
   2  -4 -17  840.40   44.85
   2   4 -17  920.92   40.62
  -2   4  17  896.26   48.15
   2   4 -16   62.51    9.85
  -2   4  16   59.94   13.04
   2  -4 -16   50.17   10.72
   2   4 -15  118.35   13.38
   2  -4 -15  111.87   15.02
  -2   4  15   99.16   15.27
  -2   4  14  115.78   16.36
   2   4 -14  128.91   13.88
   2  -4 -14  122.05   14.61
   2  -4 -13   64.06   10.63
  -2   4  13   74.72   12.88
   2   4 -13   70.86   11.02
   2  -4 -12  256.88   19.95
  -2   4  12  273.80   24.35
   2   4 -12  276.41   21.09
   2  -4 -11   92.27   11.51
  -2   4  11   66.00   12.59
   2   4 -11  107.68   13.32
   2  -4 -10   56.86    8.49
  -2   4  10   56.28   12.38
   2   4 -10   44.34    9.21
   2  -4  -9 2187.07   72.95
  -2   4   9 2350.32   86.48
   2   4  -9 2347.03   80.50
   2  -4  -8   55.74    8.45
  -2   4   8   44.97   12.84
   2   4  -8   42.77    8.33
   2  -4  -7  101.02   10.25
   2   4  -7  126.60   15.16
  -2   4   7  114.44   16.95
   2  -4  -6    6.89    4.25
   2  -4  -6   12.17    7.73
   2   4  -6   13.21    7.14
   2   4  -5 3948.54  123.00
   2  -4  -5 3840.60  121.76
   2  -4  -5 3890.37  106.04
   2  -4  -4  503.59   30.31
  -2   4   4  337.52   18.35
   2  -4  -4  510.43   20.32
  -2  -4   4  517.25   28.44
  -2   4   3  158.15   10.28
   2  -4  -3  223.86   19.09
  -2  -4   3  218.52   18.13
  -2  -4   2    8.98    4.81
   2  -4  -2   19.99    6.48
  -2   4   2   11.47    2.62
   2  -4  -1 2791.22   85.07
  -2  -4   1 2901.70   86.37
  -2   4   1 2352.77   65.16
   2  -4   0  554.69   30.11
  -2  -4   0  599.34   32.07
  -2  -4  -1  291.81   21.79
   2  -4   1  311.74   20.35
   2  -4   2  102.67   11.28
  -2  -4  -2  107.26   13.35
   2  -4   3  895.35   38.12
  -2  -4  -3  917.34   42.38
  -2  -4  -4    6.48    5.57
   2  -4   4    3.54    2.80
   2  -4   5  375.38   20.95
  -2  -4  -5  369.83   25.85
  -2  -4  -6    5.82    5.46
   2  -4   6    8.13    2.14
   2  -4   7   -0.42    3.59
  -2  -4  -7   11.65    5.36
  -2  -4  -8   95.66   14.47
   2  -4   8   96.74    8.50
   2  -4   9  201.86   12.45
  -2  -4  -9  225.80   21.01
  -2  -4 -10   17.99    7.65
   2  -4  10    9.29    2.19
  -2  -4 -11   53.77   10.84
  -2   4 -11   40.77    3.82
   2  -4  11   46.99    4.88
  -2  -4 -12  197.05   20.25
  -2   4 -12  185.10    9.73
   2  -4  12  182.65    9.24
   2  -4  12  113.30    8.01
  -2   4 -13 1166.57   32.31
   2  -4  13  922.92   25.19
  -2  -4 -13 1216.53   54.16
  -2   4 -14   58.76    6.58
  -2  -4 -14   70.44   12.76
  -2   4 -15  425.24   20.63
  -2  -4 -15  398.62   32.13
  -2   4 -16   30.90    5.78
  -2  -4 -16   35.45   10.41
  -2   4 -17 1096.00   41.99
  -2  -4 -17 1152.63   58.45
  -2  -4 -18    2.18    6.70
  -2   4 -18   15.74    4.80
  -2  -4 -19   62.58   13.71
  -2   4 -19   54.41    8.89
  -2  -4 -20    2.44    5.74
  -2   4 -20    6.15    4.51
  -2  -4 -21  267.21   27.62
  -2   4 -21  273.22   20.74
  -2  -4 -22   48.48   12.38
  -2   4 -22   47.35    9.19
  -2   4 -23    1.01    2.83
  -2  -4 -23   -3.59    5.01
  -2  -4 -24   17.61    9.97
  -2   4 -24    9.79    5.35
  -2  -4 -25   20.09    9.84
  -2   4 -25    8.16    4.78
  -2   4 -26    4.55    5.39
  -2  -4 -26   17.04    9.89
  -2  -4 -27   13.76   11.58
  -2   4 -27   19.53    7.15
  -2  -4 -28   -5.23    5.64
  -2  -4 -29  556.14   47.49
  -2  -4 -30   14.18   10.42
  -2  -4 -31   44.94   15.21
  -2  -4 -32   10.45   10.73
  -2  -4 -33  625.63   56.01
  -2  -4 -34   75.39   21.56
  -2  -4 -35   19.27    9.67
  -2  -4 -36    9.38   10.92
  -2  -4 -37   91.84   22.52
  -2  -4 -38  -18.69   13.21
  -2  -4 -39   39.53   17.58
  -2  -4 -40  -10.88   12.70
  -2  -4 -41   -3.07   10.63
  -2  -4 -42   30.22   16.82
   2  -5 -42   12.15    9.74
   2  -5 -41   19.38   11.58
   2  -5 -41    7.82   12.06
   2  -5 -40    6.47    8.79
   2  -5 -40   17.37   13.51
   2  -5 -39   -2.59    8.24
   2  -5 -39   -1.70   12.01
   2  -5 -38    8.83    9.68
   2  -5 -38   24.68   13.16
   2  -5 -37   36.73   14.23
   2  -5 -37   43.94   15.22
   2  -5 -36   50.68   13.65
   2  -5 -36   61.16   16.89
   2  -5 -35   22.31   10.38
   2  -5 -35    9.31    6.61
   2  -5 -34  318.42   36.32
   2  -5 -34  270.97   34.54
   2  -5 -33   14.50    9.76
   2  -5 -33   19.34   10.46
   2  -5 -32   26.89   10.86
   2  -5 -32   18.17   10.88
   2  -5 -31    2.93    6.79
  -2   5  31    4.43    7.00
   2  -5 -31   20.09   10.09
   2  -5 -30  334.84   34.87
   2  -5 -30  316.78   36.76
  -2   5  30  339.13   32.93
  -2   5  29  152.80   21.91
   2  -5 -29  139.12   22.60
   2  -5 -29  155.29   25.22
   2  -5 -28  154.66   24.82
  -2   5  28  149.55   21.60
   2  -5 -28  163.02   22.84
   2  -5 -27    4.52    6.47
   2  -5 -27    6.35    7.35
  -2   5  27   23.11   11.23
   2  -5 -26  249.62   28.02
   2  -5 -26  252.51   31.75
  -2   5  26  278.16   29.04
   2  -5 -25    9.96    7.34
  -2   5  25   50.20   13.87
  -2   5  24   52.23   13.79
   2  -5 -24   56.66   13.49
  -2   5  23    7.82   10.65
   2  -5 -23   10.90    9.30
  -2   5  22    6.37    8.99
   2  -5 -22   -1.15    4.85
   2  -5 -21  174.51   21.19
  -2   5  21  211.01   24.26
  -2   5  20   21.12    9.46
   2  -5 -20    9.76    8.31
   2  -5 -19   15.22    9.09
  -2   5  19   10.41    9.22
  -2   5  18  121.46   18.57
   2  -5 -18  119.96   16.45
  -2   5  17   99.38   17.32
   2   5 -17   90.48   13.99
   2  -5 -17   81.32   13.65
  -2   5  16   73.09   14.98
   2   5 -16   86.73   13.59
   2  -5 -16   76.43   12.83
   2  -5 -15   16.51    7.15
   2   5 -15   24.70    8.69
  -2   5  15    9.64    9.26
   2   5 -14 1027.97   49.63
   2  -5 -14  912.23   45.50
  -2   5  14 1054.30   56.76
   2   5 -13  136.26   17.17
  -2   5  13  131.74   19.63
   2  -5 -13  138.39   15.72
   2  -5 -12  864.39   40.72
  -2   5  12  892.41   51.58
   2   5 -12  921.65   47.11
   2  -5 -11   13.84    4.79
  -2   5  11   14.90    9.00
   2   5 -11   16.41    7.21
   2   5 -10  622.43   38.13
   2  -5 -10  640.53   31.68
  -2   5  10  634.63   42.76
   2  -5  -9   44.66    7.74
  -2   5   9   37.51   12.32
   2   5  -9   31.85    8.87
   2   5  -8  344.98   27.57
   2  -5  -8  336.11   20.52
  -2   5   8  348.80   30.58
  -2   5   7   26.99   11.45
   2  -5  -7   25.04    5.17
   2   5  -7   17.98    6.90
  -2  -5   7   27.40    7.33
   2  -5  -6  156.92   11.99
  -2  -5   6  168.83   16.82
   2   5  -6  192.26   20.59
  -2  -5   5   -4.87    3.64
   2  -5  -5   -0.20    3.13
   2   5  -5   -0.42    6.07
  -2  -5   4   55.09    9.79
   2  -5  -4   48.89    5.69
   2   5  -4   50.99   10.96
  -2  -5   3   23.41    6.87
   2   5  -3   15.76    7.77
  -2  -5   2  182.94   16.87
   2  -5  -2  172.89   17.44
   2   5  -2  162.54   19.36
  -2   5   2   87.61    5.68
  -2  -5   1   11.00    4.30
   2   5  -1   21.52    9.86
   2  -5  -1   10.72    3.42
   2  -5   0  308.84   22.63
  -2  -5   0  289.31   22.87
   2   5   0  288.59   26.73
  -2  -5  -1   19.86    6.67
   2   5   1   16.66    7.85
   2  -5   1   10.35    3.39
  -2  -5  -2   67.55   10.84
   2  -5   2   47.80    8.46
   2  -5   3   14.19    5.47
  -2  -5  -3   16.20    6.61
   2  -5   4 2245.32   76.04
  -2  -5  -4 2295.50   82.01
  -2  -5  -5   27.12    9.28
   2  -5   5   19.34    5.50
  -2  -5  -6   -1.39    4.44
   2  -5   6    2.95    2.87
   2  -5   7    4.41    3.46
  -2  -5  -7    5.73    4.60
  -2  -5  -8 1881.16   75.44
   2  -5   8 1908.12   62.24
   2  -5   9   -1.10    3.01
  -2  -5  -9    7.69    6.98
  -2  -5 -10   11.91    7.66
   2  -5  10    8.42    2.03
   2  -5  11   58.98    6.47
  -2  -5 -11   56.12   11.94
  -2  -5 -12  376.99   29.90
  -2  -5 -13   70.42   13.55
  -2  -5 -14    6.17    5.96
  -2  -5 -15   11.77    8.06
  -2  -5 -16  138.97   19.51
  -2  -5 -17   23.46   10.33
  -2  -5 -18   64.68   15.23
  -2  -5 -19   19.74    9.78
  -2  -5 -20  196.45   24.26
  -2  -5 -21   28.97   10.55
  -2  -5 -22  137.34   20.99
  -2  -5 -23  144.56   21.67
  -2  -5 -24  452.54   40.00
  -2  -5 -25    7.32    9.01
  -2  -5 -26  595.13   48.12
  -2  -5 -27   40.32   14.41
  -2  -5 -28  185.94   28.20
  -2  -5 -29   15.55   12.59
  -2  -5 -30  153.37   25.85
  -2  -5 -31   45.85   15.04
  -2  -5 -32   17.17   10.43
  -2  -5 -33    0.73    8.58
  -2  -5 -34    9.08    7.50
  -2  -5 -35    8.12   10.04
  -2  -5 -36    5.22    8.36
  -2  -5 -37   -0.08    9.32
  -2  -5 -38  140.57   27.26
  -2  -5 -39   -5.46    7.10
  -2  -5 -40   30.84   14.92
   2  -6 -40  -12.37   10.74
   2  -6 -39  146.56   26.57
   2  -6 -38   51.54   16.36
   2  -6 -37   73.45   18.96
   2  -6 -37  106.25   23.35
   2  -6 -36    0.97    7.82
   2  -6 -36   23.95   14.27
   2  -6 -35  142.97   24.77
   2  -6 -35  184.85   30.56
   2  -6 -34    0.47    6.45
   2  -6 -34   17.79   11.01
   2  -6 -33   48.86   15.51
   2  -6 -33   69.60   17.61
   2  -6 -32   41.73   15.39
   2  -6 -32    7.01    7.38
   2  -6 -31   23.72   12.76
  -2   6  31    4.50    7.62
   2  -6 -31    1.71    6.15
   2  -6 -30   25.99   13.10
   2  -6 -30   21.60   10.79
  -2   6  30   12.48    9.83
   2  -6 -29    4.65    6.11
  -2   6  29   -2.85    6.76
   2  -6 -29   10.92    9.71
  -2   6  28   62.96   16.34
   2  -6 -28   52.96   16.12
   2  -6 -28   62.20   14.83
   2  -6 -27  107.84   22.57
   2  -6 -27  109.74   19.14
  -2   6  27  129.35   22.37
  -2   6  26   62.91   15.74
   2  -6 -26   40.03   11.48
  -2   6  25  121.20   20.80
   2  -6 -25  102.88   17.97
   2  -6 -24   41.50   12.15
  -2   6  24   63.04   15.84
  -2   6  23  279.76   31.17
   2  -6 -23  261.25   27.54
  -2   6  22   68.81   16.65
   2  -6 -22   60.73   13.46
  -2   6  21  265.17   30.64
   2  -6 -21  210.19   23.63
  -2   6  20    9.51    8.43
   2  -6 -20    9.84    6.61
  -2   6  19  242.27   29.19
   2  -6 -19  175.53   20.76
  -2   6  18  102.34   18.70
   2  -6 -18  103.27   16.33
   2  -6 -17  518.87   35.26
   2   6 -17  567.02   38.60
  -2   6  17  591.23   45.52
  -2   6  16    5.35    9.74
   2   6 -16    2.82    5.62
   2  -6 -16    8.03    6.81
   2   6 -15   21.38    8.91
  -2   6  15    8.48    9.58
   2  -6 -15   11.33    7.68
   2  -6 -14   -1.77    4.00
   2   6 -14   11.51    6.19
  -2   6  14   -7.23    7.53
   2  -6 -13   62.00   10.71
  -2   6  13   59.04   12.91
   2   6 -13   65.41   13.88
   2   6 -12   61.48   12.83
  -2   6  12   64.62   14.27
  -2   6  11    2.07    5.96
   2   6 -11   14.61    9.37
  -2  -6  11   20.58    7.45
  -2  -6  10    9.34    6.10
  -2   6  10    7.27    8.37
   2   6 -10   11.04   10.14
  -2   6   9  426.15   37.47
   2   6  -9  398.79   33.43
  -2  -6   9  449.07   29.63
  -2  -6   8   46.97    9.32
  -2   6   8   39.00   11.06
   2   6  -8   39.28   12.09
  -2  -6   7    3.42    3.69
  -2   6   7   23.52   11.21
   2   6  -7   20.61    9.11
  -2  -6   6   26.06    8.46
   2   6  -6   41.04   12.33
   2   6  -5  963.50   55.34
  -2  -6   5  946.17   45.52
   2   6  -4   16.87    8.49
  -2  -6   4   19.39    6.79
  -2  -6   3   50.03   10.16
   2   6  -3   46.93   12.39
  -2  -6   2  101.65   14.17
   2  -6  -2   74.96   12.64
   2   6  -2   86.57   16.95
   2  -6  -1  652.45   39.51
   2   6  -1  729.74   47.75
  -2  -6   1  709.95   38.76
  -2  -6   0   97.72   13.69
   2  -6   0   85.70   12.52
   2   6   0  117.18   19.34
   2  -6   1  335.42   25.89
   2   6   1  376.84   34.31
  -2  -6  -1  365.48   26.90
  -2  -6  -2   29.09    8.46
   2   6   2   34.36   12.34
   2  -6   2   22.39    6.61
  -2  -6  -3  228.11   21.55
   2  -6   3  217.71   20.02
   2   6   3  241.25   27.04
  -2  -6  -4    3.62    4.22
   2  -6   4   12.06    5.25
   2   6   4    2.59    6.43
  -2  -6  -5   58.78   11.17
   2  -6   5   58.41   10.11
   2   6   5   66.33   16.41
  -2  -6  -6   35.63    9.20
   2  -6   6   28.69    6.71
   2   6   6   21.93   12.22
   2   6   7   30.76   11.74
   2  -6   7    3.95    4.13
  -2  -6  -7   19.03    8.18
  -2  -6  -8    4.86    5.92
   2   6   8   14.75   10.32
  -2  -6  -9  154.50   19.01
   2   6   9  169.02   24.23
  -2  -6 -10   19.70    8.44
  -2  -6 -11   55.34   13.24
  -2  -6 -12  150.85   19.88
  -2  -6 -13  582.21   40.30
  -2  -6 -14   15.89    8.35
  -2  -6 -15   10.11    7.53
  -2  -6 -16   93.48   17.08
  -2  -6 -17  233.89   26.35
  -2  -6 -18   11.39    6.41
  -2  -6 -19    6.41    5.60
  -2  -6 -20  156.11   22.48
  -2  -6 -21   69.52   16.13
  -2  -6 -22    2.98    5.90
  -2  -6 -23   34.62    9.26
  -2  -6 -24   19.72   10.41
  -2  -6 -25   11.51    8.73
  -2  -6 -26   20.48   10.74
  -2  -6 -27   24.50   12.59
  -2  -6 -28  -18.00   11.38
  -2  -6 -29  194.11   30.22
  -2  -6 -30  146.98   26.87
  -2  -6 -31    6.56    7.29
  -2  -6 -32   -2.25    8.86
  -2  -6 -33   98.28   23.55
  -2  -6 -34  161.21   28.69
  -2  -6 -35   15.22    7.87
  -2  -6 -36   -7.24   12.36
  -2  -6 -37   87.38   22.05
   2   6  37   88.68   22.32
   2   6  38   41.87   14.85
   2   6  39    2.57    5.49
  -2   7  32   34.05   13.64
   2  -7 -32   56.02   17.19
  -2   7  31   35.39   11.98
   2  -7 -31   13.42   12.42
  -2   7  30   74.77   17.82
   2  -7 -30   72.82   18.51
   2  -7 -29   16.52   11.88
  -2   7  29   15.59    9.83
   2  -7 -28    4.89    9.61
  -2   7  28   -1.83    6.69
  -2   7  27   32.65   14.02
   2  -7 -27   31.71   13.04
   2  -7 -26   18.24   11.82
  -2   7  26   19.36   12.41
  -2   7  25   20.26   12.64
   2  -7 -25   36.70   14.43
  -2   7  24   24.72   11.74
  -2   7  23  126.81   23.16
  -2   7  22   20.66   14.77
  -2   7  21   43.22   14.08
  -2   7  20   -5.21    7.18
  -2   7  19   21.66   13.80
  -2   7  18   73.22   17.90
  -2   7  17  144.81   25.01
   2   7 -16   94.50   17.03
  -2   7  16   67.96   17.88
   2   7 -15    6.72    6.98
  -2   7  15   25.46   12.45
  -2   7  14  159.09   25.21
   2   7 -14  202.74   24.81
  -2   7  13  162.95   25.10
   2   7 -13  185.18   24.16
   2   7 -12  415.45   36.56
  -2   7  12  401.50   38.97
  -2   7  11    7.59    8.87
   2   7 -11   28.17   12.88
   2   7 -10  198.94   25.38
  -2   7  10  194.89   28.10
  -2   7   9  388.16   38.49
   2   7  -9  426.03   37.79
   2   7  -8   43.27   12.91
   2   7  -7   -6.21    6.60
   2   7  -6   -1.87    7.89
   2   7  -5   11.46   10.30
   2   7  -4   23.54   10.28
   2  -7  -3   -4.39    6.55
   2   7  -3    1.65    6.15
   2  -7  -2   20.42    4.69
   2   7  -2   36.95   12.97
   2  -7  -1   73.87   12.06
   2   7  -1   64.07   16.47
   2  -7   0   72.38   12.75
   2   7   0   92.78   19.25
   2  -7   1   33.02    6.87
   2   7   1   49.23   14.82
  -2  -7  -2   50.47   10.84
   2  -7   2   36.52    9.41
   2   7   2   67.38   16.75
   2  -7   3  405.14   30.33
   2   7   3  456.15   41.83
  -2  -7  -3  456.76   32.43
   2   7   4  232.75   29.56
  -2  -7  -4  183.57   20.64
  -2  -7  -5  201.31   21.46
   2   7   5  219.95   29.08
  -2  -7  -6    7.51    7.51
   2   7   6   10.31    8.45
  -2  -7  -7  165.63   20.14
   2   7   7  178.19   26.26
   2   7   8  320.97   35.23
  -2  -7  -8  328.15   28.64
  -2  -7  -9   62.44   13.96
   2   7   9   61.82   16.43
  -2  -7 -10   41.86   12.47
   2   7  10   54.35   18.07
  -2  -7 -11   71.38   14.25
   2   7  11   96.01   18.98
  -2  -7 -12   60.65   13.37
   2   7  12   51.93   16.20
   2   7  13   37.77   14.10
  -2  -7 -13   13.75    7.65
   2   7  14   16.31   12.54
  -2  -7 -14    9.17    5.71
  -2  -7 -15   45.81   12.45
   2   7  15   37.22   13.40
  -2  -7 -16   28.38    9.61
   2   7  16   24.73   11.95
  -2  -7 -17  177.09   23.64
   2   7  17  188.72   29.28
   2   7  18  102.77   22.42
  -2  -7 -18   64.24   14.60
   2   7  19   -1.72    9.38
  -2  -7 -19    3.04    8.31
  -2  -7 -20   71.88   16.33
   2   7  20   80.08   22.11
   2   7  21  259.50   35.39
  -2  -7 -21  229.06   28.82
   2   7  22  118.18   24.37
  -2  -7 -22   66.91   15.97
   2   7  23   26.55   14.32
  -2  -7 -23   41.60   13.14
   2   7  24   99.14   23.34
  -2  -7 -24   59.42   16.36
  -2  -7 -25   59.77   17.18
   2   7  25   46.70   16.64
  -2  -7 -26  303.00   36.56
   2   7  26  281.10   37.98
   2   7  27   54.18   16.76
  -2  -7 -27   35.43   13.77
  -2  -7 -28   20.06   11.61
   2   7  28   24.11   14.89
  -2  -7 -29   40.42   14.63
   2   7  29   61.64   19.29
  -2  -7 -30   58.68   18.33
   2   7  30   31.29   16.06
  -2  -7 -31  -11.86   11.10
   2   7  31   38.62   17.01
  -2  -7 -32   21.41   15.09
   2   7  32   20.70   13.95
  -2  -7 -33   -4.25    7.61
   2   7  33   -1.32    7.49
  -2  -7 -34   -1.17    7.44
   2   7  34   -3.92   10.32
  -2  -7 -35   25.46   12.96
   2   7  35   24.68   15.06
   2   7  36   32.20   14.17
  -2   8  31   13.68    9.26
  -2   8  30   -7.81    5.93
  -2   8  29   10.32    9.49
  -2   8  28    3.69   10.76
  -2   8  27    1.99   10.99
   2  -8 -27   22.36   11.79
   2  -8 -26   -0.31    7.38
  -2   8  26   13.84    7.79
   2  -8 -25   -6.06   11.13
  -2   8  25    5.42    8.46
   2  -8 -24   56.65   15.85
  -2   8  24   10.96    8.84
   2  -8 -23   10.40    8.26
  -2   8  23    1.77   10.84
  -2   8  22  240.17   33.52
   2  -8 -22  203.78   31.05
   2  -8 -21   10.92   11.98
  -2   8  21   33.03   16.61
  -2   8  20  116.24   23.74
   2  -8 -20   71.53   18.18
  -2   8  19   18.88   14.43
  -2   8  18  218.93   31.84
  -2   8  17   25.28   13.69
  -2   8  16    7.92   11.62
  -2   8  15   78.56   20.33
  -2   8  14   26.89   14.02
   2   8 -14   42.86   13.77
   2   8 -13    9.83   10.27
  -2   8  13    8.90    9.54
   2   8 -12   -1.00    6.90
   2   8 -11   57.53   15.69
   2   8 -10    4.16    6.93
   2   8  -9   41.36   15.33
   2   8  -8   77.97   18.51
   2  -8  -8   64.38   15.26
   2  -8  -7   37.71   11.95
   2   8  -7   29.71   13.06
   2  -8  -6   51.47   13.56
   2   8  -6   42.09   14.75
   2  -8  -5   11.21    5.39
   2   8  -5   27.86   13.65
   2  -8  -4   82.52   16.47
   2   8  -4  103.63   22.14
   2   8  -3    3.63    8.15
   2  -8  -3  -10.79    9.77
   2  -8  -2   -5.61    8.16
   2   8  -2   28.10   13.51
   2   8  -1  111.45   23.62
   2   8   0   48.83   14.33
   2   8   1   85.79   19.75
   2   8   2   20.41   13.78
   2   8   3    4.86    7.04
   2   8   4    1.21   10.71
   2   8   5  145.71   25.55
   2   8   6   39.10   15.75
   2   8   7  -10.46    9.70
   2   8   8  146.25   27.62
   2   8   9   88.06   21.53
   2   8  10   -0.35    9.14
   2   8  11   76.19   20.64
   2   8  12  135.05   25.53
   2   8  13   44.54   18.92
   2   8  14   62.04   18.79
   2   8  15   30.88   15.31
   2   8  16  304.57   38.86
   2   8  17   98.00   22.74
   2   8  18   95.66   23.44
   2   8  19   11.73   10.24
   2   8  20   54.29   16.84
   2   8  21   74.28   21.45
   2   8  22   18.14    9.62
   2   8  23   91.76   22.37
   2   8  24   32.29   16.27
   2   8  25   -4.76    9.70
   2   8  26   13.41   12.18
   2   8  27   10.40   13.30
   2  -9 -21    7.78    6.26
   2  -9 -20   59.42   17.06
   2  -9 -19   43.58   15.56
   2  -9 -18   17.74    9.96
   2  -9 -17   65.12   18.25
   2  -9 -16  -11.79    9.23
   2  -9 -15   13.01    9.14
   2  -9 -14  -17.47   11.85
   2  -9 -13  118.92   22.53
   2  -9 -12    2.24    7.29
   2   9 -12   37.64   15.44
   2  -9 -11  -12.73    8.50
   2   9 -11    9.34    9.99
   2  -9 -10   16.02   10.72
   2   9 -10   27.19   13.20
   2  -9  -9  127.73   22.54
   2   9  -9  149.28   25.87
   2  -9  -8   14.59    9.63
   2   9  -8   21.88   13.22
   2   9  -7   19.51   10.66
   2   9  -6   18.06   11.17
   2   9  -5   40.15   16.95
   2   9  -4   14.40   13.87
   2   9  -3    4.55   11.92
   2   9  -2   -0.53    9.93
   2   9  -1   38.02   15.80
   2   9   0   32.31   14.23
   2   9   1   48.65   19.29
   2   9   2   28.63   14.73
   2   9   3  192.69   30.94
   2   9   4   47.68   18.71
   2   9   5  237.92   34.46
   2   9   6    8.49   10.98
   2   9   7  150.06   29.62
   2   9   8   17.67   12.84
   2   9   9  116.93   25.41
   2   9  10   30.14   13.30
   2   9  11   51.36   16.82
   2   9  12    8.19    8.68
   2   9  13   43.79   18.27
   2   9  14   38.65   17.24
   2   9  15   -1.19    7.79
   2   9  16   27.55   15.94
   2  10  -9   -5.45   10.27
   2  10  -8   13.17   11.64
   3   0 -46    5.03   10.19
   3   0 -45   95.89   22.78
   3   0 -44   27.16   14.58
   3   0 -43   11.25    9.80
   3   0 -42    1.03    6.31
   3   0 -41    7.47    7.75
   3   0 -41    4.43    5.70
   3   0 -40   29.53   12.55
   3   0 -40   -1.41    5.97
   3   0 -39   13.36   10.93
   3   0 -39   24.88   11.19
   3   0 -38    4.33   10.10
   3   0 -38   12.24   10.42
   3   0 -37  161.88   25.98
   3   0 -37  217.86   26.33
   3   0 -36  -11.31    9.07
   3   0 -36   -1.72    6.01
   3   0 -35    1.88    5.98
   3   0 -35   16.37   10.44
   3   0 -34   18.64   11.56
   3   0 -34   -3.71    5.01
   3   0 -33  634.10   44.20
   3   0 -33  589.44   47.64
   3   0 -32   -1.54    5.54
   3   0 -32    2.05    5.71
   3   0 -31   55.16   14.22
   3   0 -31   75.56   14.29
   3   0 -30   19.71   10.41
   3   0 -30    2.54    6.14
   3   0 -29  236.13   25.18
   3   0 -29  320.43   32.47
   3   0 -28    4.45   10.34
   3   0 -28    6.70    7.00
   3   0 -27  603.67   40.14
   3   0 -27  646.17   44.95
   3   0 -26    7.28   11.06
   3   0 -26    4.97    8.26
   3   0 -25  227.27   24.52
   3   0 -25  203.20   22.20
   3   0 -24    5.59    6.27
   3   0 -24    3.24    6.47
   3   0 -23    1.47    5.61
   3   0 -23    8.92    6.78
   3   0 -22   -2.84    4.90
   3   0 -22   -8.96    7.57
   3   0 -21   66.92   12.36
   3   0 -21   89.32   14.06
   3   0 -20   -0.24    8.50
   3   0 -20   15.11    8.39
   3   0 -19 1098.14   52.80
   3   0 -19 1182.16   55.35
   3   0 -18    3.81    7.50
   3   0 -18    7.80    7.49
   3   0 -17  859.29   27.53
   3   0 -17 1198.75   50.05
   3   0 -16    7.01    7.36
   3   0 -16    0.53    1.31
   3   0 -15 2495.74   81.34
   3   0 -15 2004.80   58.28
   3   0 -14    8.62    5.92
   3   0 -13  468.13   29.50
   3   0 -12    7.19    5.61
   3   0 -11 2094.93   74.14
   3   0 -10    7.79    6.66
   3   0  -9  566.13   31.18
   3   0  -8    2.11    5.80
   3   0  -7  237.08   18.92
   3   0  -6    0.33    5.96
   3   0  -5  412.74   25.36
   3   0  -4    4.12    4.55
   3   0  -3  170.75   15.30
   3   0  -2   -3.60    4.83
   3   0  -1  120.43   13.25
   3   0   0    8.48    6.81
   3   0   1 1185.91   47.01
   3   0   2    7.83    5.84
  -3   0  -2    3.14    4.73
  -3   0  -3   43.96    8.43
   3   0   3   18.25    6.85
  -3   0  -4    7.87    5.88
  -3   0  -5  190.03   16.29
  -3   0  -6    0.37    4.78
  -3   0  -7  603.65   31.72
  -3   0  -8    4.11    5.13
  -3   0  -9  268.81   20.60
  -3   0 -10   -0.62    5.09
  -3   0 -11  315.97   23.25
  -3   0 -12    7.93    4.94
  -3   0 -13    1.38    4.77
  -3   0 -14   -4.48    4.50
  -3   0 -15  404.45   28.35
  -3   0 -16    6.31    5.05
  -3   0 -17  160.07   18.19
  -3   0 -18   -3.47    7.45
  -3   0 -19 2013.48   80.61
  -3   0 -20   14.03   10.06
  -3   0 -21 1565.62   69.65
  -3   0 -22   -0.45    4.27
  -3   0 -23 1061.33   56.28
  -3   0 -24   15.86    9.98
  -3   0 -25  109.21   17.17
  -3   0 -26   20.90   10.18
  -3   0 -27  332.79   32.21
  -3   0 -28   19.26   10.24
  -3   0 -29  123.90   21.33
  -3   0 -30    3.74    8.20
  -3   0 -31    3.92    7.70
  -3   0 -32   -4.78    8.11
  -3   0 -33   16.77   12.11
  -3   0 -34   -2.76    8.42
  -3   0 -35  252.39   34.09
  -3   0 -36   12.07   12.21
  -3   0 -37  118.04   24.68
  -3   0 -38   10.90   11.55
  -3   0 -39  779.02   64.92
  -3   0 -40   15.69   14.03
  -3   0 -41  261.08   38.72
  -3   0 -42   12.79   15.87
  -3   0 -43  335.76   44.81
  -3   0 -44   -3.74    7.88
  -3   0 -45   32.41   16.62
  -3   0 -46   24.16   13.34
   3  -1 -46   77.11   19.52
   3   1 -46  101.59   23.83
   3  -1 -45   25.86   15.28
   3   1 -45    9.43   10.35
   3  -1 -44  199.81   31.86
   3  -1 -44  169.99   26.56
   3   1 -44  219.89   33.53
   3  -1 -43   59.70   17.43
   3  -1 -43   62.49   16.44
   3   1 -43   82.42   20.28
   3  -1 -42  275.10   35.98
   3  -1 -42  250.01   31.76
   3   1 -42  272.70   36.30
   3  -1 -41   46.54   16.83
   3  -1 -41   74.58   18.44
   3   1 -41  106.48   24.28
   3  -1 -40  147.87   25.57
   3  -1 -40  193.97   26.99
   3   1 -40  129.00   25.07
   3  -1 -39   23.81   13.33
   3  -1 -39   20.11   11.25
   3   1 -39   16.58   10.98
   3  -1 -38  671.15   50.21
   3  -1 -38  643.61   53.24
   3   1 -38  537.19   48.75
   3  -1 -37   14.36   11.56
   3  -1 -37   37.92   14.22
   3   1 -37   26.08   10.93
   3   1 -37   27.54   10.06
   3  -1 -36   51.45   15.02
   3  -1 -36   68.61   16.82
   3   1 -36   46.03   13.61
   3   1 -36   62.53   14.26
   3  -1 -35   75.69   16.75
   3  -1 -35   29.72   12.03
   3   1 -35   41.15   14.04
   3   1 -35   57.17   13.70
   3  -1 -34   65.51   16.57
   3  -1 -34   37.09   13.00
   3   1 -34   46.31   14.59
   3   1 -34   68.40   14.22
   3  -1 -33   73.40   15.93
   3  -1 -33   66.42   15.99
   3   1 -33   63.35   15.86
   3   1 -33   71.87   13.53
   3  -1 -32   96.39   17.62
   3  -1 -32   85.28   18.80
   3   1 -32   76.37   17.01
   3   1 -32   85.19   15.30
   3  -1 -31   14.55    7.13
   3  -1 -31   -0.20    6.60
   3   1 -31   21.16    9.49
   3   1 -31   12.65    8.04
   3  -1 -30   53.23   13.24
   3  -1 -30   57.94   13.90
   3   1 -30   71.07   15.39
   3   1 -30   64.36   12.50
   3  -1 -29   83.34   17.33
   3  -1 -29   88.73   17.73
   3   1 -29   86.62   18.44
   3   1 -29   73.95   14.68
   3  -1 -28  622.38   43.59
   3   1 -28  622.56   40.65
   3  -1 -28  623.58   45.03
   3   1 -28  715.36   47.84
   3  -1 -27   10.80    8.00
   3   1 -27    8.42   11.59
   3  -1 -27   13.29    9.85
   3   1 -27   15.03    7.92
   3  -1 -26    6.91    7.13
   3   1 -26    8.04    8.17
   3  -1 -26   21.71    8.60
   3   1 -26   16.23    8.19
   3  -1 -25  245.36   25.98
   3   1 -25  304.31   26.47
   3  -1 -25  310.05   29.98
   3   1 -25  292.70   29.08
   3   1 -24 2069.06   84.69
   3  -1 -24 1748.41   78.83
   3   1 -24 1994.74   77.56
   3  -1 -24 1922.85   82.61
   3  -1 -23  150.04   19.37
   3  -1 -23  150.93   19.77
   3   1 -23  159.05   19.28
   3  -1 -22  114.61   17.10
   3  -1 -22  117.21   16.91
   3   1 -22  128.59   16.44
   3  -1 -21  188.95   21.46
   3  -1 -21  183.00   21.85
   3   1 -21  179.44   20.60
   3  -1 -20 1974.53   79.73
   3   1 -20 2016.76   76.74
   3  -1 -20 2083.70   81.63
   3  -1 -19  298.78   26.36
   3   1 -19  334.72   26.03
   3  -1 -19  332.88   27.76
   3  -1 -18  148.09   17.77
   3  -1 -18  123.51   16.62
   3   1 -18  142.19   16.47
   3  -1 -17   -5.76    4.23
   3  -1 -17    9.67    6.77
   3   1 -17   -3.61    4.70
   3  -1 -16  163.27   17.92
   3  -1 -16  197.88   19.81
   3   1 -16  167.19   17.48
   3  -1 -15   10.61    7.32
   3  -1 -15    4.26    4.09
   3   1 -15   15.19    8.77
   3  -1 -14  254.73   21.23
   3  -1 -14  236.51   21.76
   3   1 -14  230.61   19.98
   3  -1 -13  249.69   21.10
   3   1 -13  224.14   19.72
   3  -1 -12  540.55   32.11
   3   1 -12  612.26   33.19
   3  -1 -11  704.62   36.01
   3   1 -11  580.61   33.37
   3  -1 -10  433.64   27.77
   3   1 -10  385.79   25.08
   3  -1  -9   33.44    8.41
   3   1  -9   30.52    7.26
   3  -1  -8 2158.42   74.91
   3   1  -8 2142.95   74.32
   3  -1  -7 1097.32   46.73
   3   1  -7 1133.18   47.39
   3  -1  -6 1265.56   51.33
   3   1  -6 1360.34   53.38
   3   1  -5   78.61   11.53
   3  -1  -5   80.71   10.96
   3  -1  -4  794.79   36.59
   3   1  -4  780.98   37.41
   3   1  -3   44.61    9.02
   3  -1  -3   35.03    6.70
   3  -1  -2 2308.24   76.65
   3   1  -2 2413.78   79.31
   3  -1  -1  461.40   25.38
   3   1  -1  401.92   26.32
   3  -1   0  402.71   23.88
   3  -1   1   10.24    6.10
  -3  -1  -2   19.31    5.76
   3  -1   2   37.61    7.42
  -3   1  -3   80.61   10.04
  -3  -1  -3   67.90   10.44
   3  -1   3   66.16    9.70
  -3   1  -4   11.56    4.33
  -3  -1  -4   11.94    4.75
   3  -1   4   12.26    4.90
  -3   1  -5  198.81   15.69
   3  -1   5  248.64   17.37
  -3  -1  -5  229.87   18.67
   3  -1   6  388.93   22.36
  -3  -1  -6  351.20   24.55
  -3   1  -6  352.84   21.39
  -3   1  -7  390.07   23.28
   3  -1   7  374.42   21.80
  -3  -1  -7  382.77   25.57
  -3  -1  -8   17.00    6.45
  -3   1  -8   18.59    6.39
  -3  -1  -9   35.26    8.65
  -3   1  -9   32.01    7.66
  -3  -1 -10  892.16   43.11
  -3   1 -10  921.67   40.14
  -3  -1 -11  109.20   14.10
  -3   1 -11   89.11   11.74
  -3  -1 -12   78.81   12.86
  -3   1 -12   65.18   10.28
  -3  -1 -13    4.73    6.57
  -3   1 -13    4.60    4.78
  -3   1 -14 2603.19   87.42
  -3  -1 -14 2539.00   91.76
  -3  -1 -15    9.31    9.08
  -3   1 -15    9.98    5.90
  -3  -1 -16   40.39   10.18
  -3   1 -16   42.20    8.92
  -3  -1 -17  714.04   42.11
  -3   1 -17  729.51   39.85
  -3  -1 -18  988.79   51.46
  -3   1 -18  949.46   47.47
  -3  -1 -19    5.61    6.92
  -3   1 -19   13.82    7.44
  -3  -1 -20    9.64    7.08
  -3   1 -20    4.71    6.04
  -3  -1 -21   79.54   13.81
  -3   1 -21  101.50   15.88
  -3  -1 -22   13.62    8.78
  -3   1 -22    2.56    6.67
  -3  -1 -23   11.78    7.92
  -3   1 -23   12.18    7.25
  -3  -1 -24  134.83   20.20
  -3   1 -24  102.93   16.63
  -3  -1 -25  119.12   18.48
  -3   1 -25  154.62   20.77
  -3   1 -26  530.96   40.09
  -3  -1 -26  421.14   36.89
  -3  -1 -27   29.45   10.84
  -3   1 -27   20.68    9.12
  -3  -1 -28   33.29   11.21
  -3   1 -28   56.26   14.66
  -3  -1 -29   94.61   19.14
  -3   1 -29   80.87   17.98
  -3  -1 -30  671.48   50.21
  -3   1 -30  600.14   48.58
  -3  -1 -31   34.49   15.21
  -3   1 -31   24.83   12.58
  -3   1 -32   74.45   18.03
  -3  -1 -32   86.09   18.38
  -3  -1 -33   18.90   12.41
  -3   1 -33   22.37   12.87
  -3  -1 -34  237.47   32.74
  -3   1 -34  290.55   34.96
  -3  -1 -35   33.82   13.85
  -3   1 -35   39.92   16.54
  -3  -1 -36  606.75   55.97
  -3   1 -36  804.78   62.05
  -3  -1 -37   27.00   17.19
  -3   1 -37   21.90   12.71
  -3  -1 -38   22.09   12.32
  -3   1 -38   28.70   14.00
  -3  -1 -39   29.84   16.25
  -3   1 -39   62.24   18.48
  -3  -1 -40   -5.85    9.71
  -3   1 -40   20.12   13.37
  -3  -1 -41   16.31   11.55
  -3   1 -41   -3.54    8.56
  -3  -1 -42   23.84   15.30
  -3   1 -42    4.09    8.60
  -3  -1 -43    2.62    8.59
  -3   1 -43   12.99   11.90
  -3   1 -44  154.96   29.52
  -3  -1 -44  225.35   38.36
  -3  -1 -45    3.77    9.44
  -3   1 -45   20.01   13.32
  -3   1 -46   13.50   10.82
   3  -2 -47   -5.94   10.45
   3  -2 -46    0.59    8.06
   3  -2 -45   76.17   20.97
   3  -2 -45   79.30   20.13
   3  -2 -44   -3.06    6.62
   3  -2 -44   -6.67    8.49
   3  -2 -43  -16.89   10.35
   3  -2 -43   -1.86   11.03
   3  -2 -42   14.11   10.50
   3  -2 -42    3.44    7.07
   3  -2 -41    8.30    9.66
   3  -2 -41   26.24   12.57
   3  -2 -40   38.76   15.98
   3  -2 -40   47.57   15.53
   3  -2 -39   -2.58    6.84
   3  -2 -39    3.71    8.68
   3  -2 -38    5.83    7.67
   3  -2 -38    2.18    6.98
   3  -2 -37  202.64   28.41
   3  -2 -37  181.36   27.13
   3  -2 -36  137.78   23.47
   3  -2 -36  125.76   22.92
   3  -2 -35    7.14    8.79
   3  -2 -35    1.49    7.20
   3  -2 -34    9.80    8.18
   3  -2 -34   -5.65    6.23
   3  -2 -33  299.83   33.15
   3  -2 -33  340.04   34.83
   3   2 -33  374.45   31.18
   3  -2 -32  220.62   28.34
   3  -2 -32  309.72   32.35
   3   2 -32  280.88   26.86
   3  -2 -31   86.99   17.41
   3   2 -31  137.62   18.59
   3  -2 -31  136.35   22.08
   3  -2 -30   72.63   15.77
   3   2 -30  135.20   18.36
   3  -2 -30   96.20   18.11
   3  -2 -29  151.76   22.18
   3   2 -29  178.29   20.34
   3  -2 -29  151.01   21.90
   3  -2 -28   11.68    6.79
   3   2 -28   18.92    8.13
   3  -2 -28   19.88    8.30
   3  -2 -27  208.22   25.05
   3   2 -27  239.61   23.30
   3  -2 -27  215.02   25.60
   3  -2 -26    7.26    6.16
   3   2 -26   27.85    8.96
   3  -2 -26   12.67    7.12
   3  -2 -25   44.44   11.54
   3   2 -25   51.49   10.45
   3  -2 -25   37.18   11.56
   3  -2 -24    1.28    4.69
   3   2 -24    6.54    6.53
   3  -2 -24   -1.70    4.69
   3  -2 -23   -3.01    5.08
   3  -2 -23   -3.22    6.57
   3   2 -23    0.54    4.71
   3  -2 -22   22.61    8.76
   3   2 -22   28.83    8.27
   3  -2 -22   29.19    9.92
   3  -2 -21    7.25    7.32
   3   2 -21    8.23    5.60
   3  -2 -21    6.66    6.80
   3  -2 -20  301.74   27.93
   3  -2 -20  362.78   29.41
   3   2 -20  369.56   26.50
   3  -2 -19  324.15   28.35
   3  -2 -19  330.79   27.30
   3   2 -19  330.28   25.07
   3  -2 -18    3.25    4.90
   3   2 -18   10.88    6.50
   3   2 -18    0.73    1.13
   3  -2 -18    5.86    6.46
   3  -2 -17   42.03   10.56
   3   2 -17   32.75    4.26
   3   2 -17   35.69    8.64
   3  -2 -17   47.70   11.02
   3  -2 -16   96.78   14.89
   3  -2 -16  104.15   16.06
   3   2 -16   86.78    7.44
   3   2 -16  104.16   13.95
   3  -2 -15 1944.09   78.70
   3  -2 -15 2022.32   75.71
   3   2 -15 2195.83   76.70
   3  -2 -14   86.36   14.70
   3   2 -14   97.81   13.41
   3  -2 -14   96.00   13.03
   3  -2 -13  186.77   18.13
   3   2 -13  211.42   18.82
   3  -2 -13  201.96   20.30
   3  -2 -12  474.08   31.65
   3   2 -12  502.45   30.35
   3  -2 -12  462.85   28.43
   3  -2 -11 2915.00   99.47
   3   2 -11 2979.51   96.93
   3   2 -10   86.60   12.76
   3  -2 -10   55.39   11.09
   3  -2  -9   56.75   10.97
   3   2  -9   55.45   10.27
   3  -2  -8   29.51   10.52
   3   2  -8   12.48    5.16
   3  -2  -7  480.33   29.36
   3  -2  -6  236.45   19.50
   3  -2  -5   66.02    9.94
   3  -2  -4  246.14   19.15
   3  -2  -3    0.46    4.74
   3  -2  -2  695.75   33.67
   3  -2  -1    5.99    4.80
   3  -2   0 1620.35   58.23
  -3  -2   0 1661.97   62.24
   3  -2   1  942.60   39.62
  -3  -2  -1  970.89   44.55
   3  -2   2 1387.77   51.13
  -3  -2  -2 1430.01   56.85
   3  -2   3  577.49   28.24
  -3   2  -3  550.73   25.32
  -3  -2  -3  615.60   33.08
   3  -2   4  780.76   33.86
  -3   2  -4  764.93   30.97
  -3  -2  -4  746.71   38.43
   3  -2   5  446.89   23.53
  -3  -2  -5  412.94   27.96
  -3   2  -5  449.83   22.30
   3  -2   6 1664.62   56.33
  -3  -2  -6 1618.65   63.91
  -3   2  -6 1656.56   54.76
  -3  -2  -7  306.94   24.16
   3  -2   7  330.84   19.95
  -3   2  -7  312.66   18.75
   3  -2   8  266.16   17.18
  -3  -2  -8  247.73   21.59
  -3   2  -8  256.18   17.12
  -3  -2  -9   79.06   12.27
  -3   2  -9   83.19   11.15
   3  -2   9   70.62    8.82
  -3  -2 -10   82.45   12.61
  -3   2 -10   83.03   10.48
  -3   2 -11  677.11   31.85
  -3  -2 -11  645.53   37.66
  -3  -2 -12   13.57    6.69
  -3   2 -12    8.07    3.96
  -3  -2 -13   85.33   14.17
  -3   2 -13   56.30    9.34
  -3  -2 -14    0.60    4.44
  -3   2 -14    3.49    4.10
  -3  -2 -15   56.56   12.50
  -3   2 -15   60.67   10.16
  -3  -2 -16  120.15   17.02
  -3   2 -16  116.02   13.57
  -3  -2 -17  182.40   21.22
  -3   2 -17  188.46   18.11
  -3  -2 -18  710.30   44.17
  -3   2 -18  718.82   38.26
  -3   2 -19  755.55   40.37
  -3  -2 -19  760.59   46.06
  -3  -2 -20    4.13    6.09
  -3   2 -20   -0.17    3.10
  -3  -2 -21  102.59   17.83
  -3   2 -21   85.66   13.52
  -3   2 -22  404.63   31.19
  -3  -2 -22  397.30   34.41
  -3   2 -23 1260.99   61.12
  -3  -2 -23 1233.46   65.58
  -3  -2 -24  187.68   24.01
  -3   2 -24  205.80   23.45
  -3  -2 -25   22.35    9.97
  -3   2 -25   25.74   10.62
  -3   2 -26  473.37   37.44
  -3  -2 -26  432.47   37.94
  -3  -2 -27  171.31   24.78
  -3   2 -27  210.89   25.36
  -3  -2 -28  245.57   29.17
  -3   2 -28  238.03   27.69
  -3  -2 -29   32.04   12.62
  -3   2 -29   25.42   11.28
  -3  -2 -30    3.18    6.36
  -3   2 -30    4.54    7.61
  -3  -2 -31   12.16    7.43
  -3   2 -31   17.34    9.34
  -3  -2 -32   -3.97    8.35
  -3   2 -32    4.36    6.80
  -3  -2 -33   19.33   13.04
  -3   2 -33   23.30   12.15
  -3  -2 -34   55.49   15.40
  -3   2 -34   92.59   20.33
  -3  -2 -35   52.57   16.25
  -3   2 -35   61.84   17.03
  -3  -2 -36   54.37   17.28
  -3   2 -36  107.37   21.46
  -3  -2 -37  136.64   27.93
  -3   2 -37  151.82   26.66
  -3  -2 -38   72.84   20.83
  -3   2 -38  141.42   26.39
  -3  -2 -39  284.70   40.51
  -3   2 -39  403.61   43.68
  -3  -2 -40  236.75   36.85
  -3   2 -40  220.62   32.81
  -3  -2 -41   84.62   25.21
  -3   2 -41   80.31   20.63
  -3  -2 -42   43.60   16.55
  -3   2 -42   29.52   14.79
  -3   2 -43  116.53   24.17
  -3  -2 -43   85.67   23.16
  -3   2 -44   53.92   14.93
  -3   2 -45   -7.71    8.84
  -3   2 -46    7.98    7.52
  -3   2 -47   15.09   11.66
   3  -3 -46   14.97    9.11
   3  -3 -45   50.48   17.05
   3  -3 -44   50.45   16.70
   3  -3 -44   26.44   14.13
   3  -3 -43   11.31   10.21
   3  -3 -43   32.70   15.46
   3  -3 -42  137.70   26.50
   3  -3 -42  152.98   27.55
   3  -3 -41  284.78   37.41
   3  -3 -41  329.38   38.83
   3  -3 -40   94.88   20.78
   3  -3 -40  115.02   23.84
   3  -3 -39   38.17   15.53
   3  -3 -39   26.82   10.71
   3  -3 -38   55.50   16.29
   3  -3 -38  108.20   21.19
   3  -3 -37  242.48   32.43
   3  -3 -37  246.27   33.03
   3  -3 -36   38.51   12.94
   3  -3 -36   69.15   18.48
   3  -3 -35   43.49   14.38
   3  -3 -35   43.10   14.09
   3  -3 -34   10.67    7.67
   3  -3 -34   35.94   14.20
   3  -3 -33   29.15   11.09
   3  -3 -33   27.34   11.80
   3  -3 -32    2.58    5.63
   3  -3 -32    5.47    8.18
   3  -3 -31   28.17   11.92
   3  -3 -31    5.50    7.07
   3  -3 -30   22.79   10.98
   3  -3 -30   27.63   10.13
   3  -3 -29  139.28   21.75
   3   3 -29  188.44   20.42
   3  -3 -29  210.94   26.26
   3  -3 -28   23.64    9.08
   3   3 -28   28.59    8.56
   3  -3 -28   11.70    6.44
   3  -3 -27    0.53    5.29
   3   3 -27    5.62    4.99
   3  -3 -27   -2.19    6.60
   3  -3 -26   28.77    9.82
   3   3 -26   46.74   11.01
   3  -3 -26   47.42   13.72
   3  -3 -25  444.33   37.97
   3  -3 -25  423.57   35.14
   3   3 -25  514.64   33.59
   3  -3 -24  352.55   32.96
   3  -3 -24  316.85   29.92
   3   3 -24  380.59   28.48
   3  -3 -23  325.28   31.17
   3  -3 -23  321.32   29.46
   3   3 -23  361.81   27.15
   3  -3 -22   15.42    8.61
   3  -3 -22   11.21    7.62
   3   3 -22   11.99    8.00
   3  -3 -21  622.58   44.24
   3  -3 -21  777.16   45.21
   3   3 -21  870.71   43.47
   3  -3 -20  257.27   24.49
   3   3 -20  278.90   23.21
   3  -3 -20  237.45   25.82
   3  -3 -19  315.77   26.57
   3   3 -19  358.28   26.14
   3  -3 -19  275.80   27.31
   3   3 -19  323.16   17.44
   3  -3 -18   19.96    8.86
   3   3 -18   25.60    7.79
   3   3 -18   17.79    4.38
   3  -3 -18   16.59    7.52
   3  -3 -17    0.30    5.05
   3  -3 -17   11.79    7.72
   3   3 -17    1.89    2.75
   3   3 -17    4.20    3.34
   3  -3 -16  265.84   22.88
   3   3 -16  263.08   21.95
   3   3 -16  257.45   16.74
   3  -3 -16  240.27   24.42
   3  -3 -15   51.30   10.08
   3   3 -15   60.54    8.49
   3  -3 -15   65.57   12.58
   3  -3 -14    0.11    5.03
   3   3 -14   -4.32    3.04
   3  -3 -14    5.01    5.55
   3  -3 -13   77.91   11.44
   3  -3 -13   62.33   12.25
   3   3 -13   73.46    9.57
   3  -3 -12   57.91   10.25
   3  -3 -12   71.42   12.55
   3  -3 -11  786.82   43.31
   3  -3 -11  782.79   37.64
   3  -3 -10  100.99   14.66
   3  -3  -9   41.53    9.58
   3  -3  -8  242.52   21.74
   3  -3  -7 1630.23   64.93
   3  -3  -6   20.27    6.86
   3  -3  -5  235.10   20.42
   3  -3  -4   61.12   10.68
   3  -3  -3 1728.48   64.68
   3  -3  -2  836.59   39.52
   3  -3  -1   85.48   11.43
  -3  -3   1   71.30   11.52
  -3  -3   0   14.51    6.14
   3  -3   0   30.90    7.62
   3  -3   1  293.37   19.80
  -3   3  -1  198.99   12.74
  -3  -3  -1  292.09   22.90
  -3  -3  -2  195.82   19.18
   3  -3   2  208.89   16.59
  -3   3  -2  206.18   12.56
  -3   3  -3    2.58    2.19
  -3  -3  -3    1.33    5.41
   3  -3   3    1.11    3.28
  -3  -3  -4   20.16    7.33
  -3   3  -4   16.14    3.61
   3  -3   4   21.58    5.61
  -3  -3  -5   26.53    7.59
  -3   3  -5   12.64    2.94
   3  -3   5   21.65    5.89
  -3  -3  -6   26.62    8.20
  -3   3  -6   21.21    3.99
   3  -3   6   24.39    6.97
   3  -3   7  739.91   32.04
  -3  -3  -7  729.14   39.86
  -3   3  -7  732.86   28.49
  -3  -3  -8   -7.66    5.37
   3  -3   8    0.10    2.64
  -3   3  -8    1.46    2.45
  -3  -3  -9  138.73   17.09
   3  -3   9  150.22   12.54
  -3   3  -9  157.78   11.83
   3  -3  10  641.06   28.27
  -3  -3 -10  655.63   38.96
  -3   3 -10  661.56   28.24
  -3  -3 -11  978.58   50.61
   3  -3  11 1018.22   37.84
  -3   3 -11 1040.40   39.11
  -3  -3 -12  251.16   24.07
  -3   3 -12  265.61   17.36
  -3  -3 -13  598.88   38.56
  -3   3 -13  556.88   27.51
  -3  -3 -14 1023.73   49.20
  -3   3 -14  989.91   36.20
  -3   3 -15  432.76   23.84
  -3  -3 -15  412.45   31.20
  -3  -3 -16   27.91    9.88
  -3   3 -16   39.20    8.19
  -3   3 -17  592.97   33.12
  -3  -3 -17  564.69   39.93
  -3   3 -18  404.03   27.38
  -3  -3 -18  397.10   33.34
  -3   3 -19  204.28   19.65
  -3  -3 -19  189.84   22.33
  -3  -3 -20   78.56   15.39
  -3   3 -20   76.73   12.49
  -3  -3 -21   22.09    9.69
  -3   3 -21   25.35    8.20
  -3  -3 -22   54.78   13.08
  -3   3 -22   53.80   10.86
  -3  -3 -23   17.94    7.95
  -3   3 -23   24.91    8.95
  -3  -3 -24   32.92   11.42
  -3   3 -24   44.60   11.01
  -3  -3 -25   17.29    9.00
  -3   3 -25   25.05    7.57
  -3  -3 -26  118.95   21.01
  -3   3 -26  122.53   18.64
  -3   3 -27  415.55   34.81
  -3  -3 -27  339.43   34.45
  -3   3 -28    6.57    6.80
  -3  -3 -28    9.47    9.43
  -3  -3 -29   12.47    9.94
  -3   3 -29   33.25   10.07
  -3  -3 -30   52.63   17.96
  -3   3 -30   62.01   15.35
  -3  -3 -31 1011.80   68.14
  -3   3 -31 1284.81   69.08
  -3   3 -32   79.53   17.68
  -3  -3 -32   71.62   20.79
  -3  -3 -33  104.71   22.94
  -3   3 -33  109.86   19.63
  -3  -3 -34    0.09    8.46
  -3   3 -34   18.13   11.32
  -3  -3 -35  280.86   37.77
  -3   3 -35  277.45   32.37
  -3  -3 -36  221.70   34.40
  -3   3 -36  228.44   29.49
  -3  -3 -37   30.42   14.45
  -3  -3 -38   -4.57    8.63
  -3  -3 -39   -5.19    9.30
  -3  -3 -40   51.02   19.17
  -3  -3 -41   21.40   15.54
  -3  -3 -42  -14.65    7.86
   3  -4 -43    8.65    8.27
   3  -4 -43    0.05    7.85
   3  -4 -42   -7.55   10.97
   3  -4 -42  -11.28    6.29
   3  -4 -41    5.09    6.85
   3  -4 -41   -8.40   10.32
   3  -4 -40   11.70   10.27
   3  -4 -40   14.27   12.15
   3  -4 -39   18.89   10.22
   3  -4 -39   26.44   14.08
   3  -4 -38   19.94    9.57
   3  -4 -38   37.16   15.86
   3  -4 -37   15.26    8.50
   3  -4 -37   22.02   12.72
   3  -4 -36  283.46   34.63
   3  -4 -36  277.73   35.57
   3  -4 -35   15.63   11.43
   3  -4 -35   16.52   12.42
   3  -4 -34   46.01   14.38
   3  -4 -34   60.27   16.83
   3  -4 -33  101.12   19.93
   3  -4 -33  131.96   24.20
   3  -4 -32  751.42   57.36
   3  -4 -32  695.89   52.24
   3  -4 -31   11.34    8.17
   3  -4 -31   15.40   10.59
   3  -4 -30   26.52   12.16
   3  -4 -30   13.27   10.05
   3  -4 -29    1.59    5.36
   3  -4 -29   -0.79    5.75
   3  -4 -28  536.32   44.91
   3  -4 -28  404.78   36.78
   3  -4 -27   44.57   13.33
   3  -4 -27   33.87   12.11
   3  -4 -26   -7.92    7.47
   3  -4 -26    7.52    7.47
   3  -4 -25   55.85   12.85
   3  -4 -25   73.68   16.63
   3  -4 -24   95.79   16.42
   3  -4 -24  101.09   18.93
   3  -4 -23   -4.75    6.40
   3  -4 -23    1.45    6.38
   3  -4 -22    6.61    7.65
   3  -4 -22   14.78    7.64
   3  -4 -21    8.89    6.17
   3  -4 -21   -1.77    7.24
   3  -4 -20  290.94   26.47
   3   4 -20  335.82   21.19
   3  -4 -20  290.85   30.05
   3  -4 -19   14.27    8.46
   3   4 -19   13.18    5.33
   3  -4 -19    4.87    5.58
   3  -4 -18    4.69    5.38
   3   4 -18    4.00    3.42
   3  -4 -18   -2.31    4.79
   3  -4 -17    8.42    6.52
   3  -4 -17    6.28    6.03
   3   4 -17   11.01    5.75
   3  -4 -16  789.27   49.78
   3  -4 -16  874.39   45.30
   3   4 -16  983.52   42.11
   3  -4 -15    6.11    5.24
   3  -4 -15    1.99    5.53
   3   4 -15    9.65    4.96
   3   4 -14  224.85   19.24
   3  -4 -14  201.47   19.46
   3  -4 -14  218.37   24.07
   3  -4 -13  287.83   26.96
   3  -4 -13  341.14   24.27
   3   4 -13  322.18   23.22
   3  -4 -12 1071.25   55.83
   3  -4 -12 1062.46   47.37
   3   4 -12 1206.02   50.62
   3  -4 -11  270.49   25.56
   3  -4 -11  271.25   20.52
   3   4 -11  262.31   21.59
   3  -4 -10   38.45    7.68
   3  -4 -10   54.53   11.23
   3   4 -10   48.45   10.11
   3  -4  -9  173.04   19.64
   3  -4  -8  225.84   22.60
   3  -4  -7  164.44   18.34
   3  -4  -6  107.43   15.05
   3  -4  -5   17.65    7.48
   3  -4  -4   79.74   12.24
  -3  -4   4   63.15   11.89
  -3  -4   3  137.58   16.57
   3  -4  -3  173.13   17.76
  -3  -4   2  233.05   20.91
  -3   4   2  135.76   10.82
   3  -4  -2  218.86   19.38
   3  -4  -1   79.71   11.80
  -3  -4   1   76.80   12.56
  -3   4   1   52.33    6.18
  -3   4   0  264.99   14.40
   3  -4   0  416.35   26.08
  -3  -4   0  385.59   27.28
  -3   4  -1    4.27    1.52
  -3  -4  -1    3.04    4.60
   3  -4   1   17.21    6.56
  -3   4  -1    5.01    1.98
  -3  -4  -2  682.67   37.99
  -3   4  -2  520.79   20.10
   3  -4   2  667.78   33.17
  -3   4  -2  589.56   19.76
  -3  -4  -3   59.72   11.88
  -3   4  -3   42.71    4.02
   3  -4   3   85.01   11.47
  -3   4  -3   45.67    3.92
   3  -4   4  327.27   21.49
  -3  -4  -4  333.06   26.23
  -3  -4  -5   29.29    9.46
   3  -4   5   40.54    7.67
   3  -4   6 1985.87   66.73
  -3  -4  -6 2057.94   79.20
  -3   4  -7   11.54    1.77
  -3  -4  -7   25.55    9.09
   3  -4   7   29.99    6.75
  -3   4  -7   13.52    2.12
  -3  -4  -8    0.67    5.94
  -3   4  -8    1.68    1.10
   3  -4   8    7.07    4.42
  -3  -4  -9   -0.20    4.46
  -3   4  -9    9.85    2.46
   3  -4   9   21.39    6.61
  -3   4 -10  416.11   18.25
   3  -4  10  451.88   22.52
  -3  -4 -10  407.21   31.39
  -3   4 -11  205.64   12.56
  -3  -4 -11  210.48   22.71
   3  -4  11  196.70   13.53
  -3   4 -12  259.38   15.07
  -3  -4 -12  231.63   24.06
   3  -4  12  243.81   14.86
   3  -4  13   76.18    7.61
  -3  -4 -13   69.20   13.49
  -3   4 -13   80.96    8.59
  -3  -4 -14    2.75    4.76
  -3   4 -14    0.82    2.30
  -3   4 -15   49.75    7.70
  -3  -4 -15   41.59   11.12
  -3  -4 -16   64.48   12.36
  -3   4 -16   63.10    8.97
  -3  -4 -17   33.21    9.02
  -3   4 -17   45.20    8.09
  -3   4 -18  575.34   30.86
  -3  -4 -18  528.59   40.27
  -3  -4 -19   91.11   16.84
  -3   4 -19   83.34   11.34
  -3  -4 -20  180.68   24.28
  -3  -4 -21   -4.53    6.65
  -3  -4 -22  191.86   25.05
  -3  -4 -23   46.43   12.94
  -3  -4 -24  191.85   25.82
  -3  -4 -25   21.44   11.12
  -3  -4 -26  107.79   20.04
  -3  -4 -27   51.48   15.33
  -3  -4 -28  117.65   22.14
  -3  -4 -29   21.79    9.77
  -3  -4 -30    5.19    7.68
  -3  -4 -31   15.05   10.59
  -3  -4 -32   14.15    9.18
  -3  -4 -33   22.97   13.12
  -3  -4 -34   -8.52   11.27
  -3  -4 -35  -11.17    8.67
  -3  -4 -36   59.78   19.06
  -3  -4 -37   -7.03    9.31
  -3  -4 -38   20.52   15.11
  -3  -4 -39    0.82    8.52
  -3  -4 -40   65.24   19.33
   3  -5 -41  150.27   27.46
   3  -5 -40   -0.45    6.43
   3  -5 -39   31.00   12.01
   3  -5 -39   60.54   17.94
   3  -5 -38    2.44    5.87
   3  -5 -38    9.58    6.26
   3  -5 -37  264.59   36.20
   3  -5 -37  195.01   29.17
   3  -5 -36    1.05    6.58
   3  -5 -36  -12.18    8.68
   3  -5 -35   35.51   12.70
   3  -5 -35   34.88   13.74
   3  -5 -34   19.20   10.60
   3  -5 -34   24.02   12.63
   3  -5 -33   26.79   11.40
   3  -5 -33   28.64   12.07
   3  -5 -32   -1.05    7.53
   3  -5 -32   21.35   12.19
   3  -5 -31    3.48    9.61
   3  -5 -31    2.99    8.35
   3  -5 -30   47.50   13.66
   3  -5 -30   80.46   18.86
   3  -5 -29   28.09    9.52
   3  -5 -29   48.20   15.41
   3  -5 -28    2.24    6.58
   3  -5 -28   24.25   12.29
   3  -5 -27   47.52   12.36
   3  -5 -27   44.98   13.88
   3  -5 -26   -1.66    6.69
   3  -5 -26    8.57    6.12
   3  -5 -25  190.58   23.55
   3  -5 -25  178.84   25.69
   3  -5 -24   46.95   11.78
   3  -5 -24   28.13   12.17
   3  -5 -23   64.07   14.09
   3  -5 -23   62.40   15.37
   3  -5 -22   70.73   14.09
   3  -5 -22   44.28   13.44
   3  -5 -21  147.35   19.24
   3  -5 -21  138.46   22.05
   3  -5 -20    6.22    7.22
   3  -5 -20    7.63    6.77
   3  -5 -19  205.69   21.85
   3   5 -19  211.32   20.38
   3  -5 -19  167.13   23.24
   3  -5 -18  105.28   15.92
   3  -5 -18   71.79   15.11
   3   5 -18  119.32   15.04
   3  -5 -17   12.35    7.63
   3  -5 -17    6.93    8.03
   3   5 -17   23.67    7.35
   3  -5 -16   28.43    9.37
   3   5 -16   21.04    7.80
   3  -5 -16   17.05    8.03
   3  -5 -15   16.77    6.74
   3  -5 -15   24.59   10.77
   3   5 -15   15.11    7.65
   3  -5 -14  109.26   14.24
   3  -5 -14   93.58   16.53
   3   5 -14  106.64   14.55
   3  -5 -13   92.54   12.75
   3  -5 -13   78.62   15.04
   3   5 -13  126.41   16.31
   3  -5 -12    4.29    4.62
   3  -5 -12    5.19    6.93
   3   5 -12    6.00    5.82
   3  -5 -11  114.39   13.37
   3  -5 -11  127.24   18.19
   3   5 -11  145.60   18.11
   3  -5 -10  118.44   13.25
   3  -5 -10  127.61   18.64
   3   5 -10  119.14   16.55
   3  -5  -9   24.37    8.75
   3   5  -9   21.50    8.26
   3  -5  -8    9.49    7.42
   3   5  -8   18.67    8.78
   3  -5  -7 1118.34   56.85
   3   5  -7 1226.91   59.39
  -3  -5   7 1155.65   54.98
   3   5  -6   25.27   10.24
   3  -5  -6   28.79    9.93
  -3  -5   6   19.76    7.70
  -3  -5   5    4.20    5.68
   3  -5  -5   13.21    6.54
  -3  -5   4    9.13    6.54
   3  -5  -4    9.48    8.28
   3  -5  -3  972.28   49.09
  -3  -5   3  982.74   49.45
  -3  -5   2    6.39    5.92
   3  -5  -2    6.72    7.88
  -3  -5   1   46.78   10.56
   3  -5  -1   41.97    9.15
  -3  -5   0    7.07    6.64
   3  -5   0   11.32    6.83
   3  -5   1  940.85   45.16
  -3  -5  -1  903.65   48.12
  -3  -5  -2  198.62   21.47
   3  -5   2  214.10   19.55
  -3  -5  -3  120.71   17.07
   3  -5   3  149.08   15.80
   3  -5   4   63.77   10.56
  -3  -5  -4   67.19   12.08
   3  -5   5   26.80    6.56
  -3  -5  -5   25.63    9.09
  -3  -5  -6    2.22    5.26
   3  -5   6   -4.34    5.53
  -3  -5  -7  130.43   18.68
   3  -5   7  104.40   11.07
  -3  -5  -8   25.10    8.17
   3  -5   8    6.87    2.50
   3  -5   9  385.94   22.19
  -3  -5  -9  402.56   31.80
  -3  -5 -10   29.97   10.46
   3  -5  10   39.48    7.19
  -3  -5 -11  297.49   28.62
  -3  -5 -12   34.61    9.87
  -3  -5 -13  680.97   45.01
  -3  -5 -14   75.56   16.09
  -3  -5 -15  720.90   47.70
  -3  -5 -16    5.00    6.30
  -3  -5 -17  164.50   22.85
  -3  -5 -18    9.82    8.12
  -3  -5 -19  282.36   30.73
  -3  -5 -20   42.73   10.97
  -3  -5 -21    1.35    5.43
  -3  -5 -22   85.49   17.30
  -3  -5 -23   43.54   13.61
  -3  -5 -24    1.27    5.91
  -3  -5 -25   10.81    8.23
  -3  -5 -26   13.73   10.06
  -3  -5 -27  364.97   38.67
  -3  -5 -28   15.47   11.21
  -3  -5 -29   22.06   12.99
  -3  -5 -30   12.12   12.78
  -3  -5 -31  459.38   46.00
  -3  -5 -32   11.80   10.57
  -3  -5 -33   72.30   20.23
  -3  -5 -34   27.72   12.77
  -3  -5 -35  312.34   41.26
  -3  -5 -36   19.42   14.65
  -3  -5 -37   15.90   11.80
  -3  -5 -38   11.25   12.32
   3  -6 -40   -0.28    5.07
   3  -6 -39   -3.85    8.87
   3  -6 -38   28.98   13.13
   3  -6 -37   21.89   10.41
   3  -6 -36  147.37   25.26
   3  -6 -35   47.87   15.80
   3  -6 -35   57.21   17.27
   3  -6 -34    8.21    9.76
   3  -6 -34   24.09   13.81
   3  -6 -33   42.71   12.93
   3  -6 -33   45.32   14.77
   3  -6 -32  306.67   34.39
   3  -6 -32  340.87   41.20
   3  -6 -31   18.90    8.74
   3  -6 -31    2.47    9.23
   3  -6 -30    2.22    7.32
   3  -6 -30   23.52   13.81
   3  -6 -29   61.87   15.39
   3  -6 -29   96.63   20.76
   3  -6 -28  155.79   22.94
   3  -6 -28  143.81   25.04
   3  -6 -27    8.67    8.45
   3  -6 -27   21.03   13.08
   3  -6 -26   -1.56    5.17
   3  -6 -26  -13.17    9.32
   3  -6 -25   42.03   10.87
   3  -6 -25   40.87   12.93
   3  -6 -24    3.86    5.46
   3  -6 -24  -16.86   11.50
   3  -6 -23    4.95    7.58
   3  -6 -23    3.69    8.97
   3  -6 -22    9.68    7.69
   3  -6 -22    3.43    6.46
   3  -6 -21   15.34    7.98
   3  -6 -21   -1.34    9.21
   3  -6 -20   34.73   10.94
   3  -6 -19    1.74    5.77
   3  -6 -18    5.03    6.41
   3   6 -18   10.02    7.34
   3  -6 -17   -2.53    6.78
   3   6 -17    4.71    6.87
   3   6 -16  363.11   30.60
   3  -6 -16  251.77   29.10
   3  -6 -15   -1.15    5.32
   3   6 -15   16.45    8.22
   3  -6 -14  224.32   27.31
   3   6 -14  249.99   25.16
   3  -6 -13    6.59    5.48
   3   6 -13   31.17   10.49
   3  -6 -12  207.35   25.32
   3   6 -12  234.84   25.25
   3  -6 -11  157.87   21.76
   3   6 -11  215.91   24.15
  -3  -6  11  171.36   20.69
   3  -6 -10  149.70   21.17
   3   6 -10  149.77   20.48
  -3  -6  10  138.82   18.40
  -3  -6   9   15.50    8.35
   3  -6  -9   11.90    6.68
   3   6  -9    7.29    7.68
  -3  -6   8  166.25   20.09
   3  -6  -8  163.49   21.82
   3   6  -8  173.74   22.35
   3  -6  -7  370.69   31.80
   3   6  -7  408.10   35.13
  -3  -6   7  422.73   31.92
  -3  -6   6   19.06    9.44
   3  -6  -6   30.85   10.53
   3   6  -6   35.76   12.63
  -3  -6   5  104.51   15.39
   3  -6  -5  103.41   16.80
   3   6  -5  106.49   18.05
  -3  -6   4  186.54   20.72
   3  -6  -4  203.47   22.04
   3   6  -4  211.50   26.27
   3  -6  -3  335.39   28.74
   3   6  -3  367.99   33.76
  -3  -6   3  381.99   29.63
  -3  -6   2   65.42   12.77
   3  -6  -2   47.68   10.66
   3   6  -2   54.35   15.00
  -3  -6   1   63.10   12.36
   3  -6  -1   50.89   11.56
   3   6  -1   43.64   13.81
   3  -6   0  353.68   28.03
   3   6   0  325.53   32.35
  -3  -6   0  327.03   28.00
  -3  -6  -1   47.70   12.03
   3  -6   1   53.41   11.77
   3  -6   2 1006.91   49.73
  -3  -6  -2 1097.46   55.22
   3  -6   3    4.68    4.62
  -3  -6  -3   17.36    8.78
  -3  -6  -4  214.72   22.93
   3  -6   4  177.03   18.15
   3  -6   5    9.67    4.16
  -3  -6  -5   24.14   11.73
   3  -6   6 1442.07   58.30
  -3  -6  -6 1523.78   69.32
  -3  -6  -7   10.74    7.71
  -3  -6  -8    0.10    5.56
  -3  -6  -9  159.39   21.03
  -3  -6 -10  519.92   39.34
  -3  -6 -11    5.12    5.99
  -3  -6 -12   64.61   13.84
  -3  -6 -13   56.39   13.39
  -3  -6 -14    2.33    5.54
  -3  -6 -15   51.29   13.32
  -3  -6 -16    9.09    7.04
  -3  -6 -17   47.26   13.36
  -3  -6 -18  206.22   26.93
  -3  -6 -19   31.82   12.80
  -3  -6 -20    9.98    8.78
  -3  -6 -21   10.76   10.17
  -3  -6 -22  350.03   35.76
  -3  -6 -23   66.02   16.97
  -3  -6 -24  364.61   37.85
  -3  -6 -25   25.07   13.04
  -3  -6 -26  114.69   21.61
  -3  -6 -27    3.64    7.11
  -3  -6 -28  143.38   25.34
  -3  -6 -29   -1.29    8.71
  -3  -6 -30    9.71   10.01
  -3  -6 -31   -3.29    7.87
  -3  -6 -32    7.37    9.15
  -3  -6 -33   38.19   15.01
  -3  -6 -34   31.35   14.04
  -3  -6 -35   56.51   20.24
   3  -7 -31   13.52   10.78
   3  -7 -30   14.14   10.48
   3  -7 -29   71.63   19.05
   3  -7 -28  178.22   29.16
   3  -7 -27   16.48   10.32
   3  -7 -26   24.29   12.33
   3  -7 -25  186.43   29.48
   3  -7 -24  339.92   39.00
   3  -7 -23  107.04   22.03
   3  -7 -22  137.33   24.45
   3  -7 -21   87.50   19.96
   3  -7 -20  132.35   24.06
   3  -7 -19  117.27   22.02
   3  -7 -18   -8.47    7.91
   3  -7 -17    4.48    6.70
   3  -7 -16    0.88    6.93
   3   7 -16   12.68   10.06
   3  -7 -15   53.45   15.37
   3   7 -15   77.40   15.87
   3  -7 -14    6.78    7.94
   3   7 -14    9.57    8.59
   3  -7 -13   77.22   16.62
   3   7 -13   76.98   16.08
   3   7 -12  156.80   23.40
   3  -7 -12  130.11   20.77
   3  -7 -11   44.12   13.44
   3   7 -11   71.80   16.18
   3  -7 -10  104.91   18.32
   3   7 -10  109.07   19.74
   3  -7  -9   19.06    8.48
   3   7  -9   21.19   10.26
   3  -7  -8   62.31   14.14
   3   7  -8   82.44   17.72
   3  -7  -7   90.69   16.14
   3   7  -7   94.50   19.43
   3   7  -6  349.41   35.25
   3  -7  -6  287.27   29.16
  -3  -7   5   61.39   12.40
   3  -7  -5   74.55   14.11
   3   7  -5   57.75   15.79
  -3  -7   4  119.43   17.59
   3  -7  -4  130.02   19.03
   3   7  -4  140.71   23.60
   3  -7  -3  259.56   26.35
   3   7  -3  267.81   31.62
  -3  -7   3  274.03   26.21
  -3  -7   2  239.30   24.58
   3  -7  -2  236.55   25.09
   3   7  -2  277.10   31.89
  -3  -7   1   94.17   15.69
   3   7  -1  110.91   20.29
   3  -7  -1  105.31   16.52
  -3  -7   0    6.01    8.12
   3  -7   0   17.65    7.82
   3   7   0   -1.08    7.54
  -3  -7  -1   26.91    9.00
   3   7   1   34.71   13.90
   3  -7   1   45.53   11.70
  -3  -7  -2    5.12    5.54
   3   7   2    5.33   10.75
  -3  -7  -3   31.29   11.30
   3   7   3   24.73   12.34
  -3  -7  -4   19.63    8.07
   3   7   4    9.98    9.45
  -3  -7  -5    5.34    5.49
   3   7   5    5.42    7.73
  -3  -7  -6   48.83   12.76
   3   7   6   22.42   12.52
   3   7   7   23.17   10.63
  -3  -7  -7   25.21    9.91
  -3  -7  -8   27.61   10.01
   3   7   8   35.20   14.40
   3   7   9   86.24   19.61
  -3  -7  -9   75.14   15.27
   3   7  10  304.60   36.63
  -3  -7 -10  327.26   31.32
  -3  -7 -11   87.20   16.84
   3   7  11  114.73   24.08
  -3  -7 -12   36.27   13.17
  -3  -7 -13   55.72   14.61
  -3  -7 -14  139.28   21.94
  -3  -7 -15   46.96   13.10
  -3  -7 -16   58.71   15.48
  -3  -7 -17   17.12    9.60
  -3  -7 -18   87.81   18.20
  -3  -7 -19   17.31    9.87
  -3  -7 -20   -7.75    7.77
  -3  -7 -21   11.61    8.06
  -3  -7 -22   -2.48    6.30
  -3  -7 -23    6.21    8.17
  -3  -7 -24    5.96    7.67
  -3  -7 -25   28.03    9.32
  -3  -7 -26   30.03   14.06
  -3  -7 -27   58.37   17.61
  -3  -7 -28   54.37   16.95
  -3  -7 -29   -0.18    8.24
  -3  -7 -30   84.97   21.07
  -3  -7 -31   85.18   21.33
  -3  -7 -32   14.90   10.64
  -3  -7 -33   36.69   16.85
   3  -8 -26  -14.98    7.86
   3  -8 -25   24.11   11.98
   3  -8 -24    6.30    8.73
   3  -8 -23   33.07   12.86
   3  -8 -22   32.01   13.99
   3  -8 -21    8.38    7.61
   3  -8 -20   25.25   10.97
   3  -8 -19  153.67   26.64
   3  -8 -18   12.17    7.92
   3  -8 -17  -19.08   11.91
   3  -8 -16   38.78   12.86
   3  -8 -15   53.81   14.70
   3   8 -15   85.24   19.95
   3  -8 -14    4.24    6.84
   3   8 -14   26.32   11.56
   3  -8 -13   25.28   12.17
   3   8 -13   25.80   11.16
   3  -8 -12    8.35    8.41
   3   8 -12   11.76    8.51
   3  -8 -11  131.99   22.43
   3   8 -11  184.56   27.55
   3  -8 -10   43.71   14.79
   3   8 -10   35.50   13.64
   3  -8  -9    1.53    5.67
   3   8  -9    6.08   10.51
   3  -8  -8   -0.96    5.46
   3   8  -8   -2.54    8.69
   3   8  -7  103.65   20.58
   3  -8  -7  104.92   19.30
   3   8  -6    4.19    9.00
   3  -8  -6    1.77    8.51
   3   8  -5   12.23   10.83
   3  -8  -5    6.96    7.46
   3   8  -4    1.09    8.37
   3  -8  -4    8.04    8.73
   3   8  -3   -1.73    8.76
   3   8  -2   -6.49    9.60
   3   8  -1    6.87   10.73
   3   8   0   63.24   19.59
   3   8   1  162.38   27.54
   3   8   2  186.30   28.70
   3   8   3  100.99   23.07
   3   8   4   21.79   12.78
   3   8   5  507.20   49.03
   3   8   6   69.11   18.38
   3   8   7  167.39   29.78
   3   8   8   -0.78    9.27
   3   8   9   78.47   19.36
   3   8  10  127.20   25.20
   3   8  11  110.38   25.37
   3   8  12   10.66   12.68
   3   8  13   19.33   13.72
   3   8  14    2.88    7.63
   3   8  15   21.32   13.40
   3   8  16    0.62    9.83
   3   8  17   90.64   22.24
   3   8  18   10.63   10.94
   3   8  19  176.10   31.99
   3   8  20   31.87   18.91
   3   8  21   22.13   13.83
   3   8  22   49.32   19.19
  -3  -8 -23  129.74   24.50
   3   8  23  111.72   26.65
  -3  -8 -24   79.03   19.17
  -3  -8 -25   30.38   13.42
  -3  -8 -26    4.88   12.33
  -3  -8 -27   59.32   18.46
  -3  -8 -28   35.82   14.30
  -3  -8 -29   21.16   13.88
   3  -9 -20   92.88   21.91
   3  -9 -19   -2.69    7.02
   3  -9 -18   29.11   13.11
   3  -9 -17   20.68   12.91
   3  -9 -16   11.25    6.85
   3  -9 -15    2.85    8.28
   3  -9 -14   13.61    8.85
   3   9 -13    6.66    8.25
   3  -9 -13   13.06   10.90
   3   9 -12   13.18    9.43
   3  -9 -12   -0.12    6.57
   3   9 -11   21.13   11.92
   3  -9 -11    8.12    9.60
   3   9 -10   30.50   13.57
   3  -9 -10    9.05   10.26
   3   9  -9    2.23   10.16
   3   9  -8   89.24   20.94
   3   9  -7   -6.89   10.82
   3   9  -6   90.40   21.91
   3   9  -5   -5.00   11.81
   3   9  -4   41.25   15.97
   3   9  -3    2.70    8.53
   3   9  -2   56.77   18.35
   3   9  -1   46.17   16.50
   3   9   0   63.49   18.39
   3   9   1   20.39   14.73
   3   9   2   64.39   18.69
   3   9   3   43.15   16.25
   3   9   4   22.95   13.10
   3   9   5   36.91   17.87
   3   9   6   55.18   21.35
   3   9   7   76.66   23.13
   3   9   8   41.33   17.59
   3   9   9   32.95   18.91
   3   9  10   47.72   18.93
   3   9  11   -8.33   10.16
   4   0 -44  575.72   55.39
   4   0 -43   46.64   18.44
   4   0 -42  162.13   28.38
   4   0 -42  155.89   25.99
   4   0 -41   13.79   13.12
   4   0 -41   19.74    9.79
   4   0 -40  297.20   37.48
   4   0 -40  407.12   39.51
   4   0 -39    5.03    8.33
   4   0 -39   10.94   10.23
   4   0 -38  171.93   28.06
   4   0 -38  209.12   28.23
   4   0 -37    9.60    6.71
   4   0 -37    1.64    7.41
   4   0 -36  185.88   28.50
   4   0 -36  204.46   26.74
   4   0 -35   20.84   12.09
   4   0 -35   -9.72    7.54
   4   0 -34  -15.03    9.96
   4   0 -34  -20.24    9.91
   4   0 -33   -6.59    6.61
   4   0 -33    2.06    5.51
   4   0 -32   23.07    9.10
   4   0 -31   19.79   10.84
   4   0 -30  227.82   27.65
   4   0 -29   12.86    9.35
   4   0 -28  272.71   28.37
   4   0 -27   23.60   11.81
   4   0 -26 2078.90   88.37
   4   0 -25   24.90   12.35
   4   0 -24  445.64   35.03
   4   0 -23   11.34    8.98
   4   0 -22 2175.27   88.57
   4   0 -21    9.66    9.21
   4   0 -20  643.00   41.26
   4   0 -19    5.05    7.32
   4   0 -18  376.30   29.66
   4   0 -17   13.25    8.85
   4   0 -16   38.49   10.26
   4   0 -15   -3.18    5.50
   4   0 -14 1045.18   51.42
   4   0 -13    7.32    6.10
   4   0 -12   51.41   10.99
   4   0 -11   19.78    8.17
   4   0 -10 1752.17   70.79
   4   0  -9   15.07    8.97
   4   0  -8 1343.88   58.50
   4   0  -7   12.27    8.11
   4   0  -6 4576.59  139.88
   4   0  -5    2.77    6.39
   4   0  -4 4972.90  149.92
   4   0  -3   10.29    7.91
   4   0  -2 1459.36   60.95
   4   0  -1    2.67    4.62
   4   0   0   88.10   12.78
   4   0   1   -2.57    5.40
  -4   0  -2 2132.13   74.43
   4   0   2 1985.22   75.76
  -4   0  -3    4.62    5.51
   4   0   3    0.86    4.76
  -4   0  -4 1150.19   50.64
  -4   0  -5   -2.27    4.78
  -4   0  -6  394.68   26.89
  -4   0  -7    2.21    5.25
  -4   0  -8 1887.00   71.39
  -4   0  -9    1.62    4.51
  -4   0 -10   31.64    9.16
  -4   0 -11   -3.89    5.36
  -4   0 -12 1620.76   66.76
  -4   0 -13   -2.79    4.54
  -4   0 -14  100.61   14.97
  -4   0 -15    0.67    6.41
  -4   0 -16  248.35   24.03
  -4   0 -17   -4.33    4.52
  -4   0 -18  129.89   17.98
  -4   0 -19    1.31    6.39
  -4   0 -20   24.25    9.24
  -4   0 -21    2.99    5.73
  -4   0 -22  171.48   21.76
  -4   0 -23    4.32    7.91
  -4   0 -24  106.90   18.02
  -4   0 -25   -3.12    5.56
  -4   0 -26  171.03   22.87
  -4   0 -27    3.94    7.67
  -4   0 -28  243.56   28.66
  -4   0 -29    7.02    6.48
  -4   0 -30  104.51   20.75
  -4   0 -31   10.21   10.22
  -4   0 -32  654.91   52.67
  -4   0 -33   29.39   13.93
  -4   0 -34  164.77   27.17
  -4   0 -35   13.32   11.30
  -4   0 -36    5.78    8.40
  -4   0 -37    0.27    8.07
  -4   0 -38   47.26   17.98
  -4   0 -39  -17.35   12.10
  -4   0 -40   17.00   12.98
  -4   0 -41   10.14   12.31
  -4   0 -42   65.56   18.86
  -4   0 -43   -0.94    7.87
  -4   0 -44   34.53   18.38
   4  -1 -45  -13.13   11.81
   4  -1 -44   20.11   15.12
   4  -1 -44   -1.82    6.87
   4  -1 -43   10.08    9.61
   4  -1 -43   11.08    6.78
   4  -1 -42    2.24    8.02
   4  -1 -42   20.55   10.75
   4  -1 -41   32.82   15.07
   4  -1 -41   29.62   11.34
   4  -1 -40   -0.58    6.31
   4  -1 -40    5.26    9.73
   4  -1 -39  131.03   24.05
   4  -1 -39  126.60   24.29
   4  -1 -38   25.44   11.89
   4  -1 -38   33.03   11.29
   4   1 -38   30.20   11.31
   4  -1 -37    4.52    8.99
   4  -1 -37   -5.45    7.59
   4   1 -37   16.68    8.64
   4  -1 -36   13.77   10.26
   4  -1 -36    0.28    6.73
   4   1 -36    8.41    9.59
   4  -1 -35  320.26   36.48
   4  -1 -35  385.11   39.12
   4   1 -35  357.22   34.86
   4  -1 -34  229.29   30.25
   4  -1 -34  243.70   29.92
   4   1 -34  229.93   27.46
   4  -1 -33   13.85    7.26
   4  -1 -33   26.74   11.44
   4   1 -33    9.95    8.29
   4  -1 -32   11.63    9.54
   4  -1 -32   -0.42    5.81
   4   1 -32   21.77   10.47
   4  -1 -31  369.87   35.49
   4   1 -31  376.05   34.20
   4  -1 -31  407.01   38.18
   4  -1 -30  108.68   20.09
   4  -1 -30   79.58   15.84
   4   1 -30   82.68   16.59
   4  -1 -29   88.21   18.48
   4  -1 -29   74.46   15.31
   4   1 -29  105.74   18.58
   4  -1 -28   75.40   15.00
   4  -1 -28   56.77   13.57
   4   1 -28   70.13   13.98
   4  -1 -27   57.61   13.77
   4  -1 -27   65.14   13.32
   4   1 -27   77.40   15.06
   4  -1 -26    9.60    7.96
   4  -1 -26  -11.19    8.94
   4   1 -26   11.19    8.79
   4  -1 -25  108.53   18.11
   4  -1 -25   83.68   15.37
   4   1 -25  102.72   17.00
   4  -1 -24   47.56   12.46
   4   1 -24   92.06   16.04
   4  -1 -23    3.50    5.15
   4   1 -23    2.89    8.78
   4   1 -22  214.42   24.06
   4  -1 -22  145.64   19.70
   4  -1 -21  323.32   29.45
   4   1 -21  336.09   28.81
   4   1 -20   17.32    9.06
   4  -1 -20   17.25    7.83
   4  -1 -19  594.28   40.21
   4   1 -19  641.99   40.73
   4   1 -18  178.16   20.82
   4  -1 -18  163.15   20.25
   4  -1 -17 1147.54   57.45
   4   1 -17 1140.30   55.88
   4   1 -16   18.99    8.84
   4  -1 -16   12.64    7.05
   4  -1 -15  469.69   33.78
   4   1 -15  494.16   33.86
   4  -1 -14  440.78   32.93
   4   1 -14  457.26   32.21
   4  -1 -13  877.58   46.77
   4   1 -13  843.45   45.95
   4  -1 -12  166.97   18.92
   4   1 -12  185.15   19.70
   4  -1 -11  175.88   19.24
   4   1 -11  209.06   20.88
   4  -1 -10   29.65    9.83
   4   1 -10   33.03    9.89
   4  -1  -9 1562.30   64.93
   4   1  -9 1565.69   65.20
   4   1  -8    6.75    6.52
   4  -1  -8    2.53    4.53
   4   1  -7   18.66    9.33
   4  -1  -7   14.19    6.74
   4   1  -6  138.01   17.13
   4  -1  -6  115.22   15.05
   4   1  -5   94.28   15.15
   4  -1  -5   91.71   13.44
   4   1  -4   -1.85    5.24
   4  -1  -4    0.81    4.29
   4  -1  -3   11.11    6.48
   4   1  -3   10.27    6.06
   4  -1  -2  829.55   40.78
   4   1  -2  786.63   42.30
   4  -1  -1 1706.93   64.93
   4   1  -1 1630.42   66.71
   4  -1   0  332.11   24.67
   4  -1   1  103.04   13.22
  -4  -1  -1   82.83   12.57
   4  -1   2   51.30   10.15
  -4  -1  -2   40.16    9.68
   4  -1   3 2803.16   93.00
  -4   1  -3 2738.44   90.16
  -4  -1  -3 2857.48   95.98
  -4   1  -4 1328.23   54.04
   4  -1   4 1416.81   57.39
  -4  -1  -4 1410.12   58.89
  -4   1  -5   32.10    7.07
  -4  -1  -5   39.71   10.44
   4  -1   5   38.41    8.65
   4  -1   6  305.55   22.18
  -4   1  -6  257.41   20.61
  -4  -1  -6  268.73   23.19
   4  -1   7  764.18   37.43
  -4  -1  -7  710.94   40.36
  -4   1  -7  742.67   37.23
  -4  -1  -8   -1.42    4.55
  -4   1  -8    1.06    4.11
  -4   1  -9  573.45   32.98
  -4  -1  -9  608.27   36.21
  -4  -1 -10    1.10    4.12
  -4   1 -10    1.21    4.33
  -4  -1 -11   27.05    8.35
  -4   1 -11   18.66    7.56
  -4  -1 -12   22.62    8.78
  -4   1 -12   20.55    7.18
  -4  -1 -13   96.41   14.84
  -4   1 -13   72.48   12.46
  -4  -1 -14   17.79    7.64
  -4   1 -14   10.28    5.79
  -4  -1 -15  245.16   24.68
  -4   1 -15  228.84   21.84
  -4  -1 -16  449.71   35.17
  -4   1 -16  474.11   32.41
  -4  -1 -17  564.95   39.63
  -4   1 -17  597.55   37.85
  -4  -1 -18   33.80   10.54
  -4   1 -18   36.66   10.33
  -4  -1 -19  262.49   27.26
  -4   1 -19  293.20   26.22
  -4  -1 -20  180.14   22.63
  -4   1 -20  183.47   21.06
  -4  -1 -21 1539.98   74.17
  -4   1 -21 1580.87   71.30
  -4  -1 -22   27.05    9.57
  -4   1 -22   49.06   13.45
  -4  -1 -23   48.30   13.15
  -4   1 -23   47.49   12.36
  -4  -1 -24  236.16   27.88
  -4   1 -24  229.66   25.64
  -4  -1 -25  829.92   53.73
  -4   1 -25  821.53   51.35
  -4  -1 -26   12.37   13.54
  -4   1 -26   23.11   11.44
  -4  -1 -27   99.23   18.52
  -4   1 -27  100.83   17.32
  -4  -1 -28    3.39    6.51
  -4   1 -28   24.48   10.91
  -4  -1 -29  136.64   22.28
  -4   1 -29  194.74   25.68
  -4  -1 -30   15.70    8.69
  -4   1 -30   34.65   13.18
  -4  -1 -31   53.16   15.55
  -4   1 -31   64.96   16.31
  -4  -1 -32   17.48   11.14
  -4   1 -32   -4.71    8.38
  -4  -1 -33  262.61   33.50
  -4   1 -33  251.70   32.86
  -4  -1 -34   21.99   13.74
  -4   1 -34   14.45   11.03
  -4  -1 -35   15.06   12.40
  -4   1 -35    6.42   10.58
  -4  -1 -36   32.24   13.70
  -4   1 -36   24.76   12.60
  -4  -1 -37  414.26   47.25
  -4   1 -37  461.51   47.11
  -4  -1 -38   54.31   20.29
  -4   1 -38  136.05   27.80
  -4  -1 -39   29.09   16.63
  -4   1 -39   61.83   20.43
  -4  -1 -40    5.72    8.50
  -4   1 -40   45.17   18.06
  -4  -1 -41  315.87   42.97
  -4   1 -41  341.52   43.58
  -4  -1 -42   33.72   16.55
  -4   1 -42   32.69   16.53
  -4  -1 -43  -10.98   11.53
  -4   1 -43  -17.44   14.42
  -4   1 -44   18.74   14.56
  -4   1 -45   11.12   10.86
   4  -2 -47   41.91   15.15
   4  -2 -46   23.57    9.81
   4  -2 -45   12.12    9.20
   4  -2 -44   77.98   19.51
   4  -2 -43  102.34   23.14
   4  -2 -43  108.76   22.19
   4  -2 -42   23.87    9.98
   4  -2 -42   51.06   17.20
   4  -2 -41   35.62   12.81
   4  -2 -41   62.23   17.47
   4  -2 -40  107.71   22.78
   4  -2 -40   72.90   19.56
   4  -2 -39   57.36   16.44
   4  -2 -39   43.61   16.00
   4  -2 -38   85.39   19.17
   4  -2 -38   65.61   18.03
   4  -2 -37   30.30   12.76
   4  -2 -37   19.81   11.66
   4  -2 -36   70.50   18.09
   4  -2 -36   77.09   18.51
   4  -2 -35   10.99    9.62
   4  -2 -35    9.61    7.37
   4  -2 -34    3.62    7.43
   4  -2 -34   -7.14    7.88
   4   2 -34    3.54    6.96
   4  -2 -33   66.90   18.41
   4  -2 -33   59.41   15.45
   4   2 -33   63.37   14.48
   4  -2 -32   27.24   13.18
   4  -2 -32    4.30    5.41
   4   2 -32    7.42    7.24
   4  -2 -31   83.72   17.77
   4  -2 -31   45.11   13.64
   4   2 -31   75.22   15.47
   4  -2 -30   66.60   16.10
   4  -2 -30   38.30   12.86
   4   2 -30   68.25   15.07
   4  -2 -29   26.00   11.68
   4  -2 -29   35.70   12.17
   4   2 -29    0.57    6.50
   4  -2 -28   48.78   15.74
   4  -2 -28   48.81   12.74
   4   2 -28   62.11   13.62
   4  -2 -27  165.99   24.68
   4  -2 -27  222.79   26.50
   4   2 -27  235.28   25.01
   4  -2 -26  453.27   40.08
   4   2 -26  557.60   39.14
   4  -2 -26  499.33   39.86
   4  -2 -25    7.78    8.16
   4  -2 -25    7.63    8.56
   4   2 -25   17.43    9.55
   4  -2 -24  108.11   19.04
   4  -2 -24   76.92   15.48
   4   2 -24   88.49   16.54
   4  -2 -23  621.77   44.57
   4   2 -23  725.76   44.95
   4  -2 -23  676.12   44.37
   4  -2 -22  424.59   35.66
   4   2 -22  482.15   35.31
   4  -2 -22  368.65   32.97
   4  -2 -21  168.28   22.39
   4  -2 -21  173.05   21.33
   4   2 -21  209.32   22.87
   4  -2 -20   41.50   11.70
   4   2 -20   38.30    9.94
   4   2 -19  252.70   24.85
   4  -2 -19  245.78   25.77
   4   2 -18  151.31   19.57
   4  -2 -18  119.33   17.17
   4   2 -17   96.30   15.35
   4  -2 -17   93.66   15.70
   4   2 -16   31.07   10.18
   4  -2 -16   15.74    7.92
   4  -2 -15  283.72   26.17
   4   2 -15  281.40   25.72
   4  -2 -14   88.67   15.38
   4   2 -14  104.17   16.09
   4  -2 -13   12.30    7.09
   4   2 -13   16.05    8.12
   4  -2 -12    7.97    5.09
   4   2 -12   13.75    7.10
   4  -2 -11  264.64   24.15
   4   2 -11  272.49   24.50
   4  -2 -10  953.37   49.54
   4   2 -10 1022.29   50.63
   4  -2  -9 1177.40   55.56
   4   2  -9 1227.48   56.70
   4  -2  -8  302.57   24.96
   4   2  -8  317.72   25.97
   4   2  -7  163.18   18.76
   4  -2  -7  147.74   17.46
   4  -2  -6 1873.16   72.77
   4  -2  -5 1090.00   50.24
   4  -2  -4 1303.41   56.24
   4  -2  -3  410.13   28.18
   4  -2  -2  611.45   35.12
   4  -2  -1  330.58   24.91
   4  -2   0  837.87   41.67
  -4  -2   0  847.49   44.24
  -4  -2  -1   59.25   11.72
   4  -2   1   75.64   12.54
   4  -2   2  546.52   31.96
  -4   2  -2  580.37   29.70
  -4  -2  -2  584.11   36.15
  -4   2  -3   -0.58    3.46
  -4  -2  -3   -0.05    5.00
   4  -2   3    7.20    5.18
  -4   2  -4   86.79   10.65
  -4  -2  -4   85.86   13.73
   4  -2   4   91.17   12.79
  -4  -2  -5  233.11   21.83
   4  -2   5  230.62   19.68
  -4   2  -5  249.70   18.70
   4  -2   6  372.09   25.21
  -4  -2  -6  371.67   29.10
  -4   2  -6  354.41   22.99
   4  -2   7  496.29   29.48
  -4  -2  -7  513.28   33.74
  -4   2  -7  495.45   27.82
  -4  -2  -8  204.82   21.30
  -4   2  -8  214.18   17.64
   4  -2   8  215.20   18.06
  -4  -2  -9  239.83   23.01
   4  -2   9  267.90   20.72
  -4   2  -9  253.87   19.58
  -4  -2 -10  410.94   31.26
  -4   2 -10  398.21   25.37
  -4  -2 -11  186.45   21.37
  -4   2 -11  233.13   19.10
  -4  -2 -12 1217.16   58.66
  -4   2 -12 1192.27   51.06
  -4  -2 -13  315.70   27.55
  -4   2 -13  311.62   23.65
  -4  -2 -14   10.05    6.39
  -4   2 -14   13.75    6.18
  -4  -2 -15  567.64   39.44
  -4   2 -15  567.35   34.07
  -4  -2 -16  757.09   47.11
  -4   2 -16  807.31   42.19
  -4  -2 -17   46.42   12.47
  -4   2 -17   65.15   11.81
  -4  -2 -18  159.91   21.19
  -4   2 -18  135.37   16.58
  -4  -2 -19  116.54   18.28
  -4   2 -19  157.34   18.58
  -4  -2 -20   56.35   14.98
  -4   2 -20   63.66   12.17
  -4  -2 -21   27.07    9.76
  -4   2 -21   40.24    9.36
  -4  -2 -22   -5.34    6.62
  -4   2 -22    7.70    5.41
  -4  -2 -23  258.67   29.08
  -4   2 -23  239.92   24.65
  -4  -2 -24   48.44   13.73
  -4   2 -24   62.76   13.62
  -4  -2 -25  175.91   24.57
  -4   2 -25  179.22   21.99
  -4  -2 -26   12.97   11.12
  -4   2 -26   17.93    9.70
  -4  -2 -27    6.35    8.21
  -4   2 -27    8.88    7.84
  -4   2 -28  618.10   46.19
  -4  -2 -28  599.80   48.26
  -4   2 -29  424.21   39.35
  -4  -2 -29  377.48   39.09
  -4  -2 -30  -10.66    8.34
  -4   2 -30    0.36    7.36
  -4  -2 -31    1.45    6.17
  -4   2 -31   17.81    9.93
  -4  -2 -32  247.71   32.53
  -4   2 -32  218.37   29.71
  -4  -2 -33  195.28   29.11
  -4   2 -33  216.00   29.86
  -4  -2 -34  143.27   25.99
  -4   2 -34  182.11   26.78
  -4  -2 -35   24.78   14.04
  -4   2 -35   46.26   15.17
  -4  -2 -36   21.61   11.41
  -4   2 -36    7.07    8.87
  -4  -2 -37   61.05   17.47
  -4   2 -37   53.23   15.99
  -4  -2 -38   18.71   13.04
  -4   2 -38    4.73   10.34
  -4  -2 -39   11.98    9.67
  -4   2 -39    5.43    7.00
  -4  -2 -40   14.01   13.40
  -4   2 -40    7.59   12.80
  -4  -2 -41    6.05   14.50
  -4   2 -41   -0.34    8.42
  -4  -2 -42   31.72   13.21
  -4   2 -42   38.37   16.21
   4  -3 -44   13.72    9.73
   4  -3 -43   13.07   10.67
   4  -3 -43   26.06   12.31
   4  -3 -42    6.66   10.73
   4  -3 -42    7.66   12.32
   4  -3 -41   91.09   21.67
   4  -3 -41   98.01   21.35
   4  -3 -40   15.75   10.42
   4  -3 -40   19.39   11.22
   4  -3 -39   12.94    8.44
   4  -3 -39   -1.65    6.30
   4  -3 -38   93.50   21.79
   4  -3 -38   90.94   20.50
   4  -3 -37   56.45   17.19
   4  -3 -37   20.36   12.35
   4  -3 -36  123.36   23.84
   4  -3 -36   92.38   20.59
   4  -3 -35  298.58   36.51
   4  -3 -35  248.13   32.51
   4  -3 -34  685.08   54.16
   4  -3 -34  480.78   45.30
   4  -3 -33   31.10   12.58
   4  -3 -33   25.19   12.29
   4  -3 -32  101.63   20.49
   4  -3 -32   90.99   18.82
   4  -3 -31  144.35   24.00
   4  -3 -31  115.36   21.08
   4  -3 -30  312.26   34.73
   4  -3 -30  246.80   29.94
   4   3 -30  274.31   27.83
   4  -3 -29   33.78   12.75
   4  -3 -29   27.73   11.11
   4   3 -29   45.86   11.92
   4  -3 -28   19.35    9.41
   4  -3 -28   17.59    9.19
   4   3 -28   15.23    7.72
   4  -3 -27   85.48   18.07
   4  -3 -27   79.70   16.76
   4   3 -27   74.14   15.15
   4  -3 -26  347.04   35.38
   4  -3 -26  410.83   35.68
   4   3 -26  393.98   32.90
   4  -3 -25    0.48    6.44
   4  -3 -25    4.35    7.68
   4   3 -25   13.35   10.05
   4  -3 -24   -5.04    5.94
   4  -3 -24    0.09    5.18
   4   3 -24   10.12    6.72
   4   3 -23  168.65   21.12
   4  -3 -23  139.38   22.14
   4  -3 -23  151.82   20.45
   4  -3 -22  135.76   21.83
   4   3 -22  163.45   20.79
   4  -3 -22  116.45   18.68
   4  -3 -21  600.32   44.36
   4  -3 -21  573.15   40.25
   4   3 -21  686.43   42.39
   4  -3 -20   22.22   10.03
   4  -3 -20   16.01    7.73
   4   3 -20   11.96    8.54
   4   3 -19  109.70   16.83
   4  -3 -19  102.22   17.66
   4  -3 -19  106.53   16.05
   4  -3 -18  257.22   27.47
   4   3 -18  304.99   27.09
   4   3 -18  275.04   17.78
   4   3 -17  203.80   22.28
   4  -3 -17  189.62   23.40
   4   3 -17  195.61   15.54
   4  -3 -16   22.19    8.40
   4   3 -16    9.22    6.27
   4  -3 -15   12.39    7.92
   4  -3 -14 1124.55   58.18
   4  -3 -13  547.60   38.44
   4  -3 -12   19.14    9.18
   4  -3 -11   69.44   13.72
   4  -3 -10  409.44   31.33
   4  -3  -9    8.99    6.16
   4  -3  -8   15.86    7.38
   4  -3  -7   43.19   11.11
   4  -3  -6    3.52    6.30
   4  -3  -5   22.29    8.81
   4  -3  -4  235.35   21.52
   4  -3  -3   15.75    6.53
   4  -3  -2  297.41   23.92
  -4  -3   2  330.61   27.11
   4  -3  -1  221.35   20.05
  -4  -3   1  188.56   21.00
   4  -3   0  271.27   22.02
  -4  -3   0  285.93   24.84
   4  -3   1  330.12   24.40
  -4  -3  -1  321.88   27.34
   4  -3   2  533.08   31.32
  -4   3  -2  537.44   26.80
  -4  -3  -2  532.64   35.50
   4  -3   3  306.64   22.80
  -4   3  -3  291.82   19.02
  -4  -3  -3  268.11   24.46
   4  -3   4  636.65   34.02
  -4   3  -4  628.93   29.66
  -4  -3  -4  626.65   39.98
  -4  -3  -5   20.45    6.91
  -4   3  -5   17.86    4.54
   4  -3   5   23.11    7.39
  -4  -3  -6   35.88   10.53
  -4   3  -6   50.42    7.84
   4  -3   6   58.90    9.84
  -4  -3  -7  149.86   18.87
   4  -3   7  153.89   15.63
  -4   3  -7  166.65   14.22
  -4  -3  -8   80.87   14.38
  -4   3  -8   83.32   10.08
   4  -3   8   92.72   11.40
   4  -3   9   46.91    9.17
  -4  -3  -9   53.75   11.59
  -4   3  -9   41.73    7.25
  -4  -3 -10  152.28   19.37
   4  -3  10  153.73   15.36
  -4   3 -10  160.38   14.66
  -4  -3 -11    5.30    4.54
  -4   3 -11    2.86    3.36
   4  -3  11   -0.02    2.68
  -4  -3 -12   11.61    6.92
  -4   3 -12   26.79    6.20
  -4  -3 -13   35.65   10.46
  -4   3 -13   42.25    8.18
  -4  -3 -14    7.41    5.57
  -4   3 -14   11.30    5.02
  -4  -3 -15   57.79   13.89
  -4   3 -15   68.14   10.75
  -4  -3 -16  862.92   52.10
  -4   3 -16  882.40   42.36
  -4  -3 -17  146.13   21.29
  -4   3 -17  138.39   15.91
  -4  -3 -18    7.60    5.50
  -4   3 -18    9.67    5.55
  -4  -3 -19    9.73    7.44
  -4   3 -19   22.04    7.41
  -4   3 -20  579.24   35.68
  -4  -3 -20  537.18   42.27
  -4   3 -21  220.91   21.82
  -4  -3 -21  212.56   26.31
  -4  -3 -22    1.93    6.07
  -4   3 -22    2.64    6.12
  -4  -3 -23   11.84    6.66
  -4   3 -23   15.30    7.82
  -4   3 -24  334.43   30.25
  -4  -3 -24  315.43   33.42
  -4   3 -25  285.63   28.28
  -4  -3 -25  236.14   29.57
  -4  -3 -26   -3.01    7.27
  -4   3 -26   10.78    7.89
  -4  -3 -27   15.09    7.55
  -4   3 -27   15.62    7.93
  -4  -3 -28   13.51    6.82
  -4   3 -28   25.01    8.71
  -4  -3 -29   38.69   14.64
  -4   3 -29   68.30   15.74
  -4  -3 -30   27.90   12.02
  -4   3 -30   60.71   14.83
  -4  -3 -31   38.10   12.88
  -4  -3 -32   18.79   10.15
  -4  -3 -33   11.11    9.45
  -4  -3 -34  129.92   25.22
  -4  -3 -35   10.46    9.02
  -4  -3 -36  181.32   30.61
  -4  -3 -37  170.90   30.87
  -4  -3 -38  137.76   29.07
  -4  -3 -39   34.31   17.23
  -4  -3 -40   64.63   20.78
   4  -4 -42   22.89   12.20
   4  -4 -41    1.75    7.44
   4  -4 -41    6.80    8.36
   4  -4 -40   37.08   17.18
   4  -4 -40   14.06   10.75
   4  -4 -39   73.57   20.02
   4  -4 -39   59.93   16.93
   4  -4 -38   78.52   20.29
   4  -4 -38   78.13   18.48
   4  -4 -37   11.99   11.02
   4  -4 -37    7.58    6.45
   4  -4 -36   42.08   18.16
   4  -4 -36   -5.40    7.34
   4  -4 -35   19.53   10.55
   4  -4 -35   13.66    7.77
   4  -4 -34   11.31    9.43
   4  -4 -34    4.43    7.38
   4  -4 -33   26.15   13.31
   4  -4 -33   14.87    8.75
   4  -4 -32   23.14   11.38
   4  -4 -32   28.42    9.54
   4  -4 -31  114.39   22.21
   4  -4 -31   98.48   19.43
   4  -4 -30    5.79    8.53
   4  -4 -30   13.25   11.47
   4  -4 -29   68.36   15.84
   4  -4 -29   42.32   14.22
   4  -4 -28    8.34    8.23
   4  -4 -28   20.16   11.66
   4  -4 -27  234.47   27.71
   4  -4 -27  171.94   26.07
   4  -4 -26   25.35   11.00
   4  -4 -26    6.61    7.66
   4  -4 -25  245.55   27.26
   4  -4 -25  227.78   29.95
   4  -4 -24    6.61    8.78
   4  -4 -24    6.80    8.39
   4  -4 -23  379.03   36.95
   4  -4 -23  423.30   35.07
   4  -4 -22   37.16   10.77
   4  -4 -22   23.53   11.34
   4  -4 -21  284.99   27.37
   4  -4 -21  219.89   26.99
   4  -4 -20   43.30   11.74
   4  -4 -20   36.27   12.32
   4  -4 -19    6.58    8.14
   4  -4 -19    7.44    6.76
   4  -4 -18   95.09   18.30
   4  -4 -17   26.16   10.19
   4   4 -17   42.25    8.04
   4  -4 -16  101.00   17.00
   4   4 -16   93.05   12.50
   4  -4 -15   26.69   10.23
   4   4 -15   34.45    8.35
   4  -4 -14   35.90   11.86
   4   4 -14   29.35    7.99
   4  -4 -13  113.94   18.02
   4  -4 -12   91.97   15.60
   4  -4 -11   56.04   12.04
   4  -4 -10   18.84    9.86
   4  -4  -9  783.77   46.64
   4  -4  -8    9.25    7.35
   4  -4  -7    9.91    5.69
   4  -4  -6   68.28   12.82
   4  -4  -5  455.79   32.13
   4  -4  -4   72.72   13.30
  -4  -4   4  104.45   15.98
  -4  -4   3  157.90   19.08
   4  -4  -3  149.75   17.84
  -4  -4   2   10.03    8.26
   4  -4  -2   23.30    8.07
  -4  -4   1   86.87   15.43
   4  -4  -1   68.85   12.17
  -4  -4   0    4.80    5.95
   4  -4   0   17.31    5.71
   4  -4   1  298.77   23.87
  -4   4  -1  287.22   16.98
  -4  -4  -1  295.48   26.79
  -4   4  -2    2.62    1.74
  -4  -4  -2   23.75    8.20
   4  -4   2    5.08    5.08
   4  -4   3  376.69   25.68
  -4  -4  -3  384.83   30.63
  -4   4  -3  358.03   18.74
  -4  -4  -4   26.46    9.41
  -4   4  -4   12.92    3.52
   4  -4   4   26.74    7.57
  -4  -4  -5    7.10    6.93
  -4   4  -5   15.85    3.56
   4  -4   5   16.38    6.17
  -4  -4  -6   50.75   12.47
  -4   4  -6   28.15    4.98
   4  -4   6   37.84    9.20
   4  -4   7 1119.39   47.40
  -4  -4  -7 1054.68   56.55
  -4   4  -7 1105.08   39.18
  -4  -4  -8   10.14    8.26
   4  -4   8   15.21    6.19
  -4   4  -8    9.45    3.40
   4  -4   9  553.60   29.65
  -4  -4  -9  461.20   36.50
  -4   4  -9  531.74   24.52
  -4  -4 -10   70.28   15.22
  -4   4 -10   65.37    8.05
   4  -4  10   77.99   10.83
   4  -4  11 1494.35   54.79
  -4  -4 -11 1335.76   67.96
  -4  -4 -12   49.51   13.14
   4  -4  12   64.30    9.58
   4  -4  13  807.51   35.61
  -4  -4 -13  787.96   49.54
  -4  -4 -14   26.01   10.06
  -4  -4 -15  817.44   51.84
  -4  -4 -16   75.81   15.54
  -4  -4 -17  231.36   27.18
  -4  -4 -18  193.52   25.68
  -4  -4 -19   -7.44    8.00
  -4  -4 -20   52.69   13.40
  -4  -4 -21   56.57   14.82
  -4  -4 -22   41.41   12.67
  -4  -4 -23   56.25   15.68
  -4  -4 -24   11.59   10.01
  -4  -4 -25  201.25   28.28
  -4  -4 -26   11.07    9.72
  -4  -4 -27   58.67   17.43
  -4  -4 -28  110.82   21.97
  -4  -4 -29  571.75   50.34
  -4  -4 -30   74.60   19.76
  -4  -4 -31   -1.20    8.56
  -4  -4 -32   58.86   18.11
  -4  -4 -33  556.24   52.31
  -4  -4 -34   53.67   19.42
  -4  -4 -35   -0.38    8.92
  -4  -4 -36   25.62   10.88
  -4  -4 -37   74.04   19.51
  -4  -4 -38   19.04   13.77
   4  -5 -40   27.31   13.85
   4  -5 -39   -6.57    6.76
   4  -5 -38  110.92   23.20
   4  -5 -37   19.71   10.93
   4  -5 -37   38.98   17.16
   4  -5 -36   67.88   16.54
   4  -5 -36   80.81   20.79
   4  -5 -35   11.96   10.01
   4  -5 -35   27.28   11.89
   4  -5 -34  246.03   31.64
   4  -5 -34  325.07   39.25
   4  -5 -33    5.34   10.77
   4  -5 -33   17.57   12.41
   4  -5 -32   88.22   19.36
   4  -5 -32   91.80   20.72
   4  -5 -31   18.15   10.28
   4  -5 -31   21.13   11.74
   4  -5 -30  337.78   35.02
   4  -5 -30  307.32   37.09
   4  -5 -29   -2.06    5.64
   4  -5 -29   18.24   12.24
   4  -5 -28   11.05    9.47
   4  -5 -28   -7.53    8.99
   4  -5 -27    7.41    8.07
   4  -5 -27   19.55   12.14
   4  -5 -26   11.53    8.26
   4  -5 -26   22.09    9.40
   4  -5 -25   88.27   15.95
   4  -5 -25   77.93   16.79
   4  -5 -24   46.83   12.96
   4  -5 -24   16.31    9.79
   4  -5 -23    1.76    7.33
   4  -5 -23    2.08    6.28
   4  -5 -22   20.08    7.91
   4  -5 -22   14.71    9.62
   4  -5 -21   11.93    7.78
   4  -5 -21   -3.51    5.42
   4  -5 -20   28.46   10.09
   4  -5 -20   36.45   11.55
   4  -5 -19   20.99    9.25
   4  -5 -19   25.54   11.40
   4  -5 -18  555.67   44.87
   4  -5 -17   62.07   15.99
   4   5 -16  128.64   16.49
   4  -5 -16  119.47   20.17
   4   5 -15   24.86    9.16
   4  -5 -15   12.56    9.23
   4  -5 -14  435.05   37.36
   4   5 -14  459.56   32.59
   4   5 -13    1.26    5.15
   4  -5 -13   -0.58    5.42
   4   5 -12   45.04   11.91
   4  -5 -12   58.92   14.16
   4  -5 -11   33.26   10.00
   4   5 -11   35.47   11.16
   4  -5 -10  581.41   41.63
   4  -5  -9   50.34   12.84
   4  -5  -8   -0.83    6.29
   4  -5  -7    4.07    6.65
  -4  -5   7    0.31    6.10
  -4  -5   6   11.51    7.66
   4  -5  -6   16.50    7.88
  -4  -5   5    9.15    7.40
   4  -5  -5   -1.15    5.24
  -4  -5   4   15.93    7.14
   4  -5  -4   21.06    8.08
  -4  -5   3    0.31    6.33
   4  -5  -3    4.63    6.17
  -4  -5   2  229.75   24.25
   4  -5  -2  241.36   23.37
  -4  -5   1    7.37    6.08
   4  -5  -1    4.02    6.05
  -4  -5   0   90.69   15.55
   4  -5   0   82.82   13.66
  -4  -5  -1  103.44   17.17
   4  -5   1  112.61   15.24
   4  -5   2  511.28   32.78
  -4  -5  -2  513.05   37.77
  -4  -5  -3   17.28   11.37
   4  -5   3   15.27    6.53
   4  -5   4  874.57   43.25
  -4  -5  -4  808.97   49.95
  -4  -5  -5   23.62   10.16
   4  -5   5   30.58    8.92
  -4  -5  -6  193.47   23.48
   4  -5   6  211.91   18.96
  -4  -5  -7    9.79    7.35
   4  -5   7    9.52    5.95
   4  -5   8  481.76   28.85
  -4  -5  -8  469.64   36.79
  -4  -5  -9    1.81    7.41
  -4  -5 -10   -3.27    5.69
  -4  -5 -11    8.67    8.33
  -4  -5 -12  139.74   20.48
  -4  -5 -13  183.41   24.22
  -4  -5 -14   32.11   11.25
  -4  -5 -15    3.60    5.86
  -4  -5 -16  196.84   25.95
  -4  -5 -17   -1.82    6.11
  -4  -5 -18   50.44   13.35
  -4  -5 -19   11.29    9.54
  -4  -5 -20  496.78   43.31
  -4  -5 -21    1.87    7.47
  -4  -5 -22   42.97   14.83
  -4  -5 -23   11.71    9.85
  -4  -5 -24  279.75   33.36
  -4  -5 -25   32.68   14.19
  -4  -5 -26   42.90   14.41
  -4  -5 -27   15.63    9.53
  -4  -5 -28   19.57   10.90
  -4  -5 -29   18.96   11.00
  -4  -5 -30   21.12   11.03
  -4  -5 -31  -13.62   11.56
  -4  -5 -32   25.78   14.19
  -4  -5 -33   -7.15   10.08
  -4  -5 -34  143.76   27.97
  -4  -5 -35   13.04   10.44
  -4  -5 -36   32.79   16.38
   4  -6 -33   19.69   10.75
   4  -6 -32   18.81   12.70
   4  -6 -31   30.14   13.62
   4  -6 -30   -3.91   10.40
   4  -6 -29    3.58    8.38
   4  -6 -28   13.00   10.12
   4  -6 -27  229.65   32.07
   4  -6 -26   35.21   15.71
   4  -6 -25  105.42   21.67
   4  -6 -24   10.89    9.54
   4  -6 -23   75.01   19.18
   4  -6 -22   40.96   14.03
   4  -6 -21  255.28   31.84
   4  -6 -20   14.59   10.39
   4  -6 -19   25.42   11.67
   4  -6 -18   78.10   17.64
   4  -6 -17  178.73   26.19
   4  -6 -16   18.90   10.77
   4   6 -15   24.83    9.05
   4  -6 -15   33.71   11.79
   4   6 -14   29.74   10.57
   4  -6 -14   30.50   10.51
   4   6 -13   37.22   11.32
   4  -6 -13   54.47   14.28
   4   6 -12  122.71   19.42
   4  -6 -12   96.35   18.50
   4   6 -11   11.17    6.42
   4  -6 -11    3.05    6.50
  -4  -6  11    3.97    8.89
   4   6 -10   96.55   17.36
   4  -6 -10   61.53   14.66
  -4  -6  10   69.69   15.50
  -4  -6   9  211.08   24.22
   4   6  -9  235.96   27.18
   4  -6  -9  182.40   23.27
   4  -6  -8   48.00   13.31
  -4  -6   8   61.22   14.89
   4   6  -8   40.53   11.96
   4  -6  -7   96.80   17.41
  -4  -6   7   94.71   18.37
   4   6  -7   94.78   17.51
   4  -6  -6  172.61   22.22
  -4  -6   6  215.99   25.25
   4   6  -6  240.67   27.73
   4  -6  -5  181.01   22.22
  -4  -6   5  209.30   24.30
   4   6  -5  243.20   28.05
   4  -6  -4   35.20   11.98
  -4  -6   4    6.04    5.78
   4  -6  -3   12.48    7.02
  -4  -6   3   10.21    9.05
  -4  -6   2  101.02   17.28
   4  -6  -2  105.36   16.65
  -4  -6   1   41.67   12.44
   4  -6  -1   50.52   11.76
  -4  -6   0   31.48   10.99
   4  -6   0   25.72    9.50
  -4  -6  -1   88.40   15.94
   4  -6   1   86.45   14.70
  -4  -6  -2   18.95   10.29
   4  -6   2   13.09    5.54
  -4  -6  -3    2.83    7.28
   4  -6   3    3.97    4.21
  -4  -6  -4   14.07    7.80
   4  -6   4   15.66    6.97
  -4  -6  -5   -3.82    6.89
  -4  -6  -6   49.16   13.25
  -4  -6  -7  136.00   20.60
  -4  -6  -8  143.43   20.95
  -4  -6  -9   11.58    9.61
  -4  -6 -10    7.70    5.79
  -4  -6 -11  257.85   28.75
  -4  -6 -12  108.72   19.80
  -4  -6 -13   61.15   15.27
  -4  -6 -14   -2.04    5.55
  -4  -6 -15  109.21   19.11
  -4  -6 -16   62.02   15.74
  -4  -6 -17   24.69    8.45
  -4  -6 -18   12.57    9.00
  -4  -6 -19   39.92   14.56
  -4  -6 -20   -7.73    8.77
  -4  -6 -21   16.46    8.66
  -4  -6 -22    0.90    6.87
  -4  -6 -23   39.00   14.02
  -4  -6 -24  125.63   23.43
  -4  -6 -25   94.13   20.64
  -4  -6 -26   -4.64    7.51
  -4  -6 -27    3.88    8.21
  -4  -6 -28   63.47   18.13
  -4  -6 -29  187.91   29.70
  -4  -6 -30   43.09   15.23
  -4  -6 -31   17.38   11.47
  -4  -6 -32   55.28   18.42
  -4  -6 -33  116.67   25.42
   4  -7 -29   26.14   15.05
   4  -7 -28   17.98   12.24
   4  -7 -27   -4.45    5.67
   4  -7 -26    8.30    8.69
   4  -7 -25    6.79   11.95
   4  -7 -24   29.88   13.13
   4  -7 -23   30.21   12.46
   4  -7 -22   32.14   14.67
   4  -7 -21   90.28   19.70
   4  -7 -20   43.03   13.40
   4  -7 -19   31.42   11.42
   4  -7 -18  102.91   20.18
   4  -7 -17  102.71   20.25
   4  -7 -16    8.94    7.24
   4  -7 -15   91.88   19.86
   4   7 -14  160.93   23.08
   4  -7 -14  160.21   24.11
   4   7 -13   92.42   18.01
   4  -7 -13   68.28   16.06
   4   7 -12   27.20    9.99
   4  -7 -12   20.30   10.03
  -4  -7  11   -2.81    5.62
   4   7 -11   -2.80    6.44
   4  -7 -11   -0.87    6.12
  -4  -7  10   40.82   12.43
   4   7 -10   38.72   13.35
   4  -7 -10   33.60   11.55
  -4  -7   9   12.34    8.55
   4   7  -9   18.73   12.22
   4  -7  -9   17.79    9.55
  -4  -7   8   17.44    9.19
   4   7  -8   18.06   12.39
   4  -7  -8   22.80   10.58
  -4  -7   7   68.05   14.80
   4   7  -7   64.55   16.50
   4  -7  -7   69.28   15.01
   4  -7  -6    5.11    6.99
  -4  -7   6    4.40    7.12
   4   7  -6    9.68    7.49
   4  -7  -5   10.24    7.32
  -4  -7   5   17.93    9.78
   4   7  -5   15.02   10.17
   4  -7  -4    8.41    7.28
  -4  -7   4    4.13    8.06
   4   7  -4   26.55   12.88
   4  -7  -3   17.74    8.39
  -4  -7   3   11.73    7.11
   4   7  -3   20.65   11.31
   4  -7  -2   91.77   16.86
  -4  -7   2   68.79   14.64
   4   7  -2   71.00   19.22
   4  -7  -1   40.24   11.74
  -4  -7   1   37.44   12.30
   4   7  -1   41.02   16.76
  -4  -7   0  206.74   24.78
   4   7   0  185.50   27.52
  -4  -7  -1    9.83    8.00
   4   7   1   21.57   13.19
  -4  -7  -2    1.90    5.20
   4   7   2   11.20   11.53
  -4  -7  -3  124.69   21.34
  -4  -7  -4  185.71   24.68
  -4  -7  -5   46.64   14.18
  -4  -7  -6   26.54   10.88
  -4  -7  -7  178.00   24.61
  -4  -7  -8  270.99   30.71
  -4  -7  -9   56.91   16.16
  -4  -7 -10    6.51    9.56
  -4  -7 -11   26.90   11.17
  -4  -7 -12    6.08    8.47
  -4  -7 -13   -7.13    7.64
  -4  -7 -14    2.20    6.46
  -4  -7 -15   16.93   11.44
  -4  -7 -16   76.80   18.70
  -4  -7 -17   29.87   13.26
  -4  -7 -18   14.18    9.74
  -4  -7 -19  110.19   21.37
  -4  -7 -20  295.54   35.47
  -4  -7 -21  119.96   23.33
  -4  -7 -22   22.49   12.07
  -4  -7 -23   11.37   10.03
  -4  -7 -24   70.67   19.01
  -4  -7 -25   39.50   13.99
  -4  -7 -26  144.72   25.89
  -4  -7 -27   28.37   14.19
  -4  -7 -28   36.14   14.19
  -4  -7 -29    1.45    6.17
  -4  -7 -30    6.10    9.25
   4  -8 -23   21.74   12.86
   4  -8 -22  133.37   25.29
   4  -8 -21   46.57   16.56
   4  -8 -20   18.08   11.97
   4  -8 -19   35.58   13.17
   4  -8 -18   30.52   13.67
   4  -8 -17   57.67   17.38
   4  -8 -16   -4.63    7.89
   4  -8 -15    8.64   10.64
   4  -8 -14   43.41   11.57
   4  -8 -13    3.78    6.53
   4   8 -12   23.29   12.35
   4  -8 -12    3.77    7.22
   4   8 -11   13.04   12.01
   4  -8 -11    1.97    5.96
   4   8 -10  166.33   26.47
   4  -8 -10  156.61   24.52
   4   8  -9   65.40   17.62
   4  -8  -9   34.59   12.02
   4   8  -8   88.89   20.37
   4  -8  -8   65.41   16.21
   4  -8  -7   42.86   13.79
   4   8  -7   43.82   14.88
   4  -8  -6  152.30   22.95
   4   8  -6  174.80   27.12
   4   8  -5   79.12   19.61
   4   8  -4   37.46   15.18
   4   8  -3    9.16    7.64
   4   8  -2  118.69   24.48
   4   8  -1   83.03   20.94
   4   8   0   64.94   18.76
   4   8   1   26.97   13.30
   4   8   2   23.48    9.86
   4   8   3   11.46   11.47
   4   8   4   10.23    9.35
   4   8   5   87.17   21.09
   4   8   6    1.69   11.53
   4   8   7   60.43   19.19
   4   8   8   48.93   18.72
   4   8   9   23.87   16.12
   4   8  10   14.19   14.80
   4   8  11   53.96   21.13
   4   8  12   15.96   13.65
  -4  -8 -13   33.13   11.74
   4   8  13   87.26   22.00
  -4  -8 -14   31.68   13.83
   4   8  14    3.69    9.77
  -4  -8 -15   53.19   15.70
   4   8  15   47.77   18.16
  -4  -8 -16   64.79   17.05
   4   8  16   88.17   23.11
  -4  -8 -17   75.29   18.48
   4   8  17   77.63   22.18
  -4  -8 -18   16.92   10.08
   4   8  18   -5.64    9.21
  -4  -8 -19    9.18    8.50
   4   8  19   12.19   16.69
  -4  -8 -20    3.44    6.09
  -4  -8 -21   31.52   12.99
  -4  -8 -22    2.28    7.22
  -4  -8 -23   13.21    9.58
  -4  -8 -24   12.69    8.77
  -4  -8 -25   17.35   10.70
  -4  -8 -26    6.82    6.47
   4  -9 -18    8.86    7.26
   4  -9 -17   92.05   20.87
   4  -9 -16    1.63    9.14
   4  -9 -15   13.77    7.13
   4  -9 -14   19.72   11.74
   4  -9 -13   64.23   16.85
   4   9 -10   10.60    8.80
   4   9  -9   19.83   12.37
   4   9  -8   10.64    9.90
   4   9  -7   16.26    9.62
   4   9  -6   30.93   13.47
   4   9  -5   40.81   16.98
   4   9  -4   25.51   10.69
   4   9  -3   11.58   13.92
   4   9  -2   37.61   16.63
   4   9  -1  112.81   25.54
   4   9   0   26.21   15.80
   4   9   1   25.68   15.36
   4   9   2    8.12   12.90
   4   9   3  407.57   47.29
   4   9   4   87.49   22.91
   4   9   5   95.36   24.26
   4   9   6   40.43   19.42
   5   0 -43    4.56    8.80
   5   0 -42   18.00   12.19
   5   0 -41  163.90   27.81
   5   0 -40    3.74    9.90
   5   0 -39   18.77   11.63
   5   0 -38   27.40   13.88
   5   0 -37  548.95   47.97
   5   0 -36   -0.89   10.09
   5   0 -35   71.36   18.56
   5   0 -34   -3.09    7.66
   5   0 -33  708.67   53.78
   5   0 -32   11.29    9.94
   5   0 -31  191.94   26.50
   5   0 -30    8.74    8.54
   5   0 -29  126.92   21.53
   5   0 -28  -10.40    8.50
   5   0 -27   32.89   12.99
   5   0 -26    3.93    7.04
   5   0 -25   13.19    8.13
   5   0 -24    5.31    8.25
   5   0 -23   63.24   14.74
   5   0 -22    9.37    9.33
   5   0 -21  293.43   29.75
   5   0 -20    5.04    7.82
   5   0 -19  410.14   34.75
   5   0 -18   23.73   12.38
   5   0 -17  696.13   45.34
   5   0 -16    2.62    7.55
   5   0 -15  462.60   35.96
   5   0 -14   15.07    8.92
   5   0 -13  293.56   27.65
   5   0 -12   -9.17    6.93
   5   0 -11  628.83   41.34
   5   0 -10   -1.24    5.24
   5   0  -9    4.96    6.40
   5   0  -8    1.55    5.27
   5   0  -7   43.48   11.63
   5   0  -6    2.29    4.34
   5   0  -5   29.15    9.46
   5   0  -4    5.46    6.93
   5   0  -3 1171.11   58.07
   5   0  -2    5.00    5.64
   5   0  -1   57.48   11.71
   5   0   0    2.01    6.25
   5   0   1 1725.41   73.42
   5   0   2    3.83    6.13
  -5   0  -2   13.86    7.03
  -5   0  -3   92.22   14.21
   5   0   3   58.70   12.32
  -5   0  -4    2.49    5.90
  -5   0  -5 1570.24   67.09
  -5   0  -6   -5.34    4.07
  -5   0  -7  313.37   26.47
  -5   0  -8    6.58    5.62
  -5   0  -9  126.45   17.21
  -5   0 -10    0.23    4.26
  -5   0 -11   42.42   10.90
  -5   0 -12    2.03    6.07
  -5   0 -13  359.92   30.32
  -5   0 -14    3.69    6.63
  -5   0 -15  336.33   29.33
  -5   0 -16   -1.23    5.89
  -5   0 -17  285.92   28.09
  -5   0 -18    7.61    6.62
  -5   0 -19  682.18   45.84
  -5   0 -20   13.26    7.36
  -5   0 -21  471.55   38.02
  -5   0 -22    3.57    9.03
  -5   0 -23  399.28   36.98
  -5   0 -24    4.53    7.88
  -5   0 -25   -7.69    5.25
  -5   0 -26    7.35    7.25
  -5   0 -27  503.10   43.08
  -5   0 -28    1.24    7.16
  -5   0 -29   10.19    9.38
  -5   0 -30   -1.61    6.86
  -5   0 -31   64.34   16.74
  -5   0 -32    8.92   10.21
  -5   0 -33  131.89   23.68
  -5   0 -34   19.93   11.03
  -5   0 -35  190.75   29.98
  -5   0 -36    1.32    9.86
  -5   0 -37   -4.83   11.54
  -5   0 -38   22.93   12.55
  -5   0 -39  453.06   51.85
  -5   0 -40   18.58   12.34
  -5   0 -41    9.65    9.21
  -5   0 -42   -7.05    9.45
   5  -1 -46   95.41   23.22
   5  -1 -45   18.25   11.58
   5  -1 -44   35.40   14.34
   5  -1 -43   12.96    9.14
   5  -1 -42  164.22   27.56
   5  -1 -41   86.53   21.01
   5  -1 -40   48.30   16.59
   5   1 -39   33.56   15.30
   5  -1 -39   -3.83    8.77
   5   1 -38   64.08   16.73
   5  -1 -38   56.10   17.30
   5   1 -37   10.64    9.27
   5  -1 -37   10.09    9.24
   5   1 -36   15.72   10.36
   5  -1 -36   31.98   14.34
   5   1 -35    6.10    8.98
   5  -1 -35   10.89    9.38
   5   1 -34   48.25   15.33
   5  -1 -34   59.28   18.23
   5   1 -33   47.41   15.17
   5  -1 -33   30.97   10.34
   5   1 -32   30.08   12.90
   5  -1 -32    6.97    8.34
   5   1 -31  119.02   21.81
   5  -1 -31  101.16   21.31
   5   1 -30  210.84   27.49
   5  -1 -30  173.65   26.55
   5   1 -29  194.56   26.42
   5  -1 -29  131.70   23.58
   5   1 -28  283.53   31.07
   5  -1 -28  247.83   29.72
   5   1 -27   21.99   11.95
   5  -1 -27   19.78   10.81
   5   1 -26   81.23   18.71
   5  -1 -26   39.21   13.40
   5   1 -25  198.56   25.62
   5  -1 -25  203.74   25.84
   5   1 -24  226.31   26.49
   5  -1 -24  218.49   27.78
   5   1 -23   16.97   10.73
   5  -1 -23   15.82    9.83
   5  -1 -22  334.81   32.62
   5   1 -22  332.25   32.42
   5   1 -21   11.83    9.46
   5  -1 -21   10.19   10.43
   5  -1 -20  322.24   31.07
   5   1 -20  353.72   31.52
   5   1 -19   11.86    8.49
   5  -1 -19   12.95    8.20
   5   1 -18  274.83   28.07
   5  -1 -18  265.65   27.61
   5   1 -17  105.91   17.80
   5  -1 -17   83.91   15.80
   5   1 -16   56.51   12.39
   5  -1 -16   66.70   14.30
   5   1 -15   15.71    7.99
   5  -1 -15   15.05    7.36
   5   1 -14   37.38    9.98
   5  -1 -14   55.86   12.97
   5  -1 -13   11.48    8.19
   5   1 -13   13.85    8.43
   5  -1 -12  702.97   44.71
   5   1 -12  775.55   46.54
   5   1 -11  144.97   19.35
   5  -1 -11  109.30   17.39
   5   1 -10  128.76   18.94
   5  -1 -10  121.61   17.74
   5  -1  -9    9.06    8.52
   5   1  -9    5.81    7.79
   5  -1  -8 2532.14   97.32
   5   1  -8 2684.47  100.31
   5  -1  -7  155.89   19.56
   5   1  -7  191.86   22.16
   5  -1  -6  267.59   25.25
   5   1  -6  266.48   26.30
   5  -1  -5  170.50   19.49
   5   1  -5  151.78   19.54
   5  -1  -4  721.65   42.84
   5   1  -4  684.31   43.38
   5  -1  -3  154.83   18.86
   5   1  -3  177.90   20.71
   5   1  -2  182.53   21.29
   5  -1  -2  205.79   21.51
   5  -1  -1   79.06   13.79
   5  -1   0  442.02   32.49
   5  -1   1  189.98   20.67
  -5  -1  -1  182.16   20.11
  -5  -1  -2   29.55    9.58
   5  -1   2   10.68    6.48
  -5   1  -2   16.28    6.69
  -5   1  -3  112.83   14.58
  -5  -1  -3  122.89   17.97
   5  -1   3  107.16   16.17
  -5   1  -4   48.25   10.58
  -5  -1  -4   66.43   12.87
   5  -1   4   45.59   10.36
  -5   1  -5   92.61   13.23
  -5  -1  -5   90.51   15.13
   5  -1   5  100.74   15.28
   5  -1   6  563.45   35.53
  -5   1  -6  550.89   34.76
  -5  -1  -6  538.01   36.43
  -5  -1  -7   49.99   11.58
  -5   1  -7   49.32   10.58
  -5  -1  -8  355.95   30.18
  -5   1  -8  325.19   26.49
  -5  -1  -9   87.67   15.53
  -5   1  -9   67.67   12.32
  -5  -1 -10 3070.29  110.75
  -5   1 -10 3049.86  105.56
  -5  -1 -11   39.61   10.44
  -5   1 -11   38.08   10.54
  -5  -1 -12   -7.16    6.43
  -5   1 -12    1.43    5.53
  -5  -1 -13  130.21   18.67
  -5   1 -13  109.95   16.42
  -5  -1 -14 1238.76   62.65
  -5   1 -14 1293.01   60.26
  -5  -1 -15    6.56    8.71
  -5   1 -15   -0.90    5.44
  -5  -1 -16   52.02   11.84
  -5   1 -16   68.95   13.39
  -5  -1 -17   21.11    8.44
  -5   1 -17   36.59   11.41
  -5  -1 -18   36.58   12.25
  -5   1 -18   57.85   13.80
  -5  -1 -19   33.05   12.87
  -5   1 -19   38.44   11.26
  -5  -1 -20  182.50   25.71
  -5   1 -20  256.08   26.02
  -5  -1 -21  112.30   18.67
  -5   1 -21  131.67   19.82
  -5  -1 -22  372.52   35.40
  -5   1 -22  421.06   35.66
  -5  -1 -23   13.92    6.99
  -5   1 -23   24.50   10.66
  -5  -1 -24   92.39   18.16
  -5   1 -24   89.40   17.68
  -5  -1 -25   32.29   13.31
  -5   1 -25   46.99   14.14
  -5  -1 -26  527.29   45.76
  -5   1 -26  617.52   46.18
  -5  -1 -27   39.40   14.02
  -5   1 -27   36.64   13.31
  -5  -1 -28  228.11   30.92
  -5   1 -28  235.44   28.76
  -5  -1 -29   39.60   13.76
  -5   1 -29   37.22   14.14
  -5  -1 -30  310.77   36.87
  -5   1 -30  339.41   35.90
  -5  -1 -31   24.76   12.49
  -5   1 -31    9.67    9.57
  -5  -1 -32  199.84   29.49
  -5   1 -32  188.38   27.62
  -5  -1 -33   25.70   15.04
  -5   1 -33    8.20    9.05
  -5  -1 -34   11.59   11.86
  -5   1 -34   26.33   14.79
  -5  -1 -35   23.62   12.21
  -5   1 -35   11.91    9.41
  -5  -1 -36   96.78   22.25
  -5   1 -36  100.86   22.73
  -5  -1 -37    4.90    8.41
  -5   1 -37   20.97   14.19
  -5  -1 -38   26.80   13.96
  -5   1 -38    4.36   11.19
  -5  -1 -39   14.69   13.26
  -5   1 -39    5.25    7.86
  -5  -1 -40   36.18   14.72
  -5   1 -40    8.07    9.69
  -5  -1 -41   -1.13   10.02
  -5   1 -41  -13.49   12.81
  -5   1 -42   -4.21    8.35
  -5   1 -43   37.48   17.16
   5  -2 -44   11.58    9.38
   5  -2 -43   19.49   12.05
   5  -2 -42  -10.00   10.71
   5  -2 -41   70.26   18.66
   5  -2 -40   27.99   13.27
   5  -2 -39   43.70   15.91
   5  -2 -38   38.37   13.89
   5  -2 -37  289.09   36.23
   5  -2 -36  164.09   27.00
   5  -2 -35    6.75    8.71
   5   2 -35   28.50   12.47
   5  -2 -34   12.57   11.85
   5   2 -34    5.11    9.76
   5  -2 -33  292.59   35.53
   5   2 -33  316.42   34.07
   5  -2 -32   73.35   18.99
   5   2 -32   98.44   19.36
   5  -2 -31   27.00   12.93
   5   2 -31   52.10   14.59
   5  -2 -30   84.02   18.93
   5   2 -30  138.07   22.89
   5  -2 -29    9.13    9.25
   5   2 -29   61.03   16.13
   5  -2 -28   60.86   17.63
   5   2 -28   90.28   18.09
   5  -2 -27  104.94   21.27
   5   2 -27  121.42   20.52
   5  -2 -26    4.64    8.58
   5   2 -26    6.41    8.16
   5  -2 -25   21.54    9.84
   5   2 -25   15.53    8.88
   5  -2 -24   12.86    6.66
   5   2 -24   20.33   12.25
   5  -2 -23   37.20   12.36
   5   2 -23   33.45   11.69
   5   2 -22   85.37   16.16
   5  -2 -22   61.99   15.00
   5   2 -21  223.44   26.23
   5  -2 -21  210.44   26.32
   5   2 -20  158.20   23.00
   5  -2 -20  120.60   19.68
   5  -2 -19  533.99   41.02
   5   2 -19  546.22   41.21
   5   2 -18   62.09   15.12
   5  -2 -18   49.04   13.28
   5  -2 -17  630.56   44.20
   5   2 -17  668.48   45.16
   5  -2 -16  514.76   39.89
   5   2 -16  656.00   44.13
   5  -2 -15  561.66   40.68
   5   2 -15  571.27   41.31
   5  -2 -14   57.66   13.47
   5   2 -14   65.68   15.34
   5   2 -13  175.95   22.25
   5  -2 -13  148.43   20.41
   5  -2 -12  634.08   42.74
   5   2 -12  731.28   45.90
   5  -2 -11  212.52   23.94
   5   2 -11  220.18   25.69
   5   2 -10    4.43    7.33
   5  -2 -10   -0.10    5.10
   5  -2  -9   44.35   11.48
   5   2  -9   49.05   12.15
   5   2  -8  145.52   19.11
   5  -2  -8  142.76   19.25
   5  -2  -7  692.98   42.28
   5  -2  -6   13.15    8.32
   5  -2  -5  404.00   30.95
   5  -2  -4   52.31   11.44
   5  -2  -3  604.10   38.21
   5  -2  -2   50.39   11.68
   5  -2  -1   47.06   10.72
  -5  -2   1   37.24   10.12
   5  -2   0  137.21   17.81
  -5  -2   0  148.86   19.16
   5  -2   1 1344.90   60.35
  -5  -2  -1 1310.44   63.59
   5  -2   2  477.46   33.34
  -5   2  -2  656.92   38.31
  -5  -2  -2  436.53   35.30
  -5   2  -3  136.18   15.50
  -5  -2  -3  155.81   19.27
   5  -2   3  146.63   17.33
  -5   2  -4    9.19    5.00
   5  -2   4    2.55    5.04
  -5  -2  -4   -1.48    5.58
   5  -2   5 1048.81   51.60
  -5   2  -5 1049.37   48.03
  -5  -2  -5 1008.50   54.65
   5  -2   6  446.15   30.86
  -5   2  -6  472.55   30.05
  -5  -2  -6  381.00   32.55
   5  -2   7   31.28    9.58
  -5  -2  -7   22.83    7.35
  -5   2  -7   38.30    8.49
  -5  -2  -8   40.95   11.00
  -5   2  -8   45.37    9.50
   5  -2   8   46.87   10.62
  -5  -2  -9  169.89   20.57
   5  -2   9  141.63   17.47
  -5   2  -9  189.10   18.82
  -5  -2 -10   -0.71    5.22
  -5   2 -10    4.80    3.19
  -5  -2 -11   52.19   12.52
  -5   2 -11   71.17   11.97
  -5  -2 -12  140.31   20.15
  -5   2 -12  145.03   17.53
  -5  -2 -13    2.16    4.94
  -5   2 -13    1.43    3.78
  -5  -2 -14  316.38   30.49
  -5   2 -14  341.68   27.32
  -5  -2 -15  228.22   25.92
  -5   2 -15  260.13   23.89
  -5  -2 -16   50.98   12.02
  -5   2 -16   26.42    8.80
  -5  -2 -17   85.59   17.16
  -5   2 -17   85.56   14.32
  -5  -2 -18  849.35   55.39
  -5   2 -18  890.31   49.32
  -5  -2 -19  170.34   23.62
  -5   2 -19  186.48   21.74
  -5  -2 -20    4.09    7.60
  -5   2 -20    2.68    3.90
  -5  -2 -21  204.59   27.17
  -5   2 -21  185.22   22.51
  -5  -2 -22  331.46   34.81
  -5   2 -22  373.21   32.06
  -5  -2 -23  147.95   23.79
  -5   2 -23  149.33   20.54
  -5  -2 -24    2.54    9.38
  -5   2 -24   32.36    9.82
  -5  -2 -25   92.13   19.44
  -5   2 -25  121.64   19.21
  -5  -2 -26   10.84   10.48
  -5   2 -26   10.43    7.50
  -5  -2 -27   43.28   14.69
  -5   2 -27   39.47   12.28
  -5  -2 -28   -0.86    7.36
  -5   2 -28    1.94    5.45
  -5  -2 -29   69.10   18.33
  -5   2 -29   63.12   15.32
  -5  -2 -30   72.98   18.08
  -5   2 -30   70.04   16.50
  -5  -2 -31   37.60   15.55
  -5   2 -31   33.12   11.51
  -5  -2 -32   36.85   15.44
  -5   2 -32   24.42   11.23
  -5  -2 -33    6.82   11.69
  -5   2 -33   -4.33    7.46
  -5  -2 -34  237.27   33.23
  -5   2 -34  193.16   30.29
  -5  -2 -35  173.12   29.07
  -5   2 -35  127.03   25.26
  -5  -2 -36   76.76   22.13
  -5   2 -36   42.61   14.83
  -5  -2 -37   87.11   22.49
  -5   2 -37   28.09   12.14
  -5  -2 -38  113.69   26.61
  -5  -2 -39  249.02   37.68
   5  -3 -41   78.75   20.82
   5  -3 -40    3.58    7.94
   5  -3 -39   10.46    8.42
   5  -3 -38   64.05   18.33
   5  -3 -37   21.30   11.79
   5  -3 -36   33.58   13.32
   5  -3 -35   19.38   11.02
   5  -3 -34   55.35   17.48
   5  -3 -33  192.55   29.08
   5  -3 -32   32.28   11.96
   5  -3 -31   66.82   18.75
   5   3 -31   91.07   18.90
   5  -3 -30  127.10   24.33
   5   3 -30  188.85   25.76
   5  -3 -29  292.00   36.18
   5   3 -29  380.61   36.23
   5  -3 -28   27.81   13.91
   5   3 -28   41.16   13.58
   5  -3 -27   42.29   14.46
   5   3 -27   61.35   15.20
   5   3 -26   57.59   14.58
   5  -3 -26   46.53   14.52
   5  -3 -25  627.58   49.24
   5   3 -25  679.08   48.13
   5  -3 -24  295.37   32.71
   5   3 -24  363.29   34.53
   5  -3 -23  133.20   22.18
   5   3 -23  148.35   22.00
   5  -3 -22    6.99    7.03
   5   3 -22   29.05   11.06
   5  -3 -21  218.03   28.11
   5   3 -21  229.81   27.02
   5  -3 -20   14.01    8.76
   5   3 -20   11.84    9.47
   5  -3 -19    5.23    6.74
   5   3 -19    6.59    5.19
   5   3 -18   41.21   12.68
   5  -3 -18   38.99   11.97
   5  -3 -17   -5.85    8.12
   5   3 -17  -13.28    9.90
   5  -3 -16   -7.39    7.83
   5  -3 -15   15.88    9.13
   5  -3 -14  203.89   25.44
   5  -3 -13   77.51   15.53
   5  -3 -12  409.30   33.72
   5  -3 -11  577.86   40.72
   5  -3 -10   11.72    7.85
   5  -3  -9  359.06   31.62
   5  -3  -8  312.07   29.11
   5  -3  -7  571.50   39.13
   5  -3  -6  153.25   19.12
   5  -3  -5  155.27   19.19
   5  -3  -4    1.94    4.59
   5  -3  -3  511.85   35.16
   5  -3  -2  107.73   16.51
  -5  -3   2  118.81   18.64
  -5  -3   1   -0.61    5.09
   5  -3  -1    0.23    5.79
  -5  -3   0   57.63   12.74
   5  -3   0   63.36   12.12
  -5  -3  -1   23.28    9.34
   5  -3   1   60.56   12.06
  -5   3  -1   29.82    6.81
  -5   3  -2   31.24    7.59
  -5  -3  -2   22.13    9.96
   5  -3   2   41.36   10.03
  -5   3  -3   42.76    8.33
  -5  -3  -3   54.24   12.57
   5  -3   3   52.80   10.14
  -5   3  -4   93.03   11.93
  -5  -3  -4   75.86   14.36
   5  -3   4  126.82   16.45
   5  -3   5  502.75   33.84
  -5   3  -5  565.47   31.32
  -5  -3  -5  555.92   39.29
  -5  -3  -6   45.06   11.15
  -5   3  -6   56.76   10.14
   5  -3   6   81.48   12.85
   5  -3   7  142.08   17.47
  -5  -3  -7  150.70   20.75
  -5   3  -7  144.93   15.26
  -5  -3  -8  214.38   24.73
   5  -3   8  225.36   21.08
  -5   3  -8  216.79   18.89
   5  -3   9 1273.26   55.89
  -5  -3  -9 1220.10   63.94
  -5   3  -9 1276.60   53.10
  -5  -3 -10   75.19   16.41
  -5   3 -10   97.31   13.29
   5  -3  10   87.68   13.08
   5  -3  11  396.21   27.43
  -5  -3 -11  324.40   31.82
  -5   3 -11  387.38   26.45
  -5  -3 -12   67.97   15.49
  -5   3 -12   97.82   13.31
  -5  -3 -13  578.93   43.70
  -5   3 -13  635.88   35.95
  -5  -3 -14  253.30   28.43
  -5   3 -14  301.47   24.16
  -5  -3 -15  234.21   27.35
  -5   3 -15  257.10   22.66
  -5  -3 -16   -3.38    4.96
  -5   3 -16    1.38    3.66
  -5  -3 -17   -0.03    5.02
  -5   3 -17    1.61    3.82
  -5  -3 -18   20.04   10.36
  -5   3 -18   47.73   10.69
  -5  -3 -19   14.69    9.58
  -5   3 -19   16.95    6.79
  -5  -3 -20    4.25    9.17
  -5   3 -20    5.08    5.82
  -5  -3 -21  176.83   25.49
  -5   3 -21  171.19   19.88
  -5  -3 -22    4.84    7.38
  -5   3 -22    4.68    7.34
  -5  -3 -23   75.66   17.58
  -5   3 -23   76.07   14.23
  -5  -3 -24  138.82   25.01
  -5   3 -24  165.14   20.80
  -5  -3 -25   50.89   16.56
  -5  -3 -26  337.98   37.89
  -5  -3 -27  305.35   35.80
  -5  -3 -28   12.07   10.92
  -5  -3 -29   68.10   18.53
  -5  -3 -30  117.43   23.28
  -5  -3 -31  255.67   34.85
  -5  -3 -32   70.66   19.67
  -5  -3 -33   42.45   14.19
  -5  -3 -34   17.48   11.43
  -5  -3 -35   26.43   13.24
  -5  -3 -36   73.67   20.71
  -5  -3 -37    8.67    7.11
   5  -4 -38  217.74   33.01
   5  -4 -37   10.91   10.13
   5  -4 -36  176.66   30.31
   5  -4 -35   87.35   22.11
   5  -4 -34  343.47   40.33
   5  -4 -33    7.93   10.66
   5  -4 -32  213.05   31.47
   5  -4 -31   33.04   13.58
   5  -4 -30  158.19   26.38
   5  -4 -29   18.55   11.25
   5  -4 -28   25.52   12.44
   5  -4 -27   74.89   19.05
   5  -4 -26    9.38   10.35
   5  -4 -25   19.65   11.54
   5  -4 -24   95.00   19.80
   5  -4 -23   12.82   10.11
   5  -4 -22   40.53   14.05
   5  -4 -21   19.55   10.55
   5  -4 -20  667.07   50.11
   5  -4 -19   33.71   12.85
   5  -4 -18    3.72    6.63
   5  -4 -17   91.62   17.75
   5  -4 -16  494.11   40.39
   5  -4 -15   48.96   13.54
   5  -4 -14  165.26   22.52
   5  -4 -13  133.13   19.80
   5  -4 -12  469.35   37.75
   5  -4 -11   -2.72    6.29
   5  -4 -10    8.76    6.37
   5  -4  -9   -5.32    6.77
   5  -4  -8   45.89   11.48
   5  -4  -7   85.06   14.45
   5  -4  -6   82.49   14.76
   5  -4  -5    0.84    4.97
  -5  -4   5    5.49    4.94
   5  -4  -4   78.53   14.66
  -5  -4   4   75.27   14.63
  -5  -4   3  107.74   17.69
   5  -4  -3   97.09   15.83
   5  -4  -2  299.04   26.76
  -5  -4   2  324.09   30.27
  -5  -4   1   37.69   11.64
   5  -4  -1   37.20   10.18
  -5  -4   0  217.11   24.89
   5  -4   0  225.21   22.87
  -5   4   0  234.64   18.18
  -5   4  -1    6.65    3.37
  -5  -4  -1   -4.84    5.36
   5  -4   1   14.11    7.31
   5  -4   2  327.50   26.79
  -5   4  -2  343.07   21.87
  -5  -4  -2  317.41   30.56
  -5   4  -3   17.47    5.36
  -5  -4  -3   13.48    8.22
   5  -4   3   24.94    8.36
  -5  -4  -4  226.95   25.39
   5  -4   4  215.63   21.26
  -5   4  -4  198.21   16.14
  -5  -4  -5  100.91   17.11
   5  -4   5  108.20   15.57
  -5  -4  -6   60.82   13.38
   5  -4   6   88.68   13.34
  -5  -4  -7   11.07    7.81
   5  -4   7   15.76    6.44
  -5  -4  -8   76.74   15.59
   5  -4   8  104.26   14.56
   5  -4   9   32.09    8.76
  -5  -4  -9   17.42    8.44
  -5  -4 -10   -5.39    5.04
   5  -4  10    6.74    4.97
  -5  -4 -11    1.54    7.10
   5  -4  11    9.47    5.76
  -5  -4 -12    2.26    6.25
  -5  -4 -13   -0.78    6.13
  -5  -4 -14  175.99   24.13
  -5  -4 -15   71.51   17.23
  -5  -4 -16  113.72   20.42
  -5  -4 -17   52.43   14.46
  -5  -4 -18  282.60   32.51
  -5  -4 -19   52.95   14.25
  -5  -4 -20   77.20   17.68
  -5  -4 -21   38.37   14.18
  -5  -4 -22  264.81   33.41
  -5  -4 -23   29.84   11.00
  -5  -4 -24   -4.25    7.28
  -5  -4 -25   23.87   13.42
  -5  -4 -26  156.46   26.20
  -5  -4 -27  115.94   23.41
  -5  -4 -28   34.64   14.02
  -5  -4 -29   14.22    9.76
  -5  -4 -30   -8.82    7.09
  -5  -4 -31   12.43   11.60
  -5  -4 -32   76.90   21.26
  -5  -4 -33   21.52   12.68
  -5  -4 -34  170.39   29.55
  -5  -4 -35   48.72   18.40
   5  -5 -34   28.39   15.52
   5  -5 -33   19.85   11.49
   5  -5 -32    9.98    8.94
   5  -5 -31   47.82   16.53
   5  -5 -30    7.52    9.97
   5  -5 -29  391.74   43.51
   5  -5 -28    2.77    7.96
   5  -5 -27   73.39   20.63
   5  -5 -26    4.13    7.52
   5  -5 -25  295.12   36.13
   5  -5 -24   19.45   11.41
   5  -5 -23  179.17   27.78
   5  -5 -22   13.56    9.82
   5  -5 -21  213.21   28.81
   5  -5 -20   31.44   12.58
   5  -5 -19  276.31   32.45
   5  -5 -18    9.04    9.12
   5  -5 -17   46.77   15.26
   5  -5 -16   12.91   10.07
   5  -5 -15   -0.93    6.29
   5  -5 -14   15.12    9.57
   5   5 -14    8.03    7.17
   5  -5 -13  141.03   22.00
   5  -5 -12    9.52    8.89
   5  -5 -11  212.90   25.84
   5  -5 -10    0.79    6.42
   5  -5  -9  447.26   37.35
   5  -5  -8   68.71   14.75
  -5  -5   8   62.14   17.90
   5  -5  -7  507.40   38.60
  -5  -5   7  551.15   41.85
  -5  -5   6   29.86   14.00
   5  -5  -6   22.22    8.38
  -5  -5   5   95.27   17.77
   5  -5  -5  158.80   21.05
  -5  -5   4  185.81   23.78
   5  -5  -4  209.02   23.25
  -5  -5   3  312.44   31.31
   5  -5  -3  329.32   29.19
  -5  -5   2   -5.90    6.15
   5  -5  -2   39.55   12.21
  -5  -5   1  144.84   21.36
   5  -5  -1  161.42   19.83
  -5  -5   0  130.10   19.27
   5  -5   0  115.70   17.02
  -5  -5  -1    7.57    8.64
   5  -5   1    3.13    6.07
  -5  -5  -2   88.21   17.88
   5  -5   2   75.06   13.44
  -5  -5  -3   35.82   11.44
   5  -5   3   56.56   11.76
  -5  -5  -4   12.45    9.42
   5  -5   4   30.44    9.45
  -5  -5  -5  183.83   25.21
   5  -5   5  210.41   21.33
   5  -5   6   62.23   11.75
  -5  -5  -6   60.92   14.76
  -5  -5  -7   58.24   13.25
   5  -5   7   54.05   10.77
  -5  -5  -8    8.11   12.89
  -5  -5  -9  631.01   47.04
  -5  -5 -10   16.22   10.32
  -5  -5 -11   53.02   14.85
  -5  -5 -12   29.68   11.52
  -5  -5 -13  254.97   29.81
  -5  -5 -14   13.96    9.67
  -5  -5 -15   24.00   11.29
  -5  -5 -16   -3.00    6.63
  -5  -5 -17   58.45   15.27
  -5  -5 -18   24.44   10.35
  -5  -5 -19  100.98   20.86
  -5  -5 -20   -5.61    8.21
  -5  -5 -21  159.23   26.12
  -5  -5 -22   15.04   10.84
  -5  -5 -23   72.69   18.46
  -5  -5 -24   26.80   12.75
  -5  -5 -25  114.92   22.99
  -5  -5 -26   -8.90   10.40
  -5  -5 -27   97.56   21.67
  -5  -5 -28   26.43   12.35
  -5  -5 -29  165.01   28.70
  -5  -5 -30   20.31   14.17
  -5  -5 -31  144.49   27.52
  -5  -5 -32   30.26   12.48
   5  -6 -30   50.82   17.50
   5  -6 -29   40.68   16.63
   5  -6 -28   -1.71    7.17
   5  -6 -27   23.41   13.23
   5  -6 -26   22.71   11.57
   5  -6 -25    5.83    6.87
   5  -6 -24   61.39   18.11
   5  -6 -23   13.94   10.89
   5  -6 -22   91.02   19.49
   5  -6 -21  101.76   20.84
   5  -6 -20  300.10   35.66
   5  -6 -19   16.33    8.47
   5  -6 -18   10.28    6.77
   5  -6 -17  104.76   20.63
   5  -6 -16  421.25   40.45
   5  -6 -15    4.99    6.90
   5  -6 -14   10.84    8.15
   5  -6 -13    5.99    9.62
   5   6 -13   18.04    8.20
   5  -6 -12  130.66   21.71
   5   6 -12  154.35   22.57
  -5  -6  12  122.96   21.36
   5  -6 -11   38.56   10.93
   5   6 -11   51.01   14.08
  -5  -6  11   29.97   12.37
  -5  -6  10    1.28    5.88
   5  -6 -10    5.13    8.72
   5   6 -10    5.32    8.14
  -5  -6   9    4.98    6.59
   5  -6  -9   13.19    8.89
  -5  -6   8  -12.38    9.57
   5  -6  -8   -2.33    5.77
  -5  -6   7   26.26   12.53
   5  -6  -7   10.42    6.40
  -5  -6   6   26.87   10.21
   5  -6  -6   13.61    8.75
  -5  -6   5   -8.02    9.24
   5  -6  -5   -3.09    5.13
  -5  -6   4  158.41   23.56
   5  -6  -4  143.17   20.64
  -5  -6   3  102.33   18.81
   5  -6  -3  100.47   17.52
  -5  -6   2  153.44   23.28
   5  -6  -2  178.36   21.88
  -5  -6   1   -0.51    6.17
   5  -6  -1    9.77    5.98
  -5  -6   0   52.43   14.92
   5  -6   0   52.28   12.68
  -5  -6  -1  107.22   19.32
   5  -6   1  140.37   19.06
  -5  -6  -2  326.15   32.83
   5  -6   2  265.60   25.99
  -5  -6  -3   12.69   10.40
  -5  -6  -4   15.09    9.41
  -5  -6  -5    7.37   10.02
  -5  -6  -6   57.82   15.14
  -5  -6  -7   17.22    9.64
  -5  -6  -8   12.21    9.45
  -5  -6  -9   14.26    9.27
  -5  -6 -10   15.64    9.41
  -5  -6 -11   55.86   16.23
  -5  -6 -12   36.59   13.80
  -5  -6 -13    1.03    8.02
  -5  -6 -14  223.27   29.88
  -5  -6 -15    5.00    6.43
  -5  -6 -16   15.97    9.48
  -5  -6 -17    3.20    6.92
  -5  -6 -18  512.21   46.81
  -5  -6 -19   76.33   18.58
  -5  -6 -20    4.36    8.17
  -5  -6 -21   62.88   19.30
  -5  -6 -22  383.34   41.51
  -5  -6 -23    9.32    9.93
  -5  -6 -24   53.77   15.12
  -5  -6 -25   -9.10    8.24
  -5  -6 -26   39.23   15.35
  -5  -6 -27   26.66   15.11
  -5  -6 -28   21.12   13.65
  -5  -6 -29   -2.08    6.02
   5  -7 -26   13.68    9.92
   5  -7 -25  161.87   28.56
   5  -7 -24   58.72   17.92
   5  -7 -23   66.63   18.86
   5  -7 -22   30.24   13.02
   5  -7 -21   18.41   10.04
   5  -7 -20   10.32    8.26
   5  -7 -19   52.94   15.32
   5  -7 -18    2.74    6.51
   5  -7 -17   30.56   14.02
   5  -7 -16   85.23   19.56
  -5  -7  16   79.29   17.21
  -5  -7  15    7.31   10.29
   5  -7 -15    1.14    7.14
  -5  -7  14   22.02   11.20
   5  -7 -14   11.69    9.09
  -5  -7  13    3.66    9.30
   5  -7 -13   -2.73    7.14
  -5  -7  12   89.83   19.34
   5  -7 -12   53.41   14.35
  -5  -7  11   66.39   16.30
   5  -7 -11   34.13   11.28
   5   7 -11   49.14   17.01
  -5  -7  10   82.77   19.54
   5  -7 -10   61.45   15.93
   5   7 -10   83.77   20.49
  -5  -7   9    3.58    8.07
   5  -7  -9   19.67   12.32
   5   7  -9   -0.75    6.20
  -5  -7   8   66.91   16.57
   5  -7  -8   46.58   14.01
   5   7  -8   64.28   18.39
  -5  -7   7  150.23   24.80
   5  -7  -7  169.88   24.50
   5   7  -7  130.96   23.33
  -5  -7   6   83.78   17.47
   5  -7  -6   82.90   16.95
   5   7  -6   90.37   20.15
  -5  -7   5    3.39    9.10
   5  -7  -5   -0.12    8.28
   5   7  -5   -4.80    6.34
  -5  -7   4   48.00   14.13
   5  -7  -4   50.92   12.64
   5   7  -4   29.76   11.38
  -5  -7   3   69.60   17.09
   5  -7  -3   73.69   14.95
   5   7  -3   87.74   20.89
  -5  -7   2    2.49    6.27
  -5  -7   1   16.67    8.69
  -5  -7   0   15.98    9.93
  -5  -7  -1   16.98   12.81
  -5  -7  -2   60.88   14.40
  -5  -7  -3    7.04    5.86
  -5  -7  -4   58.31   15.89
  -5  -7  -5   56.02   15.22
  -5  -7  -6  234.31   29.46
  -5  -7  -7   27.62   11.61
  -5  -7  -8   -9.47    7.72
  -5  -7  -9   96.42   19.64
  -5  -7 -10   25.19   11.26
  -5  -7 -11    9.31   11.21
  -5  -7 -12   78.07   19.20
  -5  -7 -13   68.97   17.56
  -5  -7 -14   32.39   14.28
  -5  -7 -15   63.09   15.21
  -5  -7 -16  -16.30   10.70
  -5  -7 -17    3.15    6.50
  -5  -7 -18    0.02    7.31
  -5  -7 -19   31.44   12.90
  -5  -7 -20   23.12   11.79
  -5  -7 -21   18.87   12.10
  -5  -7 -22   22.43   11.71
  -5  -7 -23   20.77   12.83
  -5  -7 -24   18.07   13.29
  -5  -7 -25   31.40   14.66
  -5  -7 -26   61.34   18.14
   5  -8 -20   46.39   16.10
   5  -8 -19   54.49   16.09
   5  -8 -18    2.76    6.43
   5  -8 -17  136.42   24.92
   5  -8 -16   47.39   16.53
   5  -8 -15   73.79   18.91
   5  -8 -14   -0.06    6.52
   5  -8 -13    7.34    8.69
   5  -8 -12   56.21   16.14
   5  -8 -11   16.54    9.86
   5  -8 -10   28.40   12.91
   5  -8  -9    6.56    7.94
   5   8  -9   10.53    9.84
   5   8  -8   13.36    7.48
   5   8  -7   10.21   10.07
   5   8  -6   73.56   19.25
   5   8  -5   31.90   15.44
   5   8  -4   80.35   21.06
   5   8  -3  157.17   27.71
   5   8  -2   20.15   13.56
   5   8  -1   17.19   12.99
   5   8   0   52.88   17.22
   5   8   1  375.43   44.42
   5   8   2   75.49   23.03
   5   8   3    8.97   13.56
   5   8   4    5.87   13.51
   5   8   5  180.47   31.10
  -5  -8  -6   48.73   15.24
   5   8   6   98.06   25.17
  -5  -8  -7   17.49   11.28
   5   8   7   46.42   18.00
  -5  -8  -8   11.29    8.99
  -5  -8  -9   16.87   10.46
  -5  -8 -10   41.31   13.90
  -5  -8 -11    9.75    8.11
  -5  -8 -12   17.41   10.11
  -5  -8 -13   -9.88    9.91
  -5  -8 -14  -23.63   13.25
  -5  -8 -15   -3.28    9.08
  -5  -8 -16   62.04   18.03
  -5  -8 -17  110.94   22.99
  -5  -8 -18   33.30   13.88
  -5  -8 -19   58.84   17.63
  -5  -8 -20    3.37    6.09
  -5  -8 -21   42.57   14.23
   5  -9 -15   -3.47    5.81
   5   9  -7    9.66    6.63
   5   9  -6    3.28    6.36
   5   9  -5    2.75    7.09
   5   9  -4   62.41   20.71
   5   9  -3   15.04   13.45
   5   9  -2   11.16   10.71
   5   9  -1   11.71   12.31
   6   0 -43   11.98    9.27
   6   0 -42   19.47   11.87
   6   0 -41   11.65   10.97
   6   0 -40   45.78   16.90
   6   0 -39   16.01   10.53
   6   0 -38   20.93   14.62
   6   0 -37   31.00   15.37
   6   0 -36   66.64   18.95
   6   0 -35   -5.37    7.53
   6   0 -34   58.77   16.52
   6   0 -33   14.97   13.05
   6   0 -32  395.21   41.38
   6   0 -31   11.76   13.26
   6   0 -30  428.83   42.53
   6   0 -29    7.37   10.31
   6   0 -28   17.70   10.61
   6   0 -27   11.49    9.74
   6   0 -26  365.20   37.72
   6   0 -25   34.32   14.07
   6   0 -24   73.15   17.11
   6   0 -23    5.84    8.97
   6   0 -22   12.40   10.56
   6   0 -21   23.08   11.32
   6   0 -20   -6.57    7.07
   6   0 -19   -0.03    6.07
   6   0 -18  121.83   19.95
   6   0 -17   -3.08    6.35
   6   0 -16   -0.27    7.94
   6   0 -15   -8.06    9.44
   6   0 -14  431.35   37.66
   6   0 -13    3.66    7.02
   6   0 -12  209.97   26.32
   6   0 -11    5.71    8.81
   6   0 -10   76.93   16.33
   6   0  -9   -2.09    7.97
   6   0  -8  311.57   30.95
   6   0  -7    7.40    6.00
   6   0  -6  102.27   17.46
   6   0  -5    1.42    5.47
   6   0  -4    3.98    5.49
   6   0  -3    1.71    6.61
   6   0  -2   -4.05    5.50
   6   0  -1    7.60    8.48
   6   0   0  104.43   18.42
  -6   0   0  134.97   18.64
   6   0   1    2.28    7.27
  -6   0  -1   -2.96    7.38
  -6   0  -2  388.62   32.68
  -6   0  -3   -0.91    5.92
  -6   0  -4  280.01   26.95
  -6   0  -5    4.99    6.48
  -6   0  -6 1391.27   67.54
  -6   0  -7    8.14    7.64
  -6   0  -8 1286.60   63.92
  -6   0  -9    7.85    7.77
  -6   0 -10  599.08   41.93
  -6   0 -11   20.97   11.64
  -6   0 -12  774.47   48.93
  -6   0 -13   12.97    8.51
  -6   0 -14   38.55   11.52
  -6   0 -15   -6.22    7.51
  -6   0 -16  406.05   35.14
  -6   0 -17    5.56    6.91
  -6   0 -18   16.58    8.76
  -6   0 -19    1.55    6.38
  -6   0 -20   16.47    9.27
  -6   0 -21    0.84    5.94
  -6   0 -22   37.94   12.98
  -6   0 -23    9.13   12.29
  -6   0 -24  862.47   58.52
  -6   0 -25    6.65    7.32
  -6   0 -26   91.57   19.53
  -6   0 -27   25.09   12.18
  -6   0 -28  863.91   61.57
  -6   0 -29   25.97   13.36
  -6   0 -30   72.12   18.97
  -6   0 -31   14.48   11.21
  -6   0 -32  217.17   30.92
  -6   0 -33   10.49   11.89
  -6   0 -34   19.77   10.41
  -6   0 -35   -8.03    8.02
  -6   0 -36   16.90   12.95
  -6   0 -37    1.40    8.06
  -6   0 -38    9.15    6.98
  -6   0 -39   -7.07   11.15
   6  -1 -42   26.84   14.02
   6  -1 -41   14.14   10.40
   6   1 -40    7.00    8.47
   6  -1 -40   20.13   12.65
   6   1 -39  117.41   23.32
   6  -1 -39  124.90   24.78
   6   1 -38   22.88   11.09
   6  -1 -38   30.80   15.71
   6   1 -37   24.71   14.57
   6  -1 -37   26.19   14.24
   6   1 -36   20.76   12.97
   6  -1 -36   18.04   13.87
   6  -1 -35  538.13   50.54
   6   1 -35  524.82   48.16
   6   1 -34   50.84   14.98
   6  -1 -34   54.44   17.58
   6   1 -33   13.11   11.40
   6  -1 -33   28.93   13.20
   6   1 -32   16.06   11.51
   6  -1 -32    1.60    7.60
   6   1 -31  270.12   33.91
   6  -1 -31  247.21   32.44
   6   1 -30    7.54    9.08
   6  -1 -30    5.31    9.39
   6   1 -29   35.69   13.43
   6  -1 -29   46.59   15.09
   6   1 -28   12.92    8.95
   6  -1 -28   38.76   14.05
   6   1 -27   53.68   15.57
   6  -1 -27   60.68   16.57
   6   1 -26   54.27   15.31
   6  -1 -26   42.42   13.47
   6   1 -25   21.01   11.20
   6  -1 -25   21.20   12.01
   6   1 -24   40.45   13.96
   6  -1 -24   17.09   10.82
   6   1 -23  177.25   25.85
   6  -1 -23  191.67   26.61
   6   1 -22  116.97   21.67
   6  -1 -22  121.79   21.77
   6   1 -21   42.99   13.89
   6  -1 -21   58.88   16.23
   6   1 -20   73.28   17.23
   6  -1 -20   53.35   15.97
   6  -1 -19 1010.22   62.32
   6   1 -19 1107.09   64.73
   6   1 -18  289.95   31.41
   6  -1 -18  271.46   30.89
   6   1 -17  157.58   23.99
   6  -1 -17  147.67   22.90
   6   1 -16  154.33   23.33
   6  -1 -16  127.98   22.11
   6  -1 -15  405.07   36.71
   6   1 -15  468.10   39.02
   6  -1 -14  179.63   24.86
   6   1 -14  163.40   23.88
   6  -1 -13  417.71   36.60
   6   1 -13  392.28   36.48
   6  -1 -12   68.99   15.57
   6   1 -12   70.99   15.94
   6  -1 -11   16.17    7.92
   6   1 -11    9.80    6.27
   6  -1 -10   40.79   11.79
   6   1 -10   30.86   10.52
   6  -1  -9   -2.63    4.99
   6   1  -9    6.11    8.02
   6   1  -8   74.54   14.85
   6  -1  -8   53.61   12.91
   6   1  -7   12.87   10.32
   6  -1  -7    2.23    6.84
   6  -1  -6   55.57   13.17
   6   1  -6   53.31   14.13
   6   1  -5  214.38   26.22
   6  -1  -5  214.03   24.93
   6   1  -4   18.83    8.13
   6  -1  -4   31.44   11.40
   6  -1  -3  215.77   24.33
   6   1  -3  226.54   26.52
   6  -1  -2   11.61    9.06
   6  -1  -1 1285.60   64.61
   6  -1   0    6.91    7.88
  -6  -1   0   -2.82    5.99
  -6  -1  -1  140.02   20.07
   6  -1   1  133.16   18.98
  -6   1  -1  142.60   18.27
  -6   1  -2  127.44   17.98
  -6  -1  -2  151.81   20.97
   6  -1   2  141.22   19.80
   6  -1   3 1108.04   58.33
  -6   1  -3 1149.78   57.06
  -6  -1  -3 1063.73   58.06
  -6   1  -4  147.62   19.25
  -6  -1  -4  154.83   20.49
   6  -1   4  139.95   19.93
  -6   1  -5   23.19    9.35
  -6  -1  -5   35.65   10.76
   6  -1   5   24.28    9.28
  -6   1  -6    4.61    7.08
  -6  -1  -6    7.87    6.13
  -6  -1  -7   67.79   14.74
  -6   1  -7   51.57   11.64
  -6  -1  -8    8.62    8.14
  -6   1  -8    3.85    5.74
  -6  -1  -9  168.36   22.46
  -6   1  -9  159.14   20.18
  -6  -1 -10   13.51    9.30
  -6   1 -10    0.36    4.87
  -6  -1 -11  297.56   31.00
  -6   1 -11  347.98   29.82
  -6  -1 -12   58.61   13.99
  -6   1 -12   55.59   12.55
  -6  -1 -13    0.84    5.97
  -6   1 -13   15.42    7.32
  -6  -1 -14   34.27   10.61
  -6   1 -14   43.63   13.56
  -6  -1 -15  153.41   22.36
  -6   1 -15  158.92   21.99
  -6  -1 -16   66.83   14.73
  -6   1 -16   65.22   14.46
  -6  -1 -17   26.51    9.20
  -6   1 -17   33.22   11.77
  -6  -1 -18   20.93   10.64
  -6   1 -18   36.37   11.98
  -6  -1 -19  550.63   45.05
  -6   1 -19  600.44   43.91
  -6  -1 -20   38.06   12.18
  -6   1 -20   21.59   11.81
  -6  -1 -21  155.31   23.58
  -6   1 -21  172.34   23.94
  -6  -1 -22   17.77    9.55
  -6   1 -22   23.63   10.30
  -6  -1 -23   70.63   17.37
  -6   1 -23   65.81   15.55
  -6  -1 -24    5.76   12.52
  -6   1 -24   15.32    9.75
  -6  -1 -25   71.05   17.77
  -6   1 -25   65.09   17.13
  -6  -1 -26   32.52   12.20
  -6   1 -26   48.78   14.89
  -6  -1 -27   10.87    8.43
  -6   1 -27   14.27   10.85
  -6  -1 -28   48.50   16.64
  -6   1 -28   54.87   15.30
  -6  -1 -29  109.41   22.09
  -6   1 -29   88.24   19.44
  -6  -1 -30    6.52    9.02
  -6   1 -30    4.93    8.10
  -6  -1 -31   28.31   12.67
  -6   1 -31   35.66   13.54
  -6  -1 -32   32.25   14.46
  -6   1 -32   47.64   14.95
  -6  -1 -33  217.09   32.31
  -6   1 -33  153.74   26.60
  -6  -1 -34   12.46   10.55
  -6   1 -34   17.61   10.58
  -6  -1 -35    7.08   10.63
  -6   1 -35    6.37    7.34
  -6  -1 -36   86.71   21.96
  -6   1 -36   60.48   19.60
  -6  -1 -37  237.92   35.45
  -6   1 -37  184.74   31.18
  -6   1 -38    4.39    9.46
  -6   1 -39  -10.63   11.64
  -6   1 -40   31.83   15.24
   6  -2 -40   30.47   17.07
   6  -2 -39   59.70   17.99
   6  -2 -38   46.16   15.55
   6  -2 -37    4.53    8.31
   6  -2 -36   10.50    9.34
   6   2 -36   15.21   11.47
   6  -2 -35   71.98   19.32
   6   2 -35   21.14   12.10
   6  -2 -34   41.93   14.25
   6   2 -34   20.36   12.00
   6  -2 -33    1.77    8.89
   6   2 -33   12.56   10.76
   6   2 -32  165.95   28.20
   6  -2 -32  129.93   23.88
   6   2 -31   81.38   18.95
   6  -2 -31  160.01   26.91
   6   2 -30  238.04   30.99
   6  -2 -30  195.10   28.50
   6   2 -29   36.13   14.39
   6  -2 -29    0.02    8.45
   6   2 -28  225.92   30.00
   6  -2 -28  173.38   27.11
   6   2 -27  260.46   31.96
   6  -2 -27  200.58   28.88
   6   2 -26  303.21   34.63
   6  -2 -26  293.79   34.96
   6   2 -25    9.50    9.18
   6  -2 -25   -5.58    7.73
   6   2 -24  112.43   20.32
   6  -2 -24  133.93   22.29
   6   2 -23   94.84   19.44
   6  -2 -23   81.96   18.09
   6   2 -22  322.31   34.58
   6  -2 -22  241.94   31.27
   6   2 -21   23.64   12.54
   6  -2 -21   35.68   13.09
   6   2 -20   29.84   12.28
   6  -2 -20   17.82    9.50
   6   2 -19   -4.31    7.90
   6  -2 -19    8.88    8.99
   6  -2 -18    4.77    5.40
   6   2 -18   21.13   12.84
   6  -2 -17   73.87   17.25
   6   2 -17  140.98   23.02
   6  -2 -16  390.79   36.48
   6   2 -16  388.83   36.69
   6   2 -15   22.99   11.47
   6  -2 -15   12.78    6.57
   6   2 -14  220.47   26.88
   6  -2 -14  189.90   24.45
   6  -2 -13  165.67   23.69
   6   2 -13  175.36   24.30
   6   2 -12  106.55   20.07
   6  -2 -12  108.52   18.68
   6  -2 -11  336.48   32.66
   6   2 -11  330.46   33.26
   6  -2 -10  543.48   41.62
   6   2 -10  601.93   45.21
   6  -2  -9   80.08   16.30
   6  -2  -8   10.87    9.56
   6  -2  -7  168.98   22.96
   6  -2  -6  374.77   32.60
   6  -2  -5   58.78   12.93
   6  -2  -4   97.94   17.41
   6  -2  -3  169.59   20.82
   6  -2  -2  350.57   31.18
  -6  -2   2  310.64   30.75
   6  -2  -1   17.29    8.81
  -6  -2   1    0.32    5.71
  -6  -2   0  187.89   23.18
   6  -2   0  148.31   20.35
  -6  -2  -1   -1.61    5.66
   6  -2   1   13.01    8.34
  -6   2  -1   -2.87    6.20
  -6   2  -2   35.42    9.36
  -6  -2  -2   25.06   10.79
   6  -2   2    9.40    6.37
  -6   2  -3   27.02    9.76
  -6  -2  -3   21.36    9.50
   6  -2   3   32.63   10.94
  -6   2  -4  168.79   19.28
  -6  -2  -4  148.21   20.95
   6  -2   4  151.77   20.87
  -6   2  -5   29.10    8.36
  -6  -2  -5   42.07   16.50
   6  -2   5   49.84   11.33
   6  -2   6  995.38   54.44
  -6   2  -6 1023.01   51.66
  -6  -2  -6  939.51   57.87
   6  -2   7  420.58   34.36
  -6  -2  -7  397.84   36.95
  -6   2  -7  459.30   32.76
  -6  -2  -8  200.41   25.88
  -6   2  -8  194.07   21.08
   6  -2   8  182.15   21.26
  -6  -2  -9   -9.87    7.82
  -6   2  -9    1.12    3.68
  -6  -2 -10  211.16   25.87
  -6   2 -10  234.27   23.53
  -6  -2 -11  462.52   38.52
  -6   2 -11  472.30   34.87
  -6  -2 -12  341.69   33.09
  -6   2 -12  374.60   30.67
  -6  -2 -13   40.98   13.09
  -6   2 -13   44.10   11.54
  -6  -2 -14   70.05   15.00
  -6   2 -14   81.48   14.02
  -6  -2 -15   89.67   17.43
  -6   2 -15  101.26   16.29
  -6  -2 -16   33.05   11.80
  -6   2 -16   17.02    6.96
  -6  -2 -17   -5.33    5.83
  -6   2 -17   15.49    7.96
  -6  -2 -18   54.84   14.23
  -6   2 -18   67.64   14.16
  -6  -2 -19  117.72   21.07
  -6   2 -19  119.93   19.27
  -6  -2 -20   32.52   14.11
  -6   2 -20   39.47   13.06
  -6  -2 -21   32.16   13.57
  -6   2 -21   33.32   11.58
  -6  -2 -22   -3.22    6.78
  -6   2 -22   10.01    7.32
  -6  -2 -23  117.98   23.27
  -6   2 -23  133.89   20.74
  -6  -2 -24  477.72   44.96
  -6   2 -24  519.28   41.74
  -6  -2 -25   89.01   21.42
  -6   2 -25   94.30   18.54
  -6  -2 -26   62.35   17.93
  -6   2 -26   43.36   12.78
  -6  -2 -27  102.69   23.11
  -6   2 -27  111.38   19.47
  -6  -2 -28  268.08   34.85
  -6   2 -28  292.04   32.62
  -6  -2 -29  118.86   24.82
  -6   2 -29  108.61   19.95
  -6  -2 -30   57.29   17.36
  -6   2 -30   63.88   15.98
  -6  -2 -31   -1.48    7.19
  -6   2 -31   -3.11    6.55
  -6  -2 -32    9.10    7.36
  -6  -2 -33   22.38   13.15
  -6  -2 -34   40.71   16.21
  -6  -2 -35    3.22    8.47
  -6  -2 -36   -7.34    8.61
   6  -3 -37   30.14   14.54
   6  -3 -36  137.65   27.18
   6  -3 -35  182.74   29.74
   6  -3 -34   39.80   13.56
   6  -3 -33    8.72    6.66
   6   3 -32  149.47   25.50
   6  -3 -32  162.11   27.19
   6   3 -31   -3.16    6.99
   6  -3 -31    6.78    8.48
   6   3 -30   27.06   12.63
   6  -3 -30   -5.15    9.12
   6   3 -29   11.08    9.19
   6  -3 -29   -1.66    5.85
   6  -3 -28    8.27    7.84
   6   3 -28    6.48    9.29
   6  -3 -27    1.08    7.53
   6   3 -27   27.90   13.79
   6  -3 -26   13.83    9.05
   6   3 -26   20.64   12.13
   6  -3 -25   11.55    9.59
   6   3 -25   19.26   11.29
   6   3 -24    5.57   10.11
   6  -3 -24   14.12   10.03
   6   3 -23   40.87   13.85
   6  -3 -23   23.42    9.85
   6  -3 -22  386.48   39.07
   6   3 -22  434.87   40.83
   6   3 -21    6.84    8.09
   6  -3 -21   15.98   11.01
   6  -3 -20   50.04   14.02
   6   3 -20   54.59   14.28
   6  -3 -19  258.33   31.24
   6   3 -19  236.22   29.20
   6  -3 -18  363.99   36.05
   6  -3 -17   -2.88    5.52
   6  -3 -16   38.91   12.92
   6  -3 -15   57.03   14.31
   6  -3 -14  324.24   32.99
   6  -3 -13   16.19    8.91
   6  -3 -12   27.69   10.99
   6  -3 -11   25.87   10.47
   6  -3 -10   25.68    9.84
   6  -3  -9  151.09   21.47
   6  -3  -8   11.37    6.94
   6  -3  -7   15.02    8.86
   6  -3  -6  108.79   18.82
   6  -3  -5  444.18   36.28
   6  -3  -4  198.39   23.80
  -6  -3   4  174.94   22.63
   6  -3  -3   33.11   12.50
  -6  -3   3    7.98   14.31
  -6  -3   2  282.01   30.83
   6  -3  -2  307.57   28.66
  -6  -3   1  254.50   28.48
   6  -3  -1  251.48   26.32
  -6  -3   0  123.90   19.64
   6  -3   0  119.90   18.29
  -6   3   0  153.88   17.63
  -6   3  -1  108.56   15.11
  -6  -3  -1  102.70   19.07
   6  -3   1  111.04   17.46
  -6   3  -2   51.18   10.45
  -6  -3  -2   58.47   16.09
   6  -3   2   70.09   14.38
  -6  -3  -3  283.57   30.39
   6  -3   3  324.06   29.44
  -6   3  -3  363.22   27.17
   6  -3   4  489.70   35.89
  -6   3  -4  457.88   31.53
  -6  -3  -4  498.27   40.08
  -6   3  -5   33.27    8.66
  -6  -3  -5   35.02   12.36
   6  -3   5   19.48    6.78
  -6  -3  -6   25.57   13.38
  -6   3  -6   27.11    7.70
   6  -3   6   38.27    9.72
  -6  -3  -7  233.86   28.54
   6  -3   7  243.48   24.90
  -6   3  -7  251.47   22.90
   6  -3   8   12.24    7.85
  -6  -3  -8   -9.01    7.77
  -6   3  -8   11.80    6.13
  -6  -3  -9   29.25   10.38
  -6   3  -9   29.14    8.12
   6  -3   9   29.64    9.45
  -6  -3 -10   11.85   10.70
  -6   3 -10   13.16    6.76
   6  -3  10    8.90    5.93
  -6  -3 -11   38.73   13.04
  -6   3 -11   38.81    9.11
  -6  -3 -12   13.49    7.67
  -6   3 -12    6.32    4.20
  -6  -3 -13    5.21    6.07
  -6   3 -13   19.57    7.84
  -6  -3 -14   72.13   16.73
  -6   3 -14  102.85   15.73
  -6  -3 -15   46.98   14.11
  -6   3 -15   48.31   11.49
  -6  -3 -16  526.33   44.15
  -6   3 -16  512.35   36.29
  -6  -3 -17   88.41   19.83
  -6  -3 -18   91.46   19.31
  -6  -3 -19   57.31   18.24
  -6  -3 -20  167.07   26.22
  -6  -3 -21   29.28   11.90
  -6  -3 -22    4.80    8.89
  -6  -3 -23  164.89   26.89
  -6  -3 -24  162.56   26.87
  -6  -3 -25   79.68   19.13
  -6  -3 -26   29.81   14.90
  -6  -3 -27    6.00   11.63
  -6  -3 -28    3.53   11.06
  -6  -3 -29   72.13   19.71
  -6  -3 -30   13.34   11.05
  -6  -3 -31   15.21   10.08
  -6  -3 -32  126.44   26.45
  -6  -3 -33  145.85   28.39
  -6  -3 -34  -11.53    6.10
   6  -4 -34   22.85   11.55
   6  -4 -33    8.93    8.83
   6  -4 -32   12.30    7.93
   6  -4 -31  325.01   39.86
   6  -4 -30   18.56    9.90
   6  -4 -29    7.98    8.03
   6  -4 -28   17.80   10.62
   6  -4 -27  316.63   37.82
   6  -4 -26   35.78   12.84
   6  -4 -25   35.82   15.13
   6  -4 -24   37.79   14.33
   6  -4 -23  196.24   28.65
   6  -4 -22    5.63    6.90
   6  -4 -21   -0.13    7.95
   6  -4 -20   11.23    8.13
   6  -4 -19   -1.53    5.65
   6  -4 -18   10.63    7.28
   6  -4 -17   22.99   10.78
   6  -4 -16   48.74   13.83
   6  -4 -15   57.06   12.65
   6  -4 -14   20.74   10.77
   6  -4 -13  299.08   32.34
   6  -4 -12   -0.20    6.52
   6  -4 -11  397.37   37.13
   6  -4 -10   59.32   14.56
   6  -4  -9  627.08   45.95
   6  -4  -8  151.12   21.82
   6  -4  -7  762.16   49.82
   6  -4  -6   11.52    8.98
  -6  -4   6   24.01   24.24
   6  -4  -5  372.33   33.26
  -6  -4   5  380.50   36.75
  -6  -4   4   57.58   17.33
   6  -4  -4   60.97   14.64
  -6  -4   3   92.59   18.90
   6  -4  -3  115.22   18.55
  -6  -4   2   11.35    7.75
   6  -4  -2   14.41    9.27
  -6  -4   1    5.51    9.13
   6  -4  -1    4.90    4.92
  -6  -4   0   71.19   15.79
   6  -4   0   92.36   15.78
  -6  -4  -1    9.89    8.77
   6  -4   1    4.37    6.04
  -6  -4  -2   85.68   17.55
   6  -4   2   98.64   17.18
  -6  -4  -3   28.39   11.03
   6  -4   3   45.98   10.98
  -6  -4  -4   21.20    9.18
   6  -4   4   23.51    9.22
  -6  -4  -5   -0.48    7.04
   6  -4   5    8.97    6.94
  -6  -4  -6   73.12   16.51
   6  -4   6   60.07   12.98
   6  -4   7  481.20   35.66
  -6  -4  -7  479.42   41.13
  -6  -4  -8  153.82   24.82
   6  -4   8  165.13   20.70
  -6  -4  -9    1.19    6.87
   6  -4   9    8.84    6.76
   6  -4  10    4.99    7.03
  -6  -4 -10    3.91    8.98
  -6  -4 -11  252.13   31.16
  -6  -4 -12   43.25   13.52
  -6  -4 -13    9.03    8.44
  -6  -4 -14   -4.43    6.99
  -6  -4 -15   63.34   16.33
  -6  -4 -16   16.42   10.37
  -6  -4 -17   10.40    9.19
  -6  -4 -18    4.05    9.45
  -6  -4 -19  189.35   28.23
  -6  -4 -20   21.64   11.96
  -6  -4 -21   34.67   14.61
  -6  -4 -22   30.16   12.02
  -6  -4 -23   64.10   16.95
  -6  -4 -24    3.34   10.22
  -6  -4 -25  202.23   31.13
  -6  -4 -26   22.80   12.33
  -6  -4 -27  186.47   30.52
  -6  -4 -28   33.26   14.96
  -6  -4 -29  216.33   33.45
  -6  -4 -30   17.53   13.90
  -6  -4 -31   64.96   19.75
   6  -5 -31   -9.76   11.37
   6  -5 -30    2.40    6.90
   6  -5 -29    2.79    8.44
   6  -5 -28   -8.72    8.58
   6  -5 -27   -5.82    7.49
   6  -5 -26   45.06   14.62
   6  -5 -25   -3.66    5.99
   6  -5 -24   58.47   15.55
   6  -5 -23   18.83   11.49
   6  -5 -22  238.93   32.87
   6  -5 -21   27.35   14.43
   6  -5 -20  117.55   21.97
   6  -5 -19    9.01   10.45
   6  -5 -18  641.25   51.51
   6  -5 -17   -5.02    6.72
   6  -5 -16   79.78   17.68
   6  -5 -15   -2.29    5.51
   6  -5 -14  424.54   39.67
   6  -5 -13   94.38   18.44
   6  -5 -12   10.81    8.05
   6  -5 -11   25.32   10.88
   6  -5 -10    4.89    7.06
   6  -5  -9   44.09   12.79
  -6  -5   9   47.25   14.50
   6  -5  -8   -1.65    5.54
  -6  -5   8   10.17    8.51
  -6  -5   7    6.03   15.99
   6  -5  -7   20.36   10.30
  -6  -5   6  354.43   36.02
   6  -5  -6  406.76   35.62
  -6  -5   5   24.58   17.23
   6  -5  -5    5.02    7.74
  -6  -5   4   -6.76    7.45
   6  -5  -4  -12.57    8.63
  -6  -5   3   33.42   19.28
   6  -5  -3    4.66    6.03
   6  -5  -2  582.62   42.30
  -6  -5   2  511.42   43.75
  -6  -5   1   32.23   23.12
   6  -5  -1   10.49    8.22
   6  -5   0  356.49   31.87
  -6  -5   0  357.89   36.24
   6  -5   1   35.75   11.30
  -6  -5  -1   30.81   18.10
   6  -5   2  158.47   20.44
  -6  -5  -2  166.55   24.62
  -6  -5  -3   96.08   20.36
   6  -5   3  125.15   19.49
  -6  -5  -4   65.14   16.62
   6  -5   4  118.74   18.30
  -6  -5  -5   37.15   13.74
   6  -5   5   46.26   11.38
  -6  -5  -6   67.08   16.91
  -6  -5  -7   17.49    9.86
  -6  -5  -8   -5.89    5.65
  -6  -5  -9   28.41   10.89
  -6  -5 -10   -0.33    6.91
  -6  -5 -11    6.98    9.93
  -6  -5 -12  330.58   36.73
  -6  -5 -13   31.34   12.17
  -6  -5 -14   13.48   11.02
  -6  -5 -15   22.63   16.09
  -6  -5 -16  537.39   48.56
  -6  -5 -17   22.62   13.06
  -6  -5 -18   21.84   12.08
  -6  -5 -19    9.38   13.72
  -6  -5 -20  399.90   42.73
  -6  -5 -21    2.92    9.26
  -6  -5 -22   -0.09    8.03
  -6  -5 -23    1.28    7.70
  -6  -5 -24   49.75   16.01
  -6  -5 -25   67.88   19.00
  -6  -5 -26   -1.63    6.78
  -6  -5 -27    6.65    8.61
  -6  -5 -28    1.12    6.92
   6  -6 -27  178.94   30.59
   6  -6 -26   32.97   13.23
   6  -6 -25    4.30    6.98
   6  -6 -24    2.07    9.63
   6  -6 -23   90.83   21.22
   6  -6 -22    8.39    8.14
   6  -6 -21   11.31    9.47
   6  -6 -20    2.68    6.57
   6  -6 -19   16.60   12.58
   6  -6 -18   24.13   12.51
   6  -6 -17    5.72    7.67
   6  -6 -16   15.83    8.99
   6  -6 -15   20.36   10.52
   6  -6 -14   63.20   15.11
   6  -6 -13  111.97   21.98
  -6  -6  13  111.05   21.32
   6  -6 -12   -0.28    6.20
  -6  -6  12   35.47   15.71
  -6  -6  11  168.48   26.03
   6  -6 -11  153.73   23.54
  -6  -6  10  127.45   27.01
   6  -6 -10  113.86   21.81
  -6  -6   9  234.43   30.02
   6  -6  -9  195.14   26.76
  -6  -6   8   14.44   10.62
   6  -6  -8   -3.91    6.24
  -6  -6   7  108.23   21.42
   6  -6  -7  113.52   20.11
  -6  -6   6  120.02   23.98
   6  -6  -6   61.22   14.75
  -6  -6   5  205.08   29.29
   6  -6  -5  230.50   27.55
  -6  -6   4    6.37   11.50
   6  -6  -4   26.69   10.64
  -6  -6   3   -4.69    8.67
   6  -6  -3   15.45    9.42
  -6  -6   2    7.78    8.12
   6  -6  -2   13.57    8.27
  -6  -6   1   32.44   12.60
   6  -6  -1   18.43    7.39
  -6  -6   0    4.90    7.89
   6  -6   0    5.62    6.79
  -6  -6  -1   -9.00    6.16
  -6  -6  -2   72.35   17.92
  -6  -6  -3   32.64   14.12
  -6  -6  -4   32.72   12.68
  -6  -6  -5    9.10   10.16
  -6  -6  -6   48.69   15.28
  -6  -6  -7  194.22   28.40
  -6  -6  -8   58.78   16.40
  -6  -6  -9   68.97   18.24
  -6  -6 -10  109.05   24.18
  -6  -6 -11  224.82   30.74
  -6  -6 -12  162.37   27.62
  -6  -6 -13   59.36   16.59
  -6  -6 -14   -5.77    9.14
  -6  -6 -15   49.98   16.27
  -6  -6 -16   -2.60    6.38
  -6  -6 -17   47.58   16.00
  -6  -6 -18  -10.97    6.44
  -6  -6 -19   46.01   16.16
  -6  -6 -20   14.87   10.91
  -6  -6 -21  -15.01   10.41
  -6  -6 -22    2.57   10.76
  -6  -6 -23  108.50   23.84
  -6  -6 -24  109.13   23.96
  -6  -6 -25   26.43   15.38
   6  -7 -22   81.93   21.47
   6  -7 -21   -0.53    7.07
   6  -7 -20   15.77    9.84
   6  -7 -19  120.39   23.81
  -6  -7  19  130.06   25.25
   6  -7 -18  169.11   28.62
  -6  -7  18  155.61   26.05
   6  -7 -17   17.99   10.43
  -6  -7  17   10.47   10.79
  -6  -7  16   29.06   13.42
   6  -7 -16   40.44   15.03
  -6  -7  15  112.36   22.58
   6  -7 -15  124.29   23.75
  -6  -7  14  136.63   25.92
   6  -7 -14   87.83   18.27
  -6  -7  13    8.59   14.33
   6  -7 -13    0.33    6.88
  -6  -7  12    9.04    8.40
   6  -7 -12   18.49    9.04
  -6  -7  11   20.88   10.74
   6  -7 -11   -7.26    8.90
  -6  -7  10   33.71   12.65
   6  -7 -10   21.58   10.91
  -6  -7   9    9.81    9.37
   6  -7  -9   -8.56    5.72
  -6  -7   8   30.90   13.62
   6  -7  -8   21.65   11.36
   6   7  -8   24.20   11.23
  -6  -7   7   75.53   19.41
   6  -7  -7   55.20   15.52
   6   7  -7   50.65   17.72
  -6  -7   6  160.41   25.87
   6  -7  -6  121.65   21.68
  -6  -7   5  152.22   26.94
   6  -7  -5  151.22   23.63
  -6  -7   4   32.30   16.15
  -6  -7   3   87.20   19.75
  -6  -7   2  265.76   33.85
  -6  -7   1  220.80   30.44
  -6  -7   0   39.98   14.17
  -6  -7  -1   45.72   15.74
  -6  -7  -2  127.35   22.88
  -6  -7  -3   50.80   15.50
  -6  -7  -4   79.06   18.37
  -6  -7  -5   23.42   12.26
  -6  -7  -6   24.03   12.08
  -6  -7  -7   27.01   14.16
  -6  -7  -8   38.42   15.33
  -6  -7  -9  105.02   21.66
  -6  -7 -10   12.32   11.99
  -6  -7 -11    9.79    9.01
  -6  -7 -12    0.87    9.11
  -6  -7 -13   43.42   15.26
  -6  -7 -14   51.64   16.22
  -6  -7 -15  118.65   24.39
  -6  -7 -16  124.75   24.72
  -6  -7 -17   20.95   10.94
  -6  -7 -18    6.78    9.75
  -6  -7 -19   46.09   17.46
  -6  -7 -20  164.72   28.77
   6  -8 -17    2.19    5.81
   6  -8 -16   17.27   11.21
   6  -8 -15    5.58    7.66
   6  -8 -14   14.10   10.14
   6  -8 -13    6.95    8.62
   6  -8 -12   11.90    9.37
   6  -8 -11   21.80   11.62
   6   8  -6   43.60   15.66
   6   8  -5   16.45    8.90
   6   8  -4   19.65   14.14
   6   8  -3   11.16   11.07
   6   8  -2   17.41   14.37
   6   8  -1   42.73   17.16
   6   8   0  -10.96   10.21
  -6  -8  -1    4.70    6.35
   6   8   1   15.00   13.73
  -6  -8  -2   89.49   20.84
  -6  -8  -3   14.52   11.95
  -6  -8  -4   31.44   13.45
  -6  -8  -5   32.32   13.65
  -6  -8  -6   48.14   16.57
  -6  -8  -7   -4.25    8.23
  -6  -8  -8   31.17   14.01
  -6  -8  -9   16.80   10.29
  -6  -8 -10   35.30   13.78
  -6  -8 -11   23.04   12.63
  -6  -8 -12   53.49   15.73
  -6  -8 -13   30.51   13.00
  -6  -8 -14   22.93   10.44
  -6  -8 -15   -3.75    9.24
   7   0 -39   84.72   21.81
   7   0 -38   -4.03    7.71
   7   0 -37  223.93   34.37
   7   0 -36    6.63    9.79
   7   0 -35  126.51   24.76
   7   0 -34   -9.08   11.87
   7   0 -33   19.59    8.84
   7   0 -32    1.41    9.78
   7   0 -31   33.60   16.74
   7   0 -30   -2.60    9.80
   7   0 -29   32.00   13.69
   7   0 -28   21.26   12.09
   7   0 -27    0.26    8.18
   7   0 -26   -3.30    6.98
   7   0 -25   68.99   18.34
   7   0 -24    8.46    7.38
   7   0 -23   27.02   12.61
   7   0 -22   23.32   12.87
   7   0 -21  785.86   57.83
   7   0 -20    2.43    9.98
   7   0 -19  244.85   31.18
   7   0 -18    5.26    9.98
   7   0 -17  935.21   62.76
   7   0 -16   22.15   10.57
   7   0 -15  353.36   37.38
   7   0 -14    5.95    9.51
   7   0 -13   36.78   12.88
   7   0 -12   -5.81    7.37
   7   0 -11   27.36   13.01
   7   0 -10   -0.81    7.41
   7   0  -9   19.47   10.13
   7   0  -8    8.57    8.52
   7   0  -7  121.45   21.49
   7   0  -6    9.35    9.60
   7   0  -5  682.55   49.40
   7   0  -4    6.90    9.99
   7   0  -3  790.88   54.29
   7   0  -2    9.36   10.47
   7   0  -1  162.17   23.28
  -7   0   1  164.92   23.03
  -7   0   0    0.29    7.14
   7   0   0   -3.52    6.48
  -7   0  -1  411.78   35.82
  -7   0  -2   -3.54    6.29
  -7   0  -3   23.75    9.94
  -7   0  -4    4.39    8.11
  -7   0  -5  234.28   26.53
  -7   0  -6    4.64    6.66
  -7   0  -7  184.22   23.44
  -7   0  -8   15.06   10.16
  -7   0  -9   56.63   15.04
  -7   0 -10    6.68    6.93
  -7   0 -11   16.72    9.68
  -7   0 -12    7.67    7.25
  -7   0 -13  243.04   28.80
  -7   0 -14   -2.50    6.91
  -7   0 -15   78.17   17.31
  -7   0 -16   10.71   11.69
  -7   0 -17  827.09   56.30
  -7   0 -18    8.19    9.34
  -7   0 -19   -1.15    6.75
  -7   0 -20    6.27   11.31
  -7   0 -21  366.33   38.17
  -7   0 -22   14.32    9.39
  -7   0 -23    9.62    8.41
  -7   0 -24   -9.49    8.34
  -7   0 -25    0.38    8.11
  -7   0 -26   -7.86   10.90
  -7   0 -27   33.40   13.20
  -7   0 -28   -5.27    7.11
  -7   0 -29   41.72   15.26
  -7   0 -30   -4.05    7.72
  -7   0 -31   92.30   21.51
  -7   0 -32    3.90    6.66
  -7   0 -33   78.31   20.26
  -7   0 -34   12.48    9.47
  -7   0 -35   89.54   21.70
   7   1 -40   12.68    9.49
   7   1 -39    8.71    8.96
   7   1 -38    7.00   10.57
   7  -1 -37   22.19   13.17
   7   1 -37    3.83    8.15
   7  -1 -36   20.11   14.39
   7   1 -36   22.47   13.01
   7  -1 -35   23.73   15.78
   7   1 -35   46.50   17.65
   7  -1 -34  291.68   38.76
   7   1 -34  310.62   39.98
   7  -1 -33   41.00   18.17
   7   1 -33   22.39   16.01
   7  -1 -32   62.65   19.18
   7   1 -32   79.49   21.05
   7  -1 -31   18.19    9.67
   7   1 -31   13.02   14.62
   7  -1 -30  299.45   38.05
   7   1 -30  295.44   36.94
   7  -1 -29   59.21   17.21
   7   1 -29   80.96   19.96
   7  -1 -28  216.43   32.66
   7   1 -28  192.62   30.22
   7  -1 -27   25.23   13.66
   7   1 -27    6.38    8.37
   7  -1 -26  254.53   34.23
   7   1 -26  249.42   33.50
   7  -1 -25   26.49   12.33
   7   1 -25   15.62   12.24
   7  -1 -24  267.08   34.19
   7   1 -24  251.62   33.78
   7  -1 -23    6.66    6.14
   7   1 -23   30.94   13.48
   7   1 -22   14.03    9.38
   7  -1 -22   26.87   14.42
   7   1 -21    4.58    6.92
   7  -1 -21   31.14   14.71
   7   1 -20   23.21   11.27
   7  -1 -20   16.17    9.45
   7   1 -19   10.67   11.94
   7  -1 -19    7.68    9.02
   7  -1 -18  143.02   23.70
   7   1 -18  119.86   22.43
   7  -1 -17    6.94    7.58
   7   1 -17   21.68   13.72
   7  -1 -16  415.51   40.29
   7   1 -16  468.38   43.13
   7  -1 -15   11.54    9.00
   7   1 -15    9.07    6.46
   7  -1 -14  103.20   19.75
   7   1 -14  119.97   21.80
   7  -1 -13   63.08   16.21
   7   1 -13   55.63   16.02
   7  -1 -12  357.85   36.03
   7   1 -12  334.81   35.89
   7   1 -11   13.42   11.01
   7  -1 -11    7.37    8.33
   7   1 -10    7.23    9.38
   7  -1 -10   15.74   10.07
   7   1  -9  116.18   20.91
   7  -1  -9   99.73   18.99
   7   1  -8  299.91   32.53
   7  -1  -8  259.29   29.62
   7   1  -7   50.71   14.77
   7  -1  -7   32.43   10.65
   7  -1  -6   17.96    8.78
   7   1  -6   31.58   12.81
   7  -1  -5   24.95    9.54
   7   1  -5   40.97   13.64
   7  -1  -4   14.29    9.60
   7  -1  -3   56.20   13.71
   7  -1  -2   -1.70    5.50
  -7  -1   2   -1.11    6.66
  -7  -1   1  109.25   20.75
   7  -1  -1   91.51   17.79
  -7   1   1   95.79   17.77
  -7   1   0   48.98   13.69
  -7  -1   0   63.44   15.55
   7  -1   0   50.75   13.22
  -7   1  -1   10.75    7.65
  -7  -1  -1   11.75    8.37
   7  -1   1   30.40   12.56
  -7   1  -2   47.85   13.36
  -7  -1  -2   68.14   15.21
   7  -1   2   46.57   13.49
  -7   1  -3    9.56    8.96
  -7  -1  -3   -8.48   10.22
   7  -1   3    2.22    7.67
  -7   1  -4  418.24   35.25
  -7  -1  -4  403.68   36.94
  -7   1  -5   -1.57    5.17
  -7  -1  -5   17.92    9.71
  -7   1  -6  128.34   20.25
  -7  -1  -6  150.35   22.92
  -7  -1  -7   27.49   11.40
  -7   1  -7    8.66    7.75
  -7  -1  -8  354.94   34.08
  -7   1  -8  288.17   30.32
  -7  -1  -9    0.06    9.16
  -7   1  -9   12.50   11.36
  -7  -1 -10  159.92   24.70
  -7   1 -10  226.07   26.42
  -7  -1 -11   32.23   11.47
  -7   1 -11   44.64   14.34
  -7  -1 -12  134.69   21.87
  -7   1 -12  153.86   22.46
  -7  -1 -13   45.78   13.00
  -7   1 -13   16.77    8.65
  -7  -1 -14   37.05   12.44
  -7   1 -14   28.27   10.75
  -7  -1 -15   -8.51    5.95
  -7   1 -15    3.60    7.62
  -7  -1 -16   10.52    8.74
  -7   1 -16   22.53   10.49
  -7  -1 -17   -1.42    8.61
  -7   1 -17    9.47    8.54
  -7  -1 -18   21.80   10.26
  -7   1 -18    1.54    7.96
  -7  -1 -19   -2.70    7.00
  -7   1 -19   18.70   11.21
  -7  -1 -20   76.57   18.50
  -7   1 -20  122.33   21.34
  -7  -1 -21   62.65   18.82
  -7   1 -21   65.02   19.04
  -7  -1 -22  534.55   47.65
  -7   1 -22  509.01   44.47
  -7  -1 -23   23.20   15.20
  -7   1 -23   22.92   10.95
  -7  -1 -24  117.83   22.50
  -7   1 -24   92.74   18.93
  -7  -1 -25  183.79   30.14
  -7   1 -25  163.50   25.96
  -7  -1 -26  284.03   36.36
  -7   1 -26  285.05   33.90
  -7  -1 -27   13.83   14.37
  -7   1 -27   21.32   12.05
  -7  -1 -28    8.39    7.12
  -7   1 -28   -4.23    6.11
  -7  -1 -29   36.31   14.81
  -7   1 -29   44.03   15.39
  -7  -1 -30  119.34   24.26
  -7   1 -30   97.95   21.36
  -7  -1 -31   40.70   14.86
  -7   1 -31   39.07   14.71
  -7  -1 -32    4.59    9.78
  -7   1 -32    2.28    8.45
  -7  -1 -33   -2.53    9.14
  -7   1 -33   -1.40    7.30
  -7  -1 -34    0.14    8.12
  -7   1 -34    9.46    9.11
  -7   1 -35   12.72   10.04
  -7   1 -36   10.20    8.89
   7   2 -37   54.23   18.82
   7   2 -36   -2.50    9.92
   7   2 -35   -3.84    9.31
   7  -2 -35   23.08   13.54
   7   2 -34   94.47   22.41
   7  -2 -34  123.55   25.67
   7   2 -33   24.27   12.63
   7  -2 -33   23.24   14.21
   7   2 -32    6.66   10.42
   7  -2 -32   -9.41    8.45
   7   2 -31    3.67   10.04
   7  -2 -31   34.61   15.94
   7   2 -30   18.54   15.10
   7  -2 -30   27.93   12.74
   7   2 -29   14.31   10.96
   7  -2 -29   21.72   11.86
   7   2 -28   -6.08    9.31
   7  -2 -28   -4.13   10.48
   7   2 -27    9.32   10.94
   7  -2 -27   14.49   10.51
   7   2 -26   90.98   22.08
   7  -2 -26   77.12   20.03
   7   2 -25    2.37    8.77
   7  -2 -25   -0.71    6.73
   7   2 -24   45.10   15.86
   7  -2 -24   42.49   16.38
   7   2 -23   25.14   13.11
   7  -2 -23    6.97   10.86
   7  -2 -22  225.88   31.36
   7   2 -22  266.34   34.34
   7   2 -21  444.63   43.34
   7  -2 -21  357.65   39.13
   7   2 -20  178.43   27.44
   7  -2 -20  144.69   24.90
   7   2 -19  111.93   21.82
   7  -2 -19  121.63   22.85
   7   2 -18   57.09   16.29
   7  -2 -18   75.85   18.59
   7  -2 -17  344.23   36.81
   7   2 -17  377.31   39.43
   7   2 -16  123.87   23.02
   7  -2 -16  104.70   21.78
   7  -2 -15   13.95    9.36
   7   2 -15   31.50   13.32
   7  -2 -14    8.07    8.93
   7   2 -14   18.81   11.71
   7  -2 -13   50.13   16.16
   7   2 -13   38.93   14.53
   7  -2 -12   17.51    9.93
   7   2 -12   31.84   14.06
   7  -2 -11    6.75    8.50
   7  -2 -10   94.97   18.62
   7  -2  -9   17.29   10.58
   7  -2  -8  278.05   31.11
   7  -2  -7  107.34   19.30
   7  -2  -6    2.45    6.13
   7  -2  -5   43.32   13.42
   7  -2  -4  256.74   29.32
   7  -2  -3  161.15   23.87
  -7  -2   3  167.63   24.49
  -7  -2   2   -0.09    5.59
   7  -2  -2   -4.37    6.45
  -7  -2   1    2.58   18.50
   7  -2  -1    8.23    9.23
  -7   2   1    7.89    5.97
   7  -2   0  504.68   42.10
  -7   2   0  503.29   38.66
  -7  -2   0  534.52   43.64
   7  -2   1  447.75   38.16
  -7   2  -1  427.29   34.68
  -7  -2  -1  480.65   40.85
  -7   2  -2  110.55   17.89
  -7  -2  -2  112.37   20.47
   7  -2   2  102.43   18.90
   7  -2   3   12.71    8.85
  -7   2  -3   -5.96    5.12
  -7  -2  -3   -5.14    7.02
  -7   2  -4   45.68   11.93
  -7  -2  -4   44.78   13.01
   7  -2   4   33.03   11.95
  -7   2  -5   14.13    6.82
  -7  -2  -5   -1.30    5.63
   7  -2   5    8.27    8.89
   7  -2   6   27.32   11.28
  -7  -2  -6    4.14    6.26
  -7   2  -6   13.74    8.61
  -7  -2  -7   21.90   10.64
  -7   2  -7   57.45   13.33
  -7  -2  -8   30.11   13.95
  -7   2  -8   25.86   10.88
  -7  -2  -9  220.91   28.96
  -7   2  -9  286.33   28.59
  -7  -2 -10   -1.09    5.59
  -7   2 -10   -7.79    5.55
  -7  -2 -11   17.02   11.35
  -7   2 -11    5.98    5.50
  -7  -2 -12   89.63   21.72
  -7   2 -12  104.56   17.83
  -7  -2 -13  299.11   33.80
  -7   2 -13  330.12   31.03
  -7  -2 -14  116.15   21.09
  -7   2 -14  100.93   17.44
  -7  -2 -15   86.78   19.29
  -7   2 -15   70.83   14.88
  -7  -2 -16   10.73   10.52
  -7   2 -16   32.00   13.51
  -7  -2 -17  479.67   43.86
  -7   2 -17  508.13   40.84
  -7  -2 -18   30.75   12.09
  -7   2 -18   37.59   12.81
  -7  -2 -19   84.39   19.48
  -7   2 -19  109.40   19.60
  -7  -2 -20    1.33    8.08
  -7   2 -20   -5.36    6.22
  -7  -2 -21   61.31   17.43
  -7   2 -21   78.28   16.57
  -7  -2 -22   21.35   13.04
  -7   2 -22   10.44    8.53
  -7  -2 -23   43.21   14.84
  -7   2 -23   32.00   12.92
  -7  -2 -24   -6.24    9.00
  -7   2 -24    2.08    6.96
  -7  -2 -25   19.86   11.14
  -7  -2 -26    5.10    8.16
  -7  -2 -27   18.21   13.05
  -7  -2 -28   -4.22    7.36
  -7  -2 -29   53.45   17.59
  -7  -2 -30   23.28   13.34
  -7  -2 -31  100.31   24.55
  -7  -2 -32   25.86   13.11
   7   3 -33   52.46   17.66
   7  -3 -33  106.08   23.41
   7   3 -32   28.66   13.65
   7  -3 -32   35.33   14.88
   7   3 -31   20.87   12.21
   7  -3 -31   24.04   11.72
   7   3 -30   26.27   13.74
   7  -3 -30   76.38   20.02
   7   3 -29  164.53   27.57
   7  -3 -29  140.75   26.85
   7   3 -28   39.23   16.74
   7  -3 -28   18.89   11.46
   7  -3 -27   13.38   11.90
   7   3 -27  -16.81    8.61
   7  -3 -26   17.06   11.71
   7   3 -26   31.41   13.12
   7   3 -25   72.94   20.49
   7  -3 -25   83.93   19.69
   7  -3 -24  145.52   25.34
   7   3 -24  153.18   26.40
   7   3 -23   13.30   10.01
   7  -3 -23    8.34    9.28
   7  -3 -22   29.34   12.19
   7  -3 -21   52.78   15.97
   7  -3 -20   12.22    8.94
   7  -3 -19   61.28   17.26
   7  -3 -18   17.79   10.78
   7  -3 -17  166.54   25.54
   7  -3 -16  121.51   22.36
   7  -3 -15  202.93   27.49
   7  -3 -14   15.30   11.22
   7  -3 -13  237.63   29.79
   7  -3 -12  190.56   26.83
   7  -3 -11  557.25   46.39
   7  -3 -10   14.67   11.59
   7  -3  -9  111.89   19.75
   7  -3  -8  296.39   32.36
   7  -3  -7  148.24   23.23
   7  -3  -6    6.15    6.50
   7  -3  -5   12.65    7.84
  -7  -3   5   66.98   16.10
   7  -3  -4   49.93   12.65
  -7  -3   4   63.30   17.08
  -7  -3   3   25.61   11.53
   7  -3  -3   20.71    8.30
  -7  -3   2   75.30   17.12
   7  -3  -2  124.48   20.42
  -7   3   2  125.32   18.29
  -7  -3   1   -0.92    6.99
   7  -3  -1   29.93   12.21
  -7   3   1   30.43    9.31
  -7   3   0    9.46    8.36
  -7  -3   0   14.21   18.56
   7  -3   0   -3.18    5.54
   7  -3   1  251.96   28.79
  -7  -3  -1  262.21   31.51
  -7   3  -1  243.61   24.69
  -7   3  -2   -1.06    4.15
  -7  -3  -2   13.96    8.27
   7  -3   2    9.68    7.83
  -7   3  -3    3.23    4.84
  -7  -3  -3   -2.92    6.29
   7  -3   3    6.15    6.29
  -7   3  -4  194.20   22.40
  -7  -3  -4  220.01   29.22
   7  -3   4  210.33   25.60
   7  -3   5  628.16   44.10
  -7  -3  -5  534.94   46.99
  -7   3  -5  506.03   36.88
  -7  -3  -6  151.11   24.11
  -7   3  -6  133.28   18.37
   7  -3   6  181.15   24.04
  -7  -3  -7    6.26    7.89
  -7   3  -7    3.89    4.93
   7  -3   7   22.81    9.40
  -7  -3  -8   66.73   16.76
  -7   3  -8   74.06   14.11
   7  -3   8   69.93   15.48
   7  -3   9  513.74   40.37
  -7  -3  -9  536.98   45.70
  -7  -3 -10  221.09   30.81
  -7  -3 -11   18.83   11.18
  -7  -3 -12   36.40   13.83
  -7  -3 -13  154.97   25.11
  -7  -3 -14  295.71   34.21
  -7  -3 -15   -4.22    7.22
  -7  -3 -16   45.38   15.25
  -7  -3 -17   49.47   16.35
  -7  -3 -18   -4.38    6.73
  -7  -3 -19   14.85   10.24
  -7  -3 -20   10.08    9.39
  -7  -3 -21  146.13   25.59
  -7  -3 -22   50.60   15.01
  -7  -3 -23   55.57   17.28
  -7  -3 -24    4.00   11.24
  -7  -3 -25  207.30   31.83
  -7  -3 -26   35.05   16.35
  -7  -3 -27  235.96   34.24
  -7  -3 -28   23.66   13.77
  -7  -3 -29  114.57   25.15
   7  -4 -30    8.11   12.29
   7  -4 -29   -6.19    7.37
   7  -4 -28   24.81   13.67
   7  -4 -27   -5.91    9.50
   7  -4 -26   58.76   17.26
   7  -4 -25   -4.16    7.24
   7  -4 -24  109.68   23.37
   7  -4 -23   16.32   13.47
   7  -4 -22   73.12   19.17
   7  -4 -21   87.64   20.79
   7  -4 -20  140.92   24.89
   7  -4 -19    1.46    9.74
   7  -4 -18  105.15   21.13
   7  -4 -17   45.92   15.35
   7  -4 -16  122.35   22.57
   7  -4 -15   16.26    9.33
   7  -4 -14   16.03    9.42
   7  -4 -13   35.78   13.14
   7  -4 -12   13.30    8.77
   7  -4 -11    3.78    6.27
   7  -4 -10   11.81    6.57
   7  -4  -9   11.67    7.88
   7  -4  -8  183.80   26.52
  -7  -4   8  182.17   26.63
   7  -4  -7    7.33    6.88
  -7  -4   7    2.88   13.48
  -7  -4   6   24.15   12.81
   7  -4  -6    2.68    5.72
  -7  -4   5   24.69   12.11
   7  -4  -5   24.49   10.64
   7  -4  -4  570.78   45.38
  -7  -4   4  558.47   47.44
  -7  -4   3   22.75   11.85
   7  -4  -3   25.40    9.98
  -7  -4   2    4.50   14.69
   7  -4  -2   -1.59    6.85
  -7  -4   1  138.69   23.92
   7  -4  -1  140.25   21.75
  -7  -4   0  283.12   35.23
   7  -4   0  297.06   30.66
  -7  -4  -1  141.88   23.26
   7  -4   1  151.36   22.07
  -7  -4  -2   46.17   16.86
   7  -4   2   55.28   14.49
  -7  -4  -3   98.24   19.75
   7  -4   3   96.25   17.98
   7  -4   4  113.44   18.93
  -7  -4  -4  141.03   24.76
  -7  -4  -5   28.58   10.38
   7  -4   5   33.77   10.96
  -7  -4  -6    0.72    7.44
   7  -4   6    1.87    6.05
  -7  -4  -7   -1.57    6.23
   7  -4   7   -1.53    6.30
  -7  -4  -8    8.85    9.53
  -7  -4  -9   -2.74    6.57
  -7  -4 -10   38.56   13.21
  -7  -4 -11   42.12   14.34
  -7  -4 -12   62.51   18.51
  -7  -4 -13   57.12   18.28
  -7  -4 -14  355.05   39.75
  -7  -4 -15   -5.75    8.70
  -7  -4 -16   46.58   15.27
  -7  -4 -17   74.30   22.07
  -7  -4 -18  282.52   36.01
  -7  -4 -19  -10.63    7.40
  -7  -4 -20    1.64    7.10
  -7  -4 -21    7.08    9.67
  -7  -4 -22  124.21   24.28
  -7  -4 -23   28.72   14.28
  -7  -4 -24   21.74   13.05
  -7  -4 -25   -2.36   10.05
  -7  -4 -26   -6.14    7.81
   7  -5 -26   10.86    8.11
   7  -5 -25  168.43   29.35
   7  -5 -24   33.51   15.52
   7  -5 -23   12.25    9.77
   7  -5 -22   -3.05    6.88
   7  -5 -21   23.12   11.73
   7  -5 -20   10.75    9.06
   7  -5 -19   30.92   13.53
   7  -5 -18   12.48    8.05
   7  -5 -17   44.77   14.63
   7  -5 -16   36.59   13.44
   7  -5 -15   25.33   11.38
   7  -5 -14   23.12   11.04
   7  -5 -13  256.13   32.60
   7  -5 -12   16.82    9.18
   7  -5 -11  304.47   34.40
  -7  -5  11  272.09   33.72
   7  -5 -10   15.55   11.07
  -7  -5  10   29.63   22.18
  -7  -5   9  337.23   37.62
   7  -5  -9  312.94   34.87
  -7  -5   8   65.36   20.21
   7  -5  -8   27.23   11.22
  -7  -5   7  267.53   33.78
   7  -5  -7  183.87   26.49
  -7  -5   6   16.41   11.36
   7  -5  -6    6.09    7.52
  -7  -5   5   93.54   20.40
   7  -5  -5   86.33   17.92
   7  -5  -4   29.23   11.93
  -7  -5   4   58.06   19.96
  -7  -5   3   64.31   16.89
   7  -5  -3   78.69   17.02
  -7  -5   2   -3.17    7.67
   7  -5  -2   30.58   11.84
  -7  -5   1   -6.18    8.13
   7  -5  -1   -1.29    6.68
  -7  -5   0    3.64    6.97
   7  -5   0    6.52    5.56
  -7  -5  -1   47.00   14.74
   7  -5   1   47.50   13.66
  -7  -5  -2   -7.82    6.12
   7  -5   2   -4.11    7.54
  -7  -5  -3   12.05   10.36
   7  -5   3   -0.84    6.09
  -7  -5  -4  104.59   26.60
  -7  -5  -5  367.31   39.32
  -7  -5  -6   56.10   19.52
  -7  -5  -7   14.92   11.56
  -7  -5  -8   44.65   15.39
  -7  -5  -9  450.00   44.52
  -7  -5 -10   31.36   13.62
  -7  -5 -11   16.44    9.06
  -7  -5 -12   14.19   13.60
  -7  -5 -13  108.58   22.87
  -7  -5 -14   13.63   12.41
  -7  -5 -15    0.92    7.19
  -7  -5 -16   -4.14    7.29
  -7  -5 -17    5.94    8.87
  -7  -5 -18   12.04   12.52
  -7  -5 -19   16.52   11.26
  -7  -5 -20   -4.89    8.52
  -7  -5 -21   77.74   20.93
  -7  -5 -22   -6.80    7.05
  -7  -5 -23  118.62   25.56
   7  -6 -22   57.72   17.21
   7  -6 -21    9.39    6.69
   7  -6 -20   51.37   18.92
   7  -6 -19  -10.60    9.85
   7  -6 -18   15.95    8.48
   7  -6 -17   19.42   12.11
   7  -6 -16   85.52   20.24
  -7  -6  16  120.25   24.77
   7  -6 -15    5.18    9.12
  -7  -6  15   13.66    8.88
   7  -6 -14   13.29    9.96
  -7  -6  14   -4.11    8.72
  -7  -6  13  -11.76    9.93
   7  -6 -13    3.28    7.07
  -7  -6  12   25.58   12.37
   7  -6 -12   14.31    9.56
  -7  -6  11   35.07   13.66
   7  -6 -11    3.89    8.64
  -7  -6  10   18.11   12.03
   7  -6 -10   13.26    8.60
  -7  -6   9   11.23   10.00
   7  -6  -9  -13.82   10.10
  -7  -6   8  100.87   22.28
   7  -6  -8   98.33   20.56
  -7  -6   7   29.85   13.32
   7  -6  -7   42.52   14.17
  -7  -6   6   -0.51    7.68
   7  -6  -6   18.87   10.87
  -7  -6   5   15.01   11.25
   7  -6  -5   10.19    8.78
   7  -6  -4  452.51   41.38
  -7  -6   4  465.67   46.70
  -7  -6   3  141.23   25.31
   7  -6  -3  127.60   22.58
   7  -6  -2   57.13   15.02
  -7  -6   2   38.79   15.29
  -7  -6   1  -16.48   10.52
  -7  -6   0  352.74   39.37
  -7  -6  -1   40.48   14.41
  -7  -6  -2   46.34   13.86
  -7  -6  -3   29.59   18.42
  -7  -6  -4  158.64   27.06
  -7  -6  -5    5.89   11.31
  -7  -6  -6   34.09   13.68
  -7  -6  -7   -2.46    7.24
  -7  -6  -8   -9.62    9.86
  -7  -6  -9  116.94   22.93
  -7  -6 -10   28.59   13.29
  -7  -6 -11    0.98    8.11
  -7  -6 -12   37.37   18.10
  -7  -6 -13  190.14   30.67
  -7  -6 -14  120.62   24.65
  -7  -6 -15   23.56   14.82
  -7  -6 -16   33.11   16.07
  -7  -6 -17   54.25   18.60
  -7  -6 -18  141.74   27.84
  -7  -7  21    2.37    4.45
  -7  -7  20    2.35    6.43
  -7  -7  19   -2.82    7.43
  -7  -7  18  -11.13    9.30
  -7  -7  17   11.46    9.47
   7  -7 -17    3.83    6.70
  -7  -7  16    7.78    8.73
   7  -7 -16   21.66   11.81
  -7  -7  15   23.60   12.68
   7  -7 -15   23.36   12.72
  -7  -7  14   13.29   12.31
   7  -7 -14   12.37    9.21
  -7  -7  13   52.08   17.51
   7  -7 -13   21.47   12.21
  -7  -7  12   55.87   17.46
   7  -7 -12   14.95    8.88
  -7  -7  11    8.87   10.61
   7  -7 -11   14.91   10.18
  -7  -7  10   -8.81    9.87
   7  -7 -10    2.96    9.14
  -7  -7   9   77.81   20.26
   7  -7  -9   65.36   17.13
  -7  -7   8   76.78   23.18
   7  -7  -8   59.09   17.18
  -7  -7   7  115.07   24.23
  -7  -7   6   17.09   11.49
  -7  -7   5   10.36   10.47
  -7  -7   4   14.22   10.44
  -7  -7   3    8.00    8.08
  -7  -7   2   48.67   15.70
  -7  -7   1    1.89    8.65
  -7  -7   0    8.95    8.20
  -7  -7  -1   -5.76    8.20
  -7  -7  -2   12.13   10.34
  -7  -7  -3   19.36   12.89
  -7  -7  -4   35.30   14.57
  -7  -7  -5   -0.87    6.65
  -7  -7  -6    9.59    7.56
  -7  -7  -7   -2.84    7.32
  -7  -7  -8   51.59   17.70
  -7  -7  -9   87.39   21.17
  -7  -7 -10   16.78   12.55
  -7  -7 -11   11.46    9.73
  -7  -7 -12   16.59    9.68
   7   8  -3   50.33   17.72
  -7  -8   2    6.45   10.08
   7   8  -2    4.37    7.03
  -7  -8   1    6.95    6.76
  -7  -8   0   11.72   10.63
  -7  -8  -1   65.47   18.35
  -7  -8  -2    5.53    7.75
   8   0 -32   77.17   19.95
   8   0 -31    1.65    9.54
   8   0 -30   11.37   10.47
   8   0 -29   10.85   10.90
   8   0 -28  255.20   36.80
   8   0 -27    8.55   10.20
   8   0 -26   10.40    8.91
   8   0 -25   -8.36    9.03
   8   0 -24  143.01   27.17
   8   0 -23    5.03    9.05
   8   0 -22  144.42   27.01
   8   0 -21   21.87    9.66
   8   0 -20   43.50   13.53
   8   0 -19   40.07   16.03
   8   0 -18  581.69   51.98
   8   0 -17  -11.49    6.96
   8   0 -16  156.15   27.33
   8   0 -15   18.87   13.16
   8   0 -14  541.46   49.75
   8   0 -13   12.64   11.34
   8   0 -12  104.35   22.23
   8   0 -11   16.07   13.08
   8   0 -10  426.13   42.78
   8   0  -9    2.42    9.23
   8   0  -8   24.90   11.84
   8   0  -7    7.17    8.73
   8   0  -6   88.66   19.22
   8   0  -5  -14.64   11.40
   8   0  -4   17.88   10.82
   8   0  -3    4.04    7.65
  -8   0   3    1.91    7.91
  -8   0   2   32.45   10.90
  -8   0   1    9.36   11.64
  -8   0   0   97.62   19.52
  -8   0  -1    5.33   13.33
  -8   0  -2  257.95   31.16
  -8   0  -3   -1.14    7.00
  -8   0  -4  212.11   27.94
  -8   0  -5   11.73   14.84
  -8   0  -6  187.90   26.51
  -8   0  -7   -8.29    7.37
  -8   0  -8   39.52   13.32
  -8   0  -9    3.76    9.91
  -8   0 -10   93.84   19.67
  -8   0 -11    4.59    8.85
  -8   0 -12    2.91    6.48
  -8   0 -13   -1.21    6.34
  -8   0 -14   23.99   11.32
  -8   0 -15   -2.68    6.16
  -8   0 -16   46.74   14.38
  -8   0 -17    1.45    8.38
  -8   0 -18   19.59    8.96
  -8   0 -19    2.54    8.08
  -8   0 -20  221.64   30.99
  -8   0 -21   34.01   17.06
  -8   0 -22  178.10   28.29
  -8   0 -23   21.79   15.35
  -8   0 -24  366.50   41.30
  -8   0 -25    4.45   10.27
  -8   0 -26   52.23   16.04
  -8   0 -27   28.37   14.57
  -8   0 -28  101.46   22.15
  -8   0 -29   23.80   13.28
  -8   0 -30    6.12    6.34
  -8   0 -31   -2.46    8.26
   8   1 -33   16.66   12.71
   8   1 -32   53.91   19.83
   8   1 -31   16.81   11.42
   8  -1 -31   52.52   18.41
   8   1 -30   19.53   12.27
   8  -1 -30    5.19    7.82
   8   1 -29   27.65   15.71
   8  -1 -29    3.50    9.66
   8   1 -28    5.98    9.21
   8  -1 -28   16.31   13.64
   8   1 -27  115.35   25.10
   8  -1 -27  102.05   25.47
   8   1 -26   40.79   16.27
   8  -1 -26  -15.55   11.85
   8   1 -25   24.14   16.26
   8  -1 -25   12.74    9.63
   8   1 -24   37.23   17.13
   8  -1 -24   29.01   11.37
   8  -1 -23  624.54   55.92
   8   1 -23  651.98   57.37
   8  -1 -22   21.36   12.57
   8   1 -22   26.25   16.44
   8  -1 -21    8.10   10.53
   8   1 -21   41.66   15.55
   8  -1 -20   88.18   21.18
   8   1 -20  116.52   24.35
   8  -1 -19  480.73   47.52
   8   1 -19  526.61   50.26
   8  -1 -18   10.78    9.62
   8   1 -18   37.97   15.83
   8  -1 -17   18.21    8.88
   8   1 -17   26.01   13.99
   8   1 -16   91.02   21.03
   8  -1 -16   46.97   16.34
   8   1 -15   62.24   18.43
   8  -1 -15   67.29   17.42
   8   1 -14   -1.25    7.77
   8  -1 -14   27.28   13.41
   8   1 -13   41.49   15.26
   8  -1 -13   30.68   12.58
   8  -1 -12   34.23   14.16
   8   1 -12   75.52   18.82
   8  -1 -11    0.67    8.33
   8   1 -11   -0.31    7.26
   8  -1 -10   92.44   19.77
   8   1 -10   86.14   20.56
   8  -1  -9    1.13    6.19
   8   1  -9    9.99    8.80
   8   1  -8   12.75   11.55
   8  -1  -8   -1.10    7.00
   8  -1  -7  211.65   30.00
   8  -1  -6   33.00   13.01
   8  -1  -5  386.71   39.83
  -8  -1   4   43.26   16.75
   8  -1  -4   11.40   10.60
   8  -1  -3  211.61   29.38
  -8   1   3  274.19   30.98
  -8  -1   3  217.55   29.52
  -8  -1   2   95.34   21.80
   8  -1  -2   40.45   16.15
  -8   1   2   59.00   22.26
   8  -1  -1  515.83   44.78
  -8   1   1  419.26   39.13
  -8  -1   1  461.46   43.64
  -8   1   0   10.20    7.72
  -8  -1   0   27.04   11.50
   8  -1   0   22.64   11.96
  -8   1  -1  192.52   25.50
  -8  -1  -1  163.09   25.56
   8  -1   1  153.67   24.86
  -8   1  -2    3.93   12.32
  -8  -1  -2   13.79   10.16
  -8   1  -3  102.92   20.09
  -8  -1  -3  110.63   21.01
  -8   1  -4   38.17   13.43
  -8  -1  -4   37.46   13.42
  -8   1  -5    1.98    5.87
  -8  -1  -5   -5.82    7.04
  -8  -1  -6   11.72   11.33
  -8   1  -6   18.96   10.44
  -8  -1  -7   96.64   20.11
  -8   1  -7  117.65   20.44
  -8  -1  -8   34.81   14.47
  -8   1  -8   43.72   14.23
  -8  -1  -9   34.49   12.72
  -8   1  -9   27.81   11.82
  -8  -1 -10   36.82   12.57
  -8   1 -10   22.49   12.95
  -8  -1 -11  262.78   32.61
  -8   1 -11  266.52   30.96
  -8  -1 -12  139.24   24.40
  -8   1 -12  129.68   22.60
  -8  -1 -13    8.51    6.15
  -8   1 -13   19.56    9.77
  -8  -1 -14   28.25   17.23
  -8   1 -14   14.66   14.27
  -8  -1 -15  340.54   38.12
  -8   1 -15  358.04   36.39
  -8  -1 -16   38.91   14.22
  -8   1 -16   27.84   12.97
  -8  -1 -17   24.60   12.79
  -8   1 -17   39.64   14.16
  -8  -1 -18   12.52   10.76
  -8   1 -18    6.91   11.22
  -8  -1 -19  193.17   29.39
  -8   1 -19  182.79   27.25
  -8  -1 -20   20.61   12.30
  -8   1 -20   -0.53    7.08
  -8  -1 -21   12.69    6.28
  -8   1 -21   24.85   12.19
  -8  -1 -22    6.89    8.04
  -8   1 -22   14.93   10.43
  -8  -1 -23   27.11   14.72
  -8   1 -23   24.29   12.78
  -8  -1 -24   29.91   13.51
  -8   1 -24   13.12    7.21
  -8  -1 -25    7.69    9.55
  -8   1 -25   21.29   11.10
  -8  -1 -26    1.97    7.73
  -8   1 -26   16.46   11.25
  -8  -1 -27   18.52   12.05
  -8   1 -27    8.14    6.44
  -8  -1 -28   21.30   12.81
  -8   1 -28    2.94    6.67
  -8   1 -29   42.54   14.88
  -8   1 -30    7.87    8.02
   8   2 -33   37.87   19.30
   8   2 -32  220.76   35.43
   8   2 -31   75.71   21.75
   8   2 -30   45.06   18.72
   8  -2 -29   82.93   23.03
   8   2 -29   72.75   21.36
   8  -2 -28  346.69   43.41
   8   2 -28  293.38   39.00
   8  -2 -27   31.79   16.53
   8   2 -27   56.62   19.82
   8  -2 -26   42.95   15.44
   8   2 -26   42.08   18.68
   8  -2 -25   41.60   18.66
   8   2 -25   26.34   13.20
   8  -2 -24   78.54   20.49
   8   2 -24   47.09   18.25
   8  -2 -23    2.80    9.72
   8   2 -23   26.24   13.98
   8  -2 -22   61.36   18.47
   8   2 -22   38.35   15.05
   8   2 -21   24.80   13.66
   8  -2 -21   14.62   11.10
   8   2 -20   22.78   11.51
   8  -2 -20   20.57   11.24
   8  -2 -19   37.92   14.57
   8   2 -19   65.56   17.44
   8  -2 -18  177.90   28.11
   8   2 -18  125.69   25.13
   8  -2 -17   -5.04    8.71
   8   2 -17   12.94   11.51
   8   2 -16  159.00   27.93
   8  -2 -16  194.25   29.42
   8  -2 -15  214.21   30.85
   8   2 -15  163.58   27.40
   8  -2 -14  126.80   23.57
   8  -2 -13   93.19   20.40
   8  -2 -12   48.51   15.85
   8  -2 -11  233.50   31.66
   8  -2 -10  312.51   36.72
   8  -2  -9   59.03   16.19
   8  -2  -8    3.22    7.14
   8  -2  -7    7.73    9.59
   8  -2  -6  157.37   24.96
  -8  -2   6  135.91   22.86
   8  -2  -5   -1.96    6.80
  -8  -2   5    5.05    9.02
  -8  -2   4   -2.84    6.58
   8  -2  -4    1.46    6.90
  -8  -2   3   12.34    8.58
   8  -2  -3   23.17   11.57
  -8   2   3   28.37   10.30
  -8   2   2   10.04    7.67
  -8  -2   2    9.40   16.41
   8  -2  -2   -2.44    6.19
  -8   2   1  156.05   22.78
  -8  -2   1  164.85   26.33
   8  -2  -1  138.08   23.72
  -8   2   0   29.75   11.30
   8  -2   0   36.70   12.18
  -8  -2   0   38.97   18.47
  -8   2  -1   66.12   16.53
  -8  -2  -1   79.86   18.24
   8  -2   1   85.33   18.84
  -8   2  -2  275.63   30.98
  -8  -2  -2  225.75   32.78
   8  -2   2  213.59   28.78
  -8   2  -3  224.42   27.72
  -8  -2  -3  226.29   30.16
   8  -2   3  226.98   29.19
  -8   2  -4  118.42   20.62
  -8  -2  -4  126.82   24.54
   8  -2   4   69.08   17.28
  -8  -2  -5   50.13   15.30
  -8   2  -5   36.34   14.87
  -8  -2  -6  328.96   38.93
  -8   2  -6  309.90   32.47
  -8  -2  -7  262.00   32.62
  -8   2  -7  210.68   26.34
  -8  -2  -8   63.03   18.12
  -8   2  -8   51.62   14.27
  -8  -2  -9   22.81   12.60
  -8   2  -9   27.80   11.44
  -8  -2 -10   15.73   11.25
  -8   2 -10   39.51   12.39
  -8  -2 -11   30.92   13.44
  -8   2 -11   33.55   11.62
  -8  -2 -12   90.37   19.96
  -8   2 -12   56.18   14.62
  -8  -2 -13   37.71   15.54
  -8   2 -13   32.84   11.90
  -8  -2 -14   -7.96    8.96
  -8   2 -14   -2.57    7.68
  -8  -2 -15   -3.35    8.58
  -8   2 -15    8.29    7.73
  -8  -2 -16    7.36   11.44
  -8   2 -16   26.05   11.21
  -8  -2 -17   31.75   14.14
  -8   2 -17   16.95    9.71
  -8  -2 -18   17.18   11.35
  -8  -2 -19   93.12   23.07
  -8  -2 -20   89.03   21.56
  -8  -2 -21   53.40   17.40
  -8  -2 -22   56.58   17.17
  -8  -2 -23   86.42   21.00
  -8  -2 -24  104.13   23.96
  -8  -2 -25   33.52   16.37
  -8  -2 -26   46.65   17.10
   8   3 -33    2.37    7.62
   8   3 -32   -1.40    7.66
   8   3 -31   28.59   14.30
   8   3 -30   21.27   13.50
   8  -3 -27   61.70   21.92
   8  -3 -26   51.46   18.56
   8  -3 -25   50.26   17.47
   8  -3 -24  114.34   26.09
   8  -3 -23   91.08   21.69
   8  -3 -22  131.05   25.65
   8  -3 -21   84.36   21.42
   8  -3 -20   78.90   20.27
   8  -3 -19  144.45   27.35
   8  -3 -18   76.51   20.49
   8  -3 -17   -1.99    6.07
   8  -3 -16   50.65   17.27
   8  -3 -15    4.01    7.85
   8  -3 -14   34.02   13.30
   8  -3 -13    6.82    7.97
   8  -3 -12    9.47   10.68
   8  -3 -11    4.78    7.51
   8  -3 -10  115.70   21.91
   8  -3  -9    2.28    7.31
   8  -3  -8   13.40   10.12
  -8  -3   8    0.78    8.39
   8  -3  -7   13.78   11.76
  -8  -3   7   45.60   13.80
   8  -3  -6  415.62   40.64
  -8  -3   6  393.35   41.88
  -8  -3   5   52.55   17.87
   8  -3  -5    9.26    8.11
  -8  -3   4   99.02   21.06
   8  -3  -4   77.70   18.01
  -8   3   4   68.52   15.70
   8  -3  -3  104.01   20.91
  -8  -3   3  118.84   30.92
  -8   3   3  111.87   22.28
   8  -3  -2  432.18   42.17
  -8   3   2  496.98   39.59
  -8  -3   2  555.30   48.74
  -8   3   1   75.37   15.50
  -8  -3   1   99.70   21.85
   8  -3  -1   87.47   18.57
  -8  -3   0    2.17   10.38
   8  -3   0   -6.64    9.89
  -8  -3  -1   13.92    8.50
   8  -3   1   29.29   12.06
  -8  -3  -2   78.45   19.63
   8  -3   2   97.92   20.68
   8  -3   3  107.42   20.67
  -8  -3  -3   61.45   16.90
  -8  -3  -4   16.16   12.46
   8  -3   4    9.63    8.58
   8  -3   5   20.29   11.04
  -8  -3  -5   16.61   10.40
  -8  -3  -6   52.03   16.02
   8  -3   6   55.70   16.04
  -8  -3  -7    3.06    8.17
   8  -3   7   14.10    9.37
  -8  -3  -8   14.88   10.14
  -8  -3  -9   62.44   20.96
  -8  -3 -10  188.50   29.13
  -8  -3 -11   41.30   17.30
  -8  -3 -12    7.44    6.98
  -8  -3 -13   13.81   12.48
  -8  -3 -14  154.16   25.97
  -8  -3 -15   51.88   16.42
  -8  -3 -16   79.98   20.46
  -8  -3 -17   32.46   14.73
  -8  -3 -18  169.90   30.31
  -8  -3 -19   99.81   22.91
  -8  -3 -20   17.79   12.73
  -8  -3 -21   61.65   19.57
  -8  -3 -22   33.86   15.51
  -8  -3 -23    8.40   12.52
   8  -4 -24   -2.44    8.52
   8  -4 -23   32.89   16.14
   8  -4 -22    7.03   10.26
   8  -4 -21   -7.37    6.12
   8  -4 -20   24.49   12.81
   8  -4 -19   25.36   14.62
   8  -4 -18   13.20    8.30
   8  -4 -17   14.49   10.96
   8  -4 -16   29.71   13.99
   8  -4 -15  284.73   36.78
   8  -4 -14   14.11   11.22
   8  -4 -13  105.77   22.87
   8  -4 -12   -6.31    6.62
   8  -4 -11  195.92   28.28
   8  -4 -10    6.71    6.52
  -8  -4  10   20.95   15.84
   8  -4  -9   65.75   17.20
  -8  -4   9   66.30   16.83
  -8  -4   8    9.37    8.51
   8  -4  -8   16.19   11.21
  -8  -4   7   50.57   16.45
   8  -4  -7   33.02   12.36
  -8  -4   6   84.45   20.92
   8  -4  -6   69.05   17.78
  -8  -4   5    5.71   10.60
   8  -4  -5   17.70   10.08
  -8  -4   4   38.68   16.34
   8  -4  -4   18.75    9.30
  -8  -4   3   98.41   22.93
   8  -4  -3   61.41   15.30
  -8  -4   2   20.55   14.99
   8  -4  -2   21.74   11.47
  -8  -4   1   31.17   11.96
   8  -4  -1   30.36   12.19
   8  -4   0   40.53   13.45
  -8  -4   0   21.02   10.88
  -8  -4  -1   84.82   20.12
   8  -4   1   90.15   19.01
  -8  -4  -2   20.11   13.29
   8  -4   2    5.97    8.56
  -8  -4  -3  156.85   26.66
   8  -4   3  197.15   27.01
  -8  -4  -4    8.89   16.40
   8  -4   4   13.15    7.57
   8  -4   5   51.08   13.47
  -8  -4  -5   60.65   17.62
  -8  -4  -6   42.71   15.58
  -8  -4  -7  473.53   46.69
  -8  -4  -8   30.61   15.13
  -8  -4  -9   69.41   19.03
  -8  -4 -10   46.99   19.79
  -8  -4 -11  213.81   31.90
  -8  -4 -12   77.55   19.98
  -8  -4 -13  -14.98   10.64
  -8  -4 -14   -5.31    7.37
  -8  -4 -15   -5.96    6.50
  -8  -4 -16   21.72   12.24
  -8  -4 -17   31.44   14.08
  -8  -4 -18    8.32   12.76
  -8  -4 -19   75.32   21.04
   8  -5 -20   50.84   17.61
   8  -5 -19   24.40   14.04
   8  -5 -18   36.32   14.65
   8  -5 -17   10.08    8.91
   8  -5 -16    6.78    6.45
   8  -5 -15   24.92   12.28
   8  -5 -14    6.07    8.06
  -8  -5  14    9.08    9.99
   8  -5 -13   14.26   10.68
  -8  -5  13   20.77   12.05
  -8  -5  12  -18.04   11.63
   8  -5 -12   22.03   11.68
  -8  -5  11   10.63    9.24
   8  -5 -11    7.08    8.44
  -8  -5  10   34.91   14.95
   8  -5 -10   46.79   16.30
  -8  -5   9    5.12    9.26
   8  -5  -9    6.67    8.95
  -8  -5   8   -0.50    6.50
   8  -5  -8   15.28   11.11
  -8  -5   7   33.80   23.55
   8  -5  -7   -5.18    7.95
  -8  -5   6  229.52   32.72
   8  -5  -6  204.27   29.51
  -8  -5   5   13.60   11.95
   8  -5  -5   18.39   10.66
  -8  -5   4   -3.94    6.34
   8  -5  -4    6.60   10.02
  -8  -5   3   24.34   16.78
   8  -5  -3   -6.88    9.48
  -8  -5   2  186.81   29.09
   8  -5  -2  172.78   25.92
  -8  -5   1   13.06   10.94
   8  -5  -1    7.06    8.40
  -8  -5   0   24.50   13.03
   8  -5   0   10.38    8.09
  -8  -5  -1   13.07   16.43
  -8  -5  -2   94.28   21.82
  -8  -5  -3   23.22   12.99
  -8  -5  -4   25.43   14.09
  -8  -5  -5   -6.41    6.11
  -8  -5  -6   11.57    9.19
  -8  -5  -7    4.93    6.79
  -8  -5  -8    5.12    7.58
  -8  -5  -9   34.47   17.45
  -8  -5 -10  136.50   26.31
  -8  -5 -11    3.85   14.61
  -8  -5 -12  167.03   29.52
  -8  -5 -13   33.17   16.37
  -8  -5 -14  126.04   25.90
   8  -6 -16   10.57    9.78
  -8  -6  15   64.79   19.45
   8  -6 -15   59.83   17.70
  -8  -6  14  105.57   24.92
   8  -6 -14   76.19   20.40
  -8  -6  13   23.77   15.44
   8  -6 -13   21.97   11.75
  -8  -6  12   40.78   16.47
   8  -6 -12   28.02   13.22
  -8  -6  11   89.13   21.84
   8  -6 -11   92.85   21.26
  -8  -6  10  118.79   25.46
   8  -6 -10   69.84   19.19
   8  -6  -9   32.17   13.38
  -8  -6   9   76.83   23.28
  -8  -6   8    5.96   12.58
   8  -6  -8    2.26    7.12
  -8  -6   7   23.49   12.98
   8  -6  -7    0.49    7.64
  -8  -6   6   11.17    9.41
   8  -6  -6    0.74    6.31
  -8  -6   5   27.35   14.31
   8  -6  -5    0.76    6.99
  -8  -6   4   40.99   15.23
  -8  -6   3   32.13   14.48
  -8  -6   2   35.47   14.95
  -8  -6   1    6.62    9.50
  -8  -6   0   11.10   11.16
  -8  -6  -1   61.21   18.76
  -8  -6  -2   83.25   21.03
  -8  -6  -3   23.93   15.08
  -8  -6  -4   -0.61   12.11
  -8  -6  -5  112.49   25.14
  -8  -6  -6   85.79   22.01
  -8  -6  -7  157.82   29.38
   9   0 -24   20.09   13.01
   9   0 -23   41.25   17.29
   9   0 -22   26.42   16.14
   9   0 -21  394.68   46.20
   9   0 -20   36.70   17.71
   9   0 -19    5.32   12.09
   9   0 -18   22.03   14.26
   9   0 -17  132.93   26.94
   9   0 -16   25.22   15.49
   9   0 -15   13.99   13.36
   9   0 -14   -1.11    6.63
   9   0 -13   19.82   13.76
   9   0 -12   -9.54    9.71
   9   0 -11   27.97   14.66
   9   0 -10    8.32   10.51
   9   0  -9  208.44   32.24
   9   0  -8   14.01   12.27
   9   0  -7   53.17   17.00
   9   0  -6   38.16   15.96
  -9   0   6   32.29   24.84
  -9   0   5  484.33   45.81
  -9   0   4   15.48   16.90
  -9   0   3   39.30   14.13
  -9   0   2   17.53   11.17
  -9   0   1  301.23   35.30
  -9   0   0   -4.34    6.39
  -9   0  -1  195.33   28.80
  -9   0  -2    6.74   11.79
  -9   0  -3   38.50   14.15
  -9   0  -4   -7.39    7.25
  -9   0  -5    8.61   10.40
  -9   0  -6    3.06    7.00
  -9   0  -7   -2.82    6.47
  -9   0  -8   29.26   16.11
  -9   0  -9   90.92   20.12
  -9   0 -10   21.90   13.54
  -9   0 -11   14.13   10.04
  -9   0 -12   30.40   15.21
  -9   0 -13  256.08   33.76
  -9   0 -14    4.04    6.14
  -9   0 -15    7.22    6.95
  -9   0 -16   18.16   12.82
  -9   0 -17  144.93   25.30
  -9   0 -18  -12.19    9.74
  -9   0 -19  -12.90    9.20
  -9   0 -20    3.17    7.55
  -9   0 -21   41.72   15.41
  -9   0 -22    3.12    9.76
  -9   0 -23   20.78   10.75
  -9   0 -24    3.14    8.07
   9   1 -24   23.25   14.93
   9   1 -23   31.73   17.10
   9  -1 -23   47.02   16.78
   9   1 -22    9.06   11.52
   9  -1 -22    3.85    8.12
   9   1 -21   23.81   16.76
   9  -1 -21   19.90   13.63
   9   1 -20  181.82   32.74
   9  -1 -20  169.00   29.74
   9  -1 -19   32.71   16.04
   9   1 -19    2.29    8.03
   9  -1 -18  107.10   24.86
   9   1 -18  101.51   25.50
   9  -1 -17   40.19   16.98
   9   1 -17   27.14   17.41
   9   1 -16  342.86   43.21
   9  -1 -16  350.42   42.79
   9  -1 -15   23.44   14.79
   9   1 -15   47.49   18.53
   9  -1 -14  206.12   32.65
   9   1 -14  219.60   33.60
   9  -1 -13   29.35   15.38
   9   1 -13   60.22   20.38
   9  -1 -12  343.36   41.13
   9   1 -12  420.76   45.58
   9  -1 -11   18.28   13.73
   9  -1 -10   66.19   18.97
   9  -1  -9   -1.05    7.34
   9  -1  -8  197.45   30.23
   9  -1  -7   -2.81    9.84
  -9  -1   7   37.90   17.72
   9  -1  -6   -0.28    7.25
  -9   1   6   11.54   12.34
  -9  -1   6   -2.50    8.76
  -9  -1   5   -5.30    7.30
   9  -1  -5    0.73    6.74
  -9   1   5   -1.01    7.55
  -9   1   4   13.94    8.99
  -9  -1   4   19.20   12.18
   9  -1  -4   13.25    9.94
  -9   1   3    4.53   10.00
  -9  -1   3   18.41   11.36
   9  -1  -3   13.84   11.89
  -9   1   2    2.14    7.16
  -9  -1   2   29.40   12.78
   9  -1  -2   17.76    9.57
  -9   1   1   84.35   24.91
  -9  -1   1   54.36   21.98
  -9   1   0  311.53   35.68
  -9  -1   0  306.57   36.94
  -9   1  -1   53.71   14.90
  -9  -1  -1   95.01   22.06
  -9   1  -2   20.24   11.08
  -9  -1  -2   38.81   15.16
  -9   1  -3   81.21   19.29
  -9  -1  -3   93.51   21.17
  -9   1  -4  483.89   44.45
  -9  -1  -4  578.79   51.00
  -9  -1  -5  145.00   26.61
  -9   1  -5  136.35   25.59
  -9  -1  -6   85.77   21.73
  -9   1  -6   97.29   20.65
  -9  -1  -7   31.86   14.58
  -9   1  -7   16.06   12.53
  -9  -1  -8  196.92   31.49
  -9   1  -8  151.72   26.57
  -9  -1  -9   86.63   19.96
  -9   1  -9  104.31   20.99
  -9  -1 -10   73.15   18.40
  -9   1 -10   75.79   19.47
  -9  -1 -11    4.06    6.66
  -9   1 -11   13.71   11.62
  -9  -1 -12    8.29    8.38
  -9   1 -12   15.59   10.22
  -9  -1 -13   21.59   10.91
  -9   1 -13   14.64    9.63
  -9  -1 -14    6.65    7.61
  -9   1 -14   -9.46    7.03
  -9  -1 -15   -5.96    8.16
  -9   1 -15   23.49    9.89
  -9  -1 -16    6.64    8.69
  -9   1 -16   -5.44    7.41
  -9  -1 -17   61.01   19.79
  -9   1 -17   17.82   11.58
  -9  -1 -18  122.95   25.65
  -9   1 -18   82.47   19.52
  -9  -1 -19   17.20   14.05
  -9   1 -19   10.42   11.65
  -9  -1 -20  133.45   26.55
  -9   1 -20  102.80   21.81
  -9  -1 -21   58.92   23.17
  -9   1 -21   35.46   20.05
  -9   1 -22  213.42   31.45
   9   2 -23   26.59   11.83
   9   2 -22   53.63   17.75
   9   2 -21   77.28   21.79
   9  -2 -21  112.07   25.50
   9  -2 -20   59.74   17.60
   9  -2 -19    2.23    7.76
   9  -2 -18   53.87   18.97
   9  -2 -17   17.51   12.55
   9  -2 -16   81.49   21.52
   9  -2 -15   14.93   10.40
   9  -2 -14   10.10   11.12
   9  -2 -13   15.42    9.73
   9  -2 -12   13.79   10.55
   9  -2 -11   21.44   13.68
   9  -2 -10   17.70   12.35
   9  -2  -9   87.21   21.16
  -9  -2   9   66.05   20.84
   9  -2  -8  116.30   24.67
  -9  -2   8  122.87   24.65
   9  -2  -7   34.27   12.54
  -9  -2   7   58.28   17.83
  -9  -2   6   38.81   14.57
   9  -2  -6   19.56   11.16
  -9   2   6   18.05   12.60
  -9  -2   5  231.07   35.35
   9  -2  -5  224.71   32.41
  -9   2   5  182.91   26.89
  -9   2   4  155.70   25.26
  -9  -2   4  183.91   29.67
   9  -2  -4  169.69   27.96
  -9   2   3   49.45   14.91
  -9  -2   3   75.41   20.45
   9  -2  -3   41.30   14.71
  -9   2   2    5.94    8.53
  -9  -2   2   -2.71   11.57
   9  -2  -2    6.37   10.61
  -9   2   1   85.38   17.63
  -9  -2   1   92.95   21.24
   9  -2  -1   74.77   18.22
  -9   2   0    6.06    7.05
  -9  -2   0   48.50   16.68
   9  -2   0   47.21   17.00
  -9   2  -1   22.68   12.28
  -9  -2  -1   17.74   13.69
   9  -2   1   28.54   14.93
  -9   2  -2    3.60    7.76
  -9  -2  -2   21.92   12.33
   9  -2   2   -8.98    9.72
  -9   2  -3   13.79    8.33
  -9  -2  -3   17.53   10.97
  -9  -2  -4  -11.84    7.10
  -9   2  -4    4.95    7.22
  -9  -2  -5   -3.21    6.72
  -9   2  -5    7.18    7.86
  -9  -2  -6   22.33   12.94
  -9   2  -6    3.73    5.99
  -9  -2  -7   40.69   18.98
  -9   2  -7   25.95   14.28
  -9  -2  -8  148.44   27.97
  -9   2  -8  105.99   20.27
  -9  -2  -9   95.28   24.31
  -9  -2 -10   73.37   19.45
  -9  -2 -11    3.52   13.46
  -9  -2 -12  126.06   27.07
  -9  -2 -13  120.31   26.69
  -9  -2 -14   42.11   14.89
  -9  -2 -15    9.50    8.97
  -9  -2 -16  103.00   27.64
  -9  -2 -17  189.87   31.02
  -9  -2 -18   21.61   16.41
   9  -3 -19   32.09   14.46
   9  -3 -18   96.37   23.52
   9  -3 -17   96.44   23.26
   9  -3 -16   17.84   10.39
   9  -3 -15  -16.69   10.92
   9  -3 -14   95.09   23.30
   9  -3 -13  254.03   35.74
   9  -3 -12   43.98   15.81
   9  -3 -11   11.30   11.42
  -9  -3  11    2.05    7.76
   9  -3 -10  -14.30   10.87
  -9  -3  10   20.36   14.33
   9  -3  -9  108.52   23.99
  -9  -3   9   90.57   21.50
  -9  -3   8   20.35   13.42
   9  -3  -8    9.35    9.22
  -9  -3   7    0.73    8.45
   9  -3  -7   13.62    9.18
  -9  -3   6   -0.27    6.33
   9  -3  -6   -1.03    8.30
  -9  -3   5    2.89    8.50
   9  -3  -5   -4.31    9.42
  -9  -3   4    5.89   10.05
   9  -3  -4    2.33    8.44
  -9  -3   3   37.69   16.18
   9  -3  -3   26.47   11.66
  -9  -3   2   32.44   14.97
   9  -3  -2   43.77   15.69
  -9  -3   1  105.74   22.95
   9  -3  -1  124.81   24.26
  -9  -3   0   29.91   15.46
   9  -3   0    6.24    8.08
  -9  -3  -1   58.67   17.91
   9  -3   1   57.77   17.01
   9  -3   2    7.83    8.57
  -9  -3  -2   -1.02    9.21
  -9  -3  -3   24.04   12.96
   9  -3   3   24.12   11.49
  -9  -3  -4   76.61   20.56
   9  -3   4   28.10   12.25
  -9  -3  -5  188.80   31.02
  -9  -3  -6   19.72   14.40
  -9  -3  -7   29.08   14.77
  -9  -3  -8   35.66   15.98
  -9  -3  -9   20.02    9.31
  -9  -3 -10   -1.43    8.21
  -9  -3 -11   -5.68    7.26
  -9  -3 -12    8.26   10.78
  -9  -3 -13   14.18    8.83
  -9  -3 -14   -4.21    7.43
   9  -4 -16   -6.58    6.89
   9  -4 -15   58.37   17.98
   9  -4 -14   -7.76    9.63
   9  -4 -13   13.41    8.03
  -9  -4  13   30.51   16.50
   9  -4 -12   18.97    9.92
  -9  -4  12   27.61   11.93
  -9  -4  11   -9.45    9.33
   9  -4 -11    2.02    8.58
  -9  -4  10   -4.45    6.86
   9  -4 -10   20.82   12.65
  -9  -4   9   76.50   27.61
   9  -4  -9   17.19   12.97
  -9  -4   8  229.63   34.55
   9  -4  -8  168.14   28.81
  -9  -4   7   28.56   15.56
   9  -4  -7    2.12    8.57
  -9  -4   6   45.62   17.31
   9  -4  -6    8.39    9.55
   9  -4  -5   87.52   21.12
  -9  -4   5   80.74   21.44
  -9  -4   4  148.32   28.81
   9  -4  -4  137.24   25.87
  -9  -4   3   10.47   15.39
   9  -4  -3    9.56   11.26
  -9  -4   2   23.67   14.69
   9  -4  -2    9.63    9.42
  -9  -4   1   34.78   15.40
   9  -4  -1   17.98    9.53
  -9  -4   0   91.45   21.66
   9  -4   0   83.47   19.78
  -9  -4  -1   10.35   13.65
   9  -4   1    2.23    6.48
  -9  -4  -2   34.06   14.43
   9  -4   2   36.49   12.59
  -9  -4  -3    4.74    9.33
  -9  -4  -4  -13.99   10.31
  -9  -4  -5   21.88   11.57
  -9  -4  -6  -11.55    9.33
  -9  -4  -7   48.61   18.91
   9  -5 -12    3.61    7.17
   9  -5 -11   27.01   13.21
   9  -5 -10    0.72    7.01
   9  -5  -9   67.17   18.34
   9  -5  -8   -4.96    8.63
   9  -5  -7   -1.24    7.82
   9  -5  -6   36.14   14.42
   9  -5  -5   22.27   11.32
   9  -5  -4   13.69    9.64
   9  -5  -3    9.58    9.03
  10   0 -10  130.64   28.26
 -10   0  10  121.18   23.53
 -10   0   9   15.74   10.58
 -10   0   8   41.39   16.25
 -10   0   7    7.13   11.87
 -10   0   6   -5.25   10.20
 -10   0   5   -8.91    8.97
 -10   0   4   19.00   11.48
 -10   0   3    7.16    9.29
 -10   0   2   66.78   17.90
 -10   0   1    9.70    9.52
 -10   0   0   71.43   19.69
 -10   0  -1   87.24   30.39
 -10   0  -2  445.74   46.59
 -10   0  -3   40.87   22.54
 -10   0  -4   25.79   12.60
 -10   0  -5   18.67   18.04
 -10   0  -6  366.59   41.56
 -10   0  -7   18.81   12.13
 -10   0  -8    8.71    9.07
 -10   0  -9   22.44   11.71
 -10   0 -10   32.31   12.61
 -10   0 -11   19.87   14.92
 -10   0 -12    9.41    8.83
 -10   0 -13   -8.24   10.34
 -10   0 -14   -0.69    7.10
  10  -1 -10   67.94   19.78
 -10  -1  10   -9.77    8.73
  10  -1  -9   27.99   14.51
 -10   1   9    5.55    7.69
 -10  -1   9   25.98   12.33
 -10  -1   8   55.85   18.97
  10  -1  -8   -3.08   10.28
 -10   1   8   33.53   20.78
 -10   1   7  203.68   31.11
 -10  -1   7  215.83   33.83
  10  -1  -7  210.83   33.36
 -10   1   6   24.21   15.34
 -10  -1   6   44.85   21.65
  10  -1  -6    7.26   12.02
 -10   1   5   41.35   15.06
 -10  -1   5   50.93   15.97
  10  -1  -5   39.63   15.84
 -10   1   4   46.04   16.46
 -10  -1   4   29.02   21.22
 -10   1   3   91.20   21.74
 -10  -1   3  138.37   26.45
 -10   1   2   -5.00    8.49
 -10  -1   2   23.49   16.01
 -10   1   1   13.10    8.89
 -10  -1   1   22.93   12.66
 -10   1   0   13.48   13.86
 -10  -1   0    7.49   10.68
 -10   1  -1   22.37   13.11
 -10  -1  -1   20.79   12.69
 -10   1  -2   -0.56    5.67
 -10  -1  -2   28.53   15.22
 -10  -1  -3   35.85   14.89
 -10   1  -3   16.33   11.86
 -10  -1  -4    9.67    9.64
 -10   1  -4    2.78    6.87
 -10  -1  -5   32.91   15.11
 -10   1  -5   14.82   10.98
 -10  -1  -6   19.78   16.30
 -10   1  -6   12.33   12.75
 -10  -1  -7   94.07   22.82
 -10   1  -7   53.55   15.92
 -10  -1  -8    1.00   12.57
 -10   1  -8    8.06    9.68
 -10  -1  -9   41.31   15.33
 -10   1  -9   33.78   13.35
 -10   1 -10    2.18    8.00
 -10   1 -11    2.75    5.77
 -10   1 -12    1.93    6.47
 -10   1 -13   21.31   11.39
 -10   1 -14   10.47   10.25
  10  -2  -9    8.74   10.28
 -10   2   9   -4.41    9.77
  10  -2  -8    1.92    9.55
 -10   2   8   -0.81    5.54
 -10   2   7    1.65    6.30
  10  -2  -7  -15.60    9.80
 -10   2   6    2.24    8.40
  10  -2  -6   11.70   10.50
 -10   2   5    3.62    6.32
  10  -2  -5   -4.61    8.45
 -10   2   4   20.94   11.76
  10  -2  -4   40.29   16.55
 -10   2   3   30.68   12.34
  10  -2  -3   85.68   21.76
  10  -2  -2  128.40   25.90
  10  -3  -6   87.57   22.36
  10  -3  -5   88.90   21.68
  10  -3  -4   27.11   12.41
  10  -3  -3   98.78   22.26
  10  -3  -2   68.53   17.63
  10  -3  -1    4.10    8.30
  10  -3   0   10.69    8.85
  10  -3   1   -3.36    8.89
  10  -4  -3   -2.97    5.64
  10  -4  -2   -0.17    4.43
  10  -4  -1    3.54    8.10
   0   0   0    0.00    0.00


TITL exp_20672 in P2(1)/n
REM P2(1)/n (#14 in standard setting)
CELL 0.71073   7.768790   7.542663  36.623287  90.0000  93.0171  90.0000
ZERR    9.00   0.000764   0.000563   0.002316   0.0000   0.0075   0.0000
LATT  1
SYMM -x+1/2, y+1/2,-z+1/2
SFAC C H N O
UNIT 99.00 90.00 9.00 9.00
TREF
HKLF 4
END
_computing_structure_solution     'SHELXT 2014/5 (Sheldrick, 2014)'
_computing_structure_solution     'SHELXT 2014/5 (Sheldrick, 2014)'
;
_shelx_hkl_checksum                50543
_olex2_submission_special_instructions  'No special instructions were received'
_oxdiff_exptl_absorpt_empirical_details
;
Empirical correction (ABSPACK) includes:
- Absorption correction using spherical harmonics
- Frame scaling
;
_oxdiff_exptl_absorpt_empirical_full_max  1.223
_oxdiff_exptl_absorpt_empirical_full_min  0.918
